# Supplementary material for: Development of maizeSNP3072, a high-throughput compatible SNP array, for DNA fingerprinting identification of Chinese maize varieties
Source: Mol Breed. 2015 May 31;35(6):136. doi: 10.1007/s11032-015-0335-0 (PMC4449932; doi:10.1007/s11032-015-0335-0)
Supplement: Supplementary file 4 — Supplementary material 4 (XLSX 14 kb) [file 11032_2015_335_MOESM4_ESM.xlsx]

## Sheet: Sheet1
		Table S1. 96 maize samples used for validation of 56,110 single nucleotide polymorphism markers
ID	Sample name	Pedigree	Material type
N01	Xianyu335	PH6WC×PH4CV	hybrid
N02	Xianyu335	PH6WC×PH4CV	experiment repeat
N03	Zhengdan958	Zhen58×Chang7-2	hybrid
N04	Zhengdan958	Zhen58×Chang7-2	three lines Breeding
N05	Nongda108	X178×HuangC	hybrid
N06	Ludan981	Qi319×Lx9801	hybrid
N07	Sidan19	444×Mo17	hybrid
N08	Yuyu22	Zong3×87-1	hybrid
N09	Shendan16	K12×Shen137	hybrid
N10	Xundan20	Xun9058×Xun92-8	hybrid
N11	Dongdan60	A801×Dan598	hybrid
N12	Liyu6hao	543×Lian87	hybrid
N13	Longdan13	K10×Longkang11	hybrid
N14	Denghai11	DH65232×DH40	hybrid
N15	Liaoyu18	835-2×3087	hybrid
N16	Nongda3138	Zong31×P138	hybrid
N17	Shendan10hao	Shen137×Q1261	hybrid
N18	Denghai9hao	DH65232×8723	hybrid
N19	Danyu39	C8605-2×Dan598	hybrid
N20	Zhedan7hao	3081×Mo17	hybrid
N21	Huidan4hao	SW1611×Ye107	hybrid
N22	Zhengda619	F06×F19	hybrid
N23	Zhongdan2hao	Mo17×Zi330	hybrid
N24	Yedan13	478×Dan340	hybrid
N25	SC704	B73×Mo17	hybrid
N26	Jidan209	8902×Ji853	hybrid
N27	Jidan180	Ji853×Mo17	hybrid
N28	Jingyu7hao	Jing501×Jing24	hybrid
N29	Yudan8hao	478×561	hybrid
N30	Yayuqingchu8hao	YA3237×Jiao51	hybrid
N31	Yayuqingchu26	YA3237×YA8201	hybrid
N32	Jingkenuo2000	Jingnuo6×Bainuo6	hybrid
N33	Huazhen	Huazhen-10-1×Jitian-1	hybrid
N34	Suyunuo1hao		hybrid
N35	Kennian1hao	Nuol×Nuo2	hybrid
N36	Suyunuo5hao	Tongxi5×Tong366	hybrid
N37	Yunuo7hao	S147×S181	hybrid
N38	Tiandan21	C759×C874	hybrid
N39	Lvsechaoren	8611bt×1141bt	hybrid
N40	Etian3hao	S1132×1022	hybrid
N41	Huangzao4	Selected from Tangsipingtou	inbred
N42	Mo17	187-2×103	inbred
N43	B73	BSSSC5	inbred
N44	Dan340	Baigulü9×Pod corn	inbred
N45	478	U8112×Shen5003	inbred
N46	PH6WC	PH01N×PH09B	inbred
N47	PH4CV	PH7V0×PHBE2	inbred
N48	Zheng58	Selected from Ye478	inbred
N49	Chang7-2	(Huangzao4×Wei95)×S901	inbred
N50	X178	Selected from P78599	inbred
N51	HuangC	((Huangxiao162×Zi330)×O2)×Tuxepeno-1	inbred
N52	Lx9801	Ye502×H21	inbred
N53	444	A619×Huangzao4	inbred
N54	Zong3	Unknown	inbred
N55	K12	Huangzao4×Weichun	inbred
N56	Shen137	Selected form 6JK111	inbred
N57	Jing89	Ye478×78599	inbred
N58	Xun92-8	Unknown	inbred
N59	A801	Dan9042×(Dan9046×Mohuang9)	inbred
N60	Dan598	(((OH43Ht3×Dan340)×Danhuang02)×Danhuang11)×78599	inbred
N61	543	Unknown	inbred
N62	Lian87	Unknown	inbred
N63	K10	5003×Chang3	inbred
N64	Longkang11	Mo17×Zi330	inbred
N65	DH65232	Unknown	inbred
N66	Zong31	Selected form Zi330	inbred
N67	P138	Selected from P78599	inbred
N68	Q1261	Unknown	inbred
N69	8723	Unknown	inbred
N70	C8605-2	7922×5003	inbred
N71	SW1611	Introduced from Thailand	inbred
N72	Ye107	Selected from hybrid “XL80”	inbred
N73	Zi330	Oh43×Keli67	inbred
N74	Ji853	Huangzao4×Zi330	inbred
N75	8902	Unknown	inbred
N76	Jing501	Selected from a population of 10 hybrids	inbred
N77	Jing24	Zaoshu302×Huangyesi	inbred
N78	Jingnuo6	Selected from Zhongnuo1hao	inbred
N79	Bainuo6	Selected from Zinuo3hao	inbred
N80	1145	Selected from P78599	inbred
N81	Ji1037	(Mo17×Suwan1)×Mo17	inbred
N82	Ji846	Ji63×Mo17	inbred
N83	Ben7884-7	Ci7×L289	inbred
N84	Qi319 (S)	Selected from P78599	susceptibility to stalk rot
N85	Qi319 (R)	Selected from P78599	resistance to stalk rot
N86	JN15	J0045×Qi319	stalk rot
N87	P25 (S)	Introduced from CAUa	susceptibility to bacterial leaf spot
N88	P25 (R)	Introduced from CAUa	resistance to bacterial leaf spot
N89	F349 (S)	Shen5003×Dan340, Introduced from CAUa	susceptibility to stalk rot
N90	F349 (R)	Shen5003×Dan340, Introduced from CAUa	resistance to stalk rot
N91	T877 (X)	Introduced from JYIASb	coisogenic strains
N92	T877 (W)-1	Introduced from JYIASb	coisogenic strains
N93	T877 (W)-2	Introduced from JYIASb	coisogenic strains
N94	Rb55		Doubled Haploid
N95	RbM1		Doubled Haploid
N96	RbM2		Doubled Haploid
		aCAU, China Agricultural University; bJYIAS, Jiangsu Yanjiang Institute of Agricultural Sciences.
