# Supplementary material for: Development of maizeSNP3072, a high-throughput compatible SNP array, for DNA fingerprinting identification of Chinese maize varieties
Source: Mol Breed. 2015 May 31;35(6):136. doi: 10.1007/s11032-015-0335-0 (PMC4449932; doi:10.1007/s11032-015-0335-0)
Supplement: Supplementary file 5 — Supplementary material 5 (XLSX 12 kb) [file 11032_2015_335_MOESM5_ESM.xlsx]

## Sheet: Sheet1
	Table S2. Parent/hybrid heritability analysis based on all single nucleotide polymorphisms that were scorable in each hybrid and its two parents
Group Number	Hybrid sample	Parent1 Name	Parent2 Name	Corrent Loci No.	Errors Loci No.	Total Loci No.	Pedigree Consistency (%)
1	Sidan19	444	Mo17	3028	0	3028	1
2	SC704	B73	Mo17	3055	1	3056	1
3	Xianyu335	PH6WC	PH4CV	3058	4	3062	0.999
4	Huidan4hao	SW1611	Ye107	2192	2	2194	0.999
5	Jidan180	Ji853	Mo17	3032	13	3045	0.996
6	Jidan209	8902	Ji853	2976	15	2991	0.995
7	Denghai9hao	DH65232	8723	2895	23	2918	0.992
8	Dongdan60	A801	Dan598	3011	30	3041	0.99
9	Jingkenuo2000	Jingnuo6	Bainuo6	2934	33	2967	0.989
10	Longdan13	K10	Longkang11	2776	45	2821	0.984
11	Xundan20	Jing89	Xun92-8	2950	67	3017	0.978
12	Liyu6hao	543	Lian87	2872	82	2954	0.972
13	Zhongdan2hao	Mo17	Zi330	2935	87	3022	0.971
14	Zhengdan958	Zheng58	Chang7-2	2948	96	3044	0.968
15	Jingyu7hao	Jing501	Jing24	2963	97	3060	0.968
16	Ludan981	Qi319	Lx9801	2784	119	2903	0.959
17	Nongda108	X178	HuangC	2489	116	2605	0.955
18	Danyu39	C8605-2	Dan598	2843	160	3003	0.947
19	Shendan16	K12	Shen137	2387	166	2553	0.935
20	Yedan13	478	Dan340	2751	265	3016	0.912
21	Nongda3138	Zong31	P138	2317	344	2661	0.871
22	Shendan10hao	Shen137	Q1261	1871	737	2608	0.717
