# Supplementary material for: Development of maizeSNP3072, a high-throughput compatible SNP array, for DNA fingerprinting identification of Chinese maize varieties
Source: Mol Breed. 2015 May 31;35(6):136. doi: 10.1007/s11032-015-0335-0 (PMC4449932; doi:10.1007/s11032-015-0335-0)
Supplement: Supplementary file 6 — Supplementary material 6 (XLSX 403 kb) [file 11032_2015_335_MOESM6_ESM.xlsx]

## Sheet: 3072SNPs information-AGPv3
No	Name	Chr	Coordinate	Ssposi	Seposi	GeneName	GeneFeature	SNP	Sequence
MC0001	PZE-101001044	1	1966102	1966052	1966152	GRMZM2G060296_T01	Exon	[A/G]	CTAGTGAAAGATCCTAGCTTCTTGCCCTCAAGGCTAGCTGCGACAGATTC[A/G]CAAAGCTTCTCTGCAATTTCCTCTGCCTGCATAAGGCTAGCCTTCTTCAG
MC0002	SYN13279	1	2085845	2085785	2085905	GRMZM2G114469_T01	3 UTR	[A/C]	GAAGATAGCATTGCAAGCAATCTGTGGCAACCAGATATCCATGAACGAACTGGAGAACTT[G/T]TGGACCCCATTTCCTCCTGCAATGGTATGTACCTGTCCTATGTAAAATGCACTCGCTACT
MC0003	PZE-101001280	1	2304342	2304292	2304392	GRMZM2G158378_T01	3 UTR	[T/C]	TCGATCAGGAGCAGGAGCAATTATATAACAAATTAAGCTAAGAAGTACGT[A/G]CATATACGATCGAGGCATACAATTATGCATGTAGTGTAGTATATATGAGC
MC0004	PZE-101001587	1	2685452	2685502	2685402	GRMZM2G085691_T01	Exon	[A/G]	GTTTTCTTGCCGGAAGGTTGTGCACCATGATAAAATGTTTGAGGAGATGA[C/T]CAAGGTTTGTCTCGCCACCTTTGGCTGCTTCTTTCTCTGTTCACATTACA
MC0005	PZE-101002887	1	3263479	3263429	3263529	GRMZM2G077615_T01	Exon	[A/C]	TCAGCTACTGCGCATCATCGAAGAATCTGCAAAGAACGGCGTTTCTGCAG[A/C]GGATAATGGTTGCATTACCTTGTTGTTGAAGGAGCTTTGCAGGATCGACA
MC0006	PZE-101003026	1	3275720	3275670	3275770	GRMZM2G077780_T03	Exon	[T/C]	TCCTCCATCACTTGGAACAGTCCCTTAACAACAGCAGCTGATAATATACT[A/G]GAAGTTCCCAGTCCACTTCCACGAGGAACATTCGACCATGTCCTGATGTT
MC0007	SYN9363	1	3358255	3358315	3358195	GRMZM2G426802_T01	Exon	[A/G]	CGTGGCGGCACTCTGGCAAGAAGTCTTCAGGAACTTATACTGAGATTTACGCAAAGCAGA[C/T]GACGACGACGGTGTCACTGAATCAGATGATGGCAGCTGCTCTTCTGGCCATGTTGCTTTC
MC0008	SYN11490	1	3702783	3702843	3702723	GRMZM2G029824_T04	promoter	[T/G]	CTTTCCATCGGGACAAACCTTGACGATCCCCGTTCGTCCGAGCCACACAAACTGATCCAA[G/T]AACAAGAACGTCGAAAGCAGCGCGTTTTTGGACTGCAATCGTAGAAGAAGAACCCGCAGG
MC0009	PZA02129.1	1	3726763	3726704	3726822	GRMZM2G030299_T01	Exon	[A/G]	AGGATCCCCATTGCTATCAGAGCTTATGTTTCCGCTCCACAGATCACCATGAAGCAAGCA[C/T]GGCTCAATAACCGCTCCATCAAAAAGTGGGYGGATATTCTTGATCAACCGCTGACCTGKG
MC0010	SYN10469	1	4034321	4034381	4034261	GRMZM2G013634_T01	promoter	[T/G]	AGGTTGGGGTCGATTACGTGGCGTTGCTCCGCAACGGATGAATCAATCAGTGGGGAGACA[G/T]GTGCTTGNTCCCGGTTCCTGGTAGCGGCGGAACTCGGAGGTTCGCCCGGTGGGCGTCTAC
MC0011	PZE-101005818	1	4445859	4445909	4445809	GRMZM2G564977_T01	promoter	[T/C]	AGAGTATTTCCTGCTTTCCGATATTCCCAGCCATTCTTTCTCAGCCTTCA[C/T]GATACAATAATGCCGACTTTATTCCCGGATGTATTACAGCTCTTCCTTCC
MC0012	SYN11325	1	5086452	5086392	5086512	GRMZM2G327059_T05	3 UTR	[A/G]	GCCCGCCGGAACTGCGTAGTTGATCAAACACGCATTGCATGCAGGTTAATTGCATTGTTT[A/G]TCAANTTCTTGAAGGATTCGACGACGTACGGCACAATTTATACCAGGCATTATTGACGAT
MC0013	PZE-101007769	1	5240945	5240995	5240895	GRMZM2G165422_T01	3 UTR	[A/G]	AGTTGCTGGTGAATGTGCTCAACTCTGCAACCAAAAACTTTTCGAGCCAA[C/T]TCTTCGCCGTCCCTACACTCAGACAGGTCTGCATCAGGGTCACGGGATAA
MC0014	PZE-101009215	1	5802866	5802816	5802916	GRMZM2G371137_T01	promoter	[A/G]	GCGCATCAGTACAGGTACGGTGACCAGGACGCTGCACGTACGTGGCGTGA[A/G]TGACGTAGTAGTATTCATGGTCGACACGCGTCTCCGTAGTTTGTACGAGA
MC0015	PUT-163a-86470789-4504	1	5733955	5734010	5733900	GRMZM2G129278_T01	3 UTR	[T/C]	ACTCATTCATACCATCATAATGGGTATCCTTCTCTTNAGGAATCCCCCACTCTGG[C/T]ACTGGCATTTATTTAAGCAGGCTTCTGGTTTTGGTCCACCAGCTGATTCTTNAGC
MC0016	PZE-101009670	1	5948079	5948129	5948029	GRMZM2G065718_T01	3 UTR	[T/C]	TCTGTTCCGGTCCTTGCTTCATTGAATCTGTTGGTGCATTGCCATTTCCA[C/T]ATGTAATTTGAGCAAACATGTACATTTCCCCCTTTTTTCATGATAGTTTC
MC0017	SYN6314	1	6192452	6192512	6192392	GRMZM2G032852_T03	3 UTR	[T/C]	GCAAATCTCGACATGAGAAAACATAATCACATTCATCTTCATGAAACCCGTAACAAAACG[A/G]GCAAACTGAACGCACTTTTGGTATTTCGATTGGATCGCTTGACAGGATCACCCGCTACAT
MC0018	SYN7697	1	7080361	7080301	7080421	GRMZM2G109509_T02	3 UTR	[T/C]	AAGGGGTGGTGGTTTTAGGTATCCTGAATAATTCCACAGTTAGAAAGCAGGAGATGTCTT[A/G]GTCTCCTAGACGACAATGCAGCATAGATATTTTCTTTTGTTTCGCTCTTATTAATTTTTG
MC0019	SYN7702	1	7073648	7073588	7073708	GRMZM2G109566_T01	Exon	[A/G]	TCTACAGGCCAGCCATGGCAGCTCTGTACATGGCTGGTGAATTGATGATGAACATCCCAC[A/G]NCCCCCCTACAGAGGACACTGATCCTATGTACACTGCCTACAGAATTCAAAACTGACAAC
MC0020	SYN13394	1	7451518	7451578	7451458	GRMZM2G092719_T01	3 UTR	[T/C]	TAGCTGACCCTGTTGTCCAACGTTGCTGGCATGGAAATTTTTGGTTAATCTTAAAACTGG[A/G]AAGAGCGTGTGAAACGATCCTTGTGACTCTGTTATTCCCTGAGTATGTGCAAGTATAAAT
MC0021	SYN13518	1	7694710	7694650	7694770	GRMZM2G048740_T01	Exon	[A/G]	AAGCAATGTTGGATCTTCAAGCCTATTTGCAAGGACGAAGCTCAATGCACGCTCTAGGCA[A/G]TCATGAGACAGCACACTGGCATACAAGAAGCTACTCAAAATAGGTTCCTTTTCTGCCTGT
MC0022	SYN6413	1	7961352	7961292	7961412	GRMZM2G092481_T02	3 UTR	[T/G]	ATTGGTTGCAGGAAATAGTTTACCCCTAGAACTGGAAGCAAACGAGCAAACCAGGTTACA[G/T]TCNAGCCATGAGAACGGGATGAATAAACCTTTCTGTAGGTTGGCGCTCTTCAATTATTAG
MC0023	PZA-000175002	1	8553413	8553473	8553353	GRMZM2G472167_T01	Exon	[T/A]	CCGGAGAGCATGAAGAGCCTGGGCACCGCCATGTCCCTCACCGCGTACGGCATCGGCAAC[A/T]TCCTCAGCAGCTTCCTGCTGTCCACGGTCACGCGCGTCACGCGGGACCGCGGCCACGCCT
MC0024	SYN6209	1	8974277	8974231	8974324	GRMZM2G047002_T01	Exon	[T/C]	GAAGGAGATGCTGCTGCTGCTGCTGCTTGCCTGGTACAGGAACTGTGCGTAGTTCCTGAG[A/G]AAGAGGCCGTTGCAGGGGTCCTCCTCGATCATCTTCTTGTAGTGCGTCTCGATGCCGGAG
MC0025	PZA00447.8	1	9047592	9047636	9047548	GRMZM2G149257_T01	3 UTR	[A/G]	TTMTTTTGTTCTAGAAGGGCAGGCATGGTACATTGGTGATATTTGTCTCAGGCATTCGAA[C/T]CAGACTCCACATTTCTAGGGGCGGTTTG
MC0026	PZA00731.6	1	9299013	9298953	9299074	GRMZM2G079772_T01	3 UTR	[A/G]	CTGTTTTGGTTGCTAGTGCAGTCAATATATACTCCTGTAACACAGAAGCAGATGTGTTAT[A/G]GAACAGAAACAGCTTAGAAACAAAWATAATAGGCAAACAGCTGTACCAACCTTAAACAGT
MC0027	PZE-101017463	1	9917377	9917327	9917427	GRMZM2G178571_T01	3 UTR	[T/C]	CTACCATAAGCAGCTGCGGCAGCATTGCATTTGCTATCAAGGATTCAAGG[A/G]GAGCTGTGGTACGCGAGAGATGAAACCACACGCGAGAAAGTGATGGGAAC
MC0028	PZA03519.1	1	10091853	10091913	10091793	GRMZM2G339563_T01	Exon	[A/G]	CAGTTTTGCATTTCGGTGTCTGAATTCGATCTTGTTTGGTTTCAGGTTGCCGAAAGAATT[C/T]GAGGACCCGGCCTTCTCCACGGTGACAATCCAGAGGGACTTGTTCTATGGTTATGATACG
MC0029	PZE-101019537	1	11390583	11390533	11390633	AC209858.4_FGT002	Exon	[A/G]	GGTGGTCACCGCAGTGAGATTTGGTCAATGGATGTTGATCCTAGCGAGAG[A/G]TTTTTAGTGTCTGGGTCTGCTGATCCAGAGCTGCAAGTGTTTAGAATCCG
MC0030	PZE-101019727	1	11486848	11486798	11486898	GRMZM2G086072_T01	3 UTR	[A/G]	GTGTAAAGGGCCCTGTAAATTATTAGGCAAGCGGGAGCGTAGCTTGATCT[A/G]ATTTAGCTCTGCACCAGATTGGTAGAACGACGGGTGCTCTAAGTAGTTGT
MC0031	PUT-163a-4647212-2116	1	11948425	11948466	11948385	GRMZM2G027821_T02	Exon	[A/C]	GAAACTTTCTCCTTACACAGCATGTTTAACAGCAGCAGGACAATATTAGGGAGTA[A/C]GCCATAATATCATTGCAAGCCTCNCCAGAAANCATTGGCCTGTCCTTGGCGATTG
MC0032	SYN34331	1	11986586	11986646	11986526	GRMZM2G028070_T01	Exon	[T/C]	CCTGGCCAAGAAGTATGCACTGAGCTTGTACATGTCGACTGCGCGCTCTTTGTTCAGCAT[C/T]GCCCTCTCTTGAGGGAATGTAAAGATTGCAGTAAACACTGGAAAGAAGCCCCAAAACACA
MC0033	PZE-101020456	1	12147288	12147338	12147238	GRMZM2G138041_T01	3 UTR	[T/C]	AATTGGCAGAGCTGGGCGCTTTTGGCCGGAAAGGTAAAAATTTGGATCTA[C/T]GGTTCCTTGTATAATTGTATTACATGTTTAGTAACACCGGTTTTTGCATT
MC0034	csu1171.2	1	14638268	14638209	14638328	GRMZM2G026807_T01	3 UTR	[A/G]	KATTCTGCAGCTATCAAAGGAATAAAGACCAGCCAAAGACCTCTAGCTGTAGCCGCATAA[A/G]GAGCTGGACGTGTAATCATTTACTCTGTGCAAGTTTACCAGTGATGCGATCTGTATAGAT
MC0035	SYN33163	1	14926623	14926563	14926683	GRMZM2G162800_T02	Exon	[T/C]	GCAACGGCGCAGGGGCAGGACCTGGCCCGGCATCGCTCGCTGCGCCACTGAGGTTGGCAC[C/T]GGATGGGGAGGCATCGTCGAGGACGACCTTTCTGAGCTCCTGCAGGTCATCGTCCTGCCT
MC0036	SYN5061	1	15774676	15774736	15774616	GRMZM2G119852_T01	3 UTR	[A/G]	CTGATTAATGATTATTGAGCAACATCACTCCACGAGTCAGTGACTTCACCGTATCAAAAG[C/T]TACCACGCCAAGAAAATGCAAATGCTCCCGAGTCCCAGCCTGGTTTCCGCCCAACCAAGG
MC0037	PZE-101027182	1	16370835	16370885	16370785	GRMZM2G080524_T01	intron	[A/C]	CCAAGTAGGCAAGTACCAACAGGGGGGAAAAAATTGAACCTGCAGCAACA[G/T]CCTAAACAGCTGCAGCCATCTGTGGGTTTCCCGTCGATCTGAATCTAACG
MC0038	PZE-101027362	1	16348048	16347998	16348098	GRMZM2G064663_T01	3 UTR	[T/C]	TGCGGAGCTTTCTTCAAATGGTTTTTGTGCTTTGTAATGCTTTGGCGGTG[A/G]GGGCTGTGCTTTCTGCTGCATGTATGTGTAGCACTTTCGGTCAGCTTTCT
MC0039	PUT-163a-76287542-3906	1	16602888	16602834	16602943	GRMZM2G016511_T01	3 UTR	[A/G]	ACCACAGAACGATATGAAACGAGTACATCGAGAGGGGGCTTGTTTTCGGTCTTA[A/G]ACGTGAAATGGTACACTCAGTTCCTTTGATGACTATGAAACTTAATGACTGCCGA
MC0040	SYN367	1	16825426	16825486	16825366	GRMZM2G445602_T01	3 UTR	[T/G]	GTCGAGTCTTGTAATATCAAAAGACATTAAAATTGCACGTACATAAGGCTCACACAGGAC[A/C]GGACCGGACCGGAGTACTTCCATTATGGTAGCACAGCGTACGACTNCCTCCCTTAACCGC
MC0041	SYN30824	1	17715587	17715527	17715647	GRMZM2G109589_T01	3 UTR	[T/C]	ACTAAATACATTGATGTAAAAATAATGCATAATTTCTCTCTTTGTTGCCAACATCAGTAT[C/T]ACACGTCAACATCTTAGATTTCCTCTAGCATAATACGACGTGATGCAATGCCGAAGCATA
MC0042	PZE-101029689	1	17738877	17738827	17738927	GRMZM2G113351_T01	Exon	[A/G]	GCATCTCGTACTCGAGAAGTGCAAGACAAGAACGTGGCTCCTAATGTTTC[A/G]TCTACTGATGCTACCACTGATCCCTCAAGTGTACGGGTTCCTCCTGCAGC
MC0043	PZE-101029748	1	17831336	17831386	17831286	GRMZM2G056469_T01	promoter	[A/C]	CTAGTGAAAACACAAGATGTGTCAATCACTACATATGTGCACATGTACAA[G/T]AGTGACCTCCCAAAGTAGGAAGTTAATACTTTCAGGTTTGCTGCTCAATT
MC0044	PZE-101029759	1	17842138	17842188	17842088	GRMZM2G114918_T01	promoter	[A/G]	TAGTCAGCTGCACGTGTTTCGCGTTAATATATACAGCAGAGGAGAAGACG[C/T]TTCAGTTACATCGCATCAACTGACGACCAACGCACTAGTGTATTACCAGC
MC0045	SYN10533	1	17883771	17883826	17883717	AC209626.2_FGT013	Exon	[A/C]	CCTGTAGAAGATGTCGACCCGCTGACATTAAACCTTGCTATATCAGCTCCAGTTGTTGCG[G/T]TAGCTTCTCCTTCTGCACTGAGGTAATTACACAGTGACATTTGGATATATTTTTTTTTTT
MC0046	PZE-101030211	1	18189895	18189945	18189845	GRMZM2G024099_T01	3 UTR	[T/C]	GCATGAACGTCCAGCATCCTGACGAGCGCGATCTCGTCGTGGTCGGCCAC[C/T]GGCCAGATCACGTTGTGGTGGGCTACTGTCTTCAGCATAAAATTCTCTTA
MC0047	PZE-101031077	1	19099806	19099856	19099756	GRMZM2G006631_T01	intron	[A/G]	CGTCCGTACGTGTGTGATAAACTAAACCTTTCGATAATCTCTCTCTGGAA[C/T]ACTAGCTAGCTAGCTCGGCAATGTGTGGTAATTAAATTAACAGCTGTGCT
MC0048	PZE-101032246	1	19698897	19698847	19698947	GRMZM2G113775_T01	Exon	[A/C]	ATGATAGAGGTAGCTATGCTGAACACAACCACATCAGCTCGCTTTATCTG[A/C]AGTATTGGAGGGCAGAGTCCTGCATCGGTCATCCATGTGAAAAAACTCTC
MC0049	PZE-101032517	1	19973918	19973968	19973868	AC166636.1_FGT007	promoter	[A/G]	CCCTTGGGCGCGCGCGGCTTTAAAAGCTACACTATCTAGCTGTATCTAAT[C/T]CTGCCCCTGATGAACGCAGTAATTGTGAATACCAGTATAGCGTTGCTCGA
MC0050	SYN35792	1	20105722	20105782	20105662	GRMZM2G003516_T01	promoter	[T/G]	CAGGAGAGTAGGAGACACACGATTCATTCATAAGCTTGTAGACAGATGATGATTCCTCAC[G/T]ATAAGAAACGGTATATTAATATGCTGATGTGCTCTGATTCTATGCACGCCATTTCAGTTA
MC0051	PZE-101032948	1	20914322	20914272	20914372	GRMZM2G029055_T01	Exon	[A/G]	CAAAGCCAGTATTTGCAAGGATAGAAACCGAGGTGGAAGAGGAAGCCCAA[A/G]CAAGTTCAAAAGCAGCAAAAGGTGGGAAGAAAGCACGCAGGAAAGGACTT
MC0052	SYN18706	1	21466121	21466180	21466062	GRMZM2G004397_T01	Exon	[T/C]	TCGTGGGCACAGAAGAGCAGCTAGTGCCAGTGCTGATATAGGCTCATGGAGCATGTCAAT[C/T]CCTAATGAATGTGAAGGAACTACAGAACAGTTATCTGATGGCTCAGACAAATTGCCTTNG
MC0053	PZE-101033801	1	21709967	21709924	21710011	GRMZM2G114190_T02	3 UTR	[T/G]	ATTTAAAAAAAAACAGTATTGGTGATCACTAATACCACTATTGGGGATGA[A/C]TTATTGATGAGCTGCTGGAGATGCTCTTATGCATCCTGATTCCTGGAGTG
MC0054	SYN13192	1	23218198	23218258	23218138	GRMZM2G005844_T05	Exon	[T/C]	ATCCTGGAAATGAAGCGGCTCATTTCCCCAAGAGGTCCATCTGGGAAACAACTCTCTGGC[A/G]AAAAGCTCGATGCATCTTGAAGGTTTAGGACCTGGAATATATTCTGAAAGTAATTCTTTT
MC0055	SYN25850	1	23612384	23612324	23612444	GRMZM2G153769_T01	Exon	[T/C]	ATTATTCTGATGGAACTCAATTGCATATGATGCCAGAGAGATTGATGAAAATGCACTNGA[A/G]CAAGCTCTTAGTGCTGCTGTGACATGCACAATATTGGCTGGTGCTGGTCCACAACGCTCC
MC0056	PZE-101036683	1	24051083	24051033	24051133	GRMZM2G013430_T01	3 UTR	[T/C]	CTCCCAGAAGATATTTAGTCAAGTCGTTATTGAGAGATAGGTGCATTGCC[A/G]TTGCTGCATTGCATAAAGAGGGAGCTCAATTAGGCATTGAGCCCTAGAGC
MC0057	PZE-101036862	1	24202680	24202730	24202630	GRMZM2G566694_T01	promoter	[T/G]	ATGTCGTGCTTGTCGTGAGCCTAGACGCCATCCTTTGGACGGGTGGTAGA[G/T]ATTAGATTATCAACGCAGCTGGGCTGCTTCTTTAATCCCCAACGCCAAAA
MC0058	SYN39147	1	24207231	24207291	24207171	GRMZM2G440543_T01	3 UTR	[T/G]	AGCATTATTAGAATTTAATAAGCCTCTCCGGGTACAGCTTGAATTGATTGAAGAGCTCTT[A/C]CTTGCCTGTTGTTCGTCCGTGCTAATCAACAAAACCAAACCAATTAAAACGATTATGTTA
MC0059	SYN5538	1	24584693	24584753	24584633	GRMZM2G042171_T01	Exon	[T/G]	AGGGTACAGACTCGACGGCAACAAGGAGATGCTGGCCATGGGGTTCTCCAACGTTGCTGG[G/T]TCTCTGTCCTCGTGCTATGTGGCAACAGGTGATCCATATGGTTTTCTGACTCATTGGCCG
MC0060	SYN16262	1	25412446	25412386	25412506	GRMZM2G107815_T01	Exon	[A/C]	ATGGAACATGGGCTTCTGCTTGGGTCAGTGAAAGTGGCGGTGTATTCAACAATGGTGGTC[A/C]ACTGGTGTCAAATACATTCATCAACAGTATCTGGTTAGTTCGCTTTTTTAATTCCACGTG
MC0061	PZE-101039207	1	26434132	26434082	26434182	GRMZM2G472693_T01	promoter	[A/G]	AGAATAGAAACCACATCTTGGGAGAATCTCGGCCGCAAATGGATCGGACG[A/G]AAGTTGGGAATGAATAAAGGCCGCAATGACGGCGATACAAATTATGAGGT
MC0062	SYN252	1	26826334	26826274	26826394	GRMZM2G128665_T01	Exon	[A/G]	AAGCTCCTTGTGGACAGGAGCTCCTCTGAATCTTTTAGAGAAGCAGCCCGTGAACTGCTG[A/G]GGAGCTCCCGCGGCGTGGTGAAGATGCCTTACTGCAACTGCCTNATGGACCTATGCGTGA
MC0063	PZE-101039624	1	26915835	26915785	26915885	GRMZM2G178894_T01	promoter	[A/G]	GGCAGCATGCATGCTGGGGATCATAGTAGAGACGGCCCCCATAATGATTA[A/G]TAGTTAGTTATCAGCACTGTCACTGATGCTGCCGCCAGCCCAAATATCAT
MC0064	PZE-101040677	1	27503410	27503360	27503460	GRMZM2G164965_T01	Exon	[A/G]	GATCACTTGTTGTTCACCTGTTTGTAGATCTTAGGAGATGGGGATGTATC[A/G]GTTAAGTTGAATATCAAGGCTGGAGCGTTTTCAGCTTCAGCTAAAGAGAA
MC0065	SYN74	1	27638520	27638460	27638580	GRMZM2G411668_T01	Exon	[T/G]	CGATGCCCGGNACCCGGTTCTTGTAGCTGAAGAAGTTCACGCTGGCGTTGGGTGCGTACG[G/T]GACGCCTTCGAAGTAGCCCGACCGCATCTCCGGCACGTTTTCGAAGACCTCGCCGTCCCA
MC0066	SYN63	1	27645987	27646047	27645927	GRMZM2G411653_T01	Exon	[T/G]	TTTCCCGACTTGTGAGCATAGTGGAGGAAGAGAGAAATCTCTGTGATGGTGTAGAGCAGC[A/C]GTCCACCCACTGTGATAGTGACAGTTCCAAGAAGGATGAAACTGCAGCTGTTGATCATGA
MC0067	PZE-101041178	1	27804610	27804660	27804560	GRMZM2G040121_T01	Exon	[A/G]	TTGTGTATCCATAGGATCGCTGCTATCGGTGAATGGCATCTACTCTACAG[C/T]GTGGCAAAGGACAAAGATGGCCTGTTGCAGCGAGAAATTGTCCGGGGCCT
MC0068	PZB02058.3	1	28422461	28422518	28422405	GRMZM2G099797_T01	3 UTR	[T/C]	AGTYCTGCCTCRTCTCCTGACAAACTTATTTGGATTGKTGCAGGGTTGATCAGTGAGGAC[C/T]GGAAACAAATTTAGTGGTTTGAATGGTTGCTCGTATTTTCGTTTCTTCCTTTTYNCTTCT
MC0069	PZE-101041837	1	28530002	28529952	28530052	GRMZM2G118485_T02	3 UTR	[A/G]	ATACATGATTTCGTTTTCCTTACTCGCTCGACCAAAGGCAGCCGTACAAT[A/G]TTTTTACTTTTGTCCAGGTGGGAGCATCTAGGTCTTTAAATGGTTTCGGT
MC0070	SYN23446	1	29256778	29256838	29256718	GRMZM2G180458_T01	3 UTR	[A/C]	AAGCATAAGTGTGCGACTTGACGATATGAACAAGGCGGTCTAACCGTATATGCACCATTG[A/C]AGTCCTTATAAAACACTCTTAACATACAAGTAAAACTCATTGACATGGCTTCAAAGGAAG
MC0071	SYN39234	1	30537520	30537580	30537460	GRMZM2G065635_T02	3 UTR	[T/C]	CATGAGATGCATGCATGTGCCACGCCATGCCTTCTCAAGAGTGAAGAGTGAAGAGTACCC[A/G]GCCAAAGCACGACAGCTATGCCGCTCGCTTGCCCTCCATTATTGATGAGAGGGCGGCATG
MC0072	PZE-101045203	1	31065036	31065086	31064986	GRMZM2G118497_T01	promoter	[A/G]	TTTGTCTTTGATATAATATTTTTTTTCTTTTAGTAGCCATGGATTTTAGA[C/T]GAAATCTCATCAATCGGACGCGTACGTGTGGTCTCGTCAGATCAGACATT
MC0073	PZE-101045249	1	31211139	31211089	31211189	GRMZM2G116292_T01	promoter	[T/C]	ATCAACATCGCCAACGCATATTCATACGTACTTTTGAAATATCTTATGCG[A/G]TTAGTTGTGCAATGGGTGCAATTTAATCGTCTATAACGACAATCCACCGC
MC0074	PZE-101046132	1	31981471	31981421	31981521	GRMZM2G152360_T01	intron	[A/G]	AAGGTAAGCGCGGCGTACTTGACGATGGGCCGGAGGTCGAGCCTCTGCGA[A/G]GAAATCATGAGATGTAGCAACTGAGGTCTATCAGGGTTTTGAAGACGGGT
MC0075	PZE-101046755	1	32161969	32161919	32162019	GRMZM2G157197_T03	promoter	[A/G]	AGATGCTAATGTACTCGTAGATATTTCGTTTCCGGGAGCGAAGGGATAGG[A/G]GCATTGAAAAGAGAGAGGGATGAAAAGGGATTCAATTCAAGGGATGTGTG
MC0076	PZE-101046876	1	32232139	32232089	32232189	GRMZM2G055052_T01	3 UTR	[A/G]	GAAATTTACACTGAAGTTCTTCATAAAACGGAATTCGGATCTAAGTTTCC[A/G]TTTGAAACTAAGCTGCTGAAATAGCATGCAAGCACGCCCAACAAAATTGC
MC0077	PZE-101046931	1	32238367	32238317	32238417	GRMZM2G055087_T01	promoter	[A/G]	GATTATTATGTGTCCCTAACTCCCTATAAGCATGTGTAGCCAGCCCATCA[A/G]CAATTGTAGGTAGTAACTTGTAGTGAACTCTGGAAACGCGGTTCAACGAG
MC0078	SYN10144	1	33122866	33122806	33122926	GRMZM2G108138_T01	3 UTR	[T/C]	CCAGCAATGGGCTGGAACCACTGATGCAAGAAATGTTTTATCAGTGTTGCCTTCATTCAG[C/T]TGGGATATCAGAGCTCTGGCCTGAAAATTTTACGGGGATGTCAGAATCGAATGAAGTCAA
MC0079	SYN24238	1	34664823	34664883	34664763	GRMZM2G058910_T01	3 UTR	[A/G]	ATCGGCAACTACTTATTAGCATCATACAAGGGTGACATCACCCCATATCTGTTGCCAACC[A/G]ACCCAAGAATCCTCTGCATAGCTAAGGAAAAATGATGCTGTTCGTCCCAGTTTAAACAAA
MC0080	SYN7081	1	35047682	35047622	35047742	GRMZM2G174236_T01	3 UTR	[T/C]	AAACTGGTTTGATGGTAGTACATTATGACAATCTTGTTCCTAAATTCCCAACTTGCCTAG[A/G]CTTGTTCACAAATCCCCAGTTTAGCCACTTCTATCAGAGCTTCCCATTTGTGCCAAAATC
MC0081	PZE-101052294	1	36224891	36224841	36224941	GRMZM2G060148_T01	3 UTR	[A/C]	CTACCCACCAGTATGCATGTATCCATCCATATTCAGCTCCATGAACAATC[A/C]TGAATTTCTAGCAAAATATACTTCTGTTTGATTCTACCCATGTGCATTTC
MC0082	PZE-101052733	1	36805423	36805473	36805373	GRMZM2G150827_T01	Exon	[A/C]	AGGAGGAACGGCTCTTTAAATACCATCCTTTGCTGTCGAAGATCGACAAG[G/T]ACATGGTCGGCATCCCAGTCCTTGCTAATAGGCTCATGCAGATACAGTCC
MC0083	PZE-101053708	1	37845874	37845833	37845915	GRMZM2G118208_T01	promoter	[A/G]	GATGCAACTTGAATTGTTATTGCAGACGGTTAAAGGCAGCAGGGACATGA[A/G]GTCCTAGGATTGGTTTCCTCATTGCTCAGCAATTTTTTTTTTGCGATATG
MC0084	PZE-101053954	1	38191543	38191593	38191493	GRMZM2G093305_T01	3 UTR	[T/G]	CTCTGTACTATCACAACTGGAAAGCAGGTACAGGGCCGAAACGATTTGTA[G/T]CTTTCCACTGTTCTAATGAGTAGTGACAGATGCAAAAATGAACATAGATC
MC0085	PZE-101054047	1	38207882	38207832	38207932	GRMZM2G093217_T03	promoter	[T/G]	CCACCTTTTGTTCTGGTGCATTATCAACTGATGACTTTTTGCTGAAGGAG[A/C]CACCTAAACCTTCTGGATTGCTGCTTTGTGCATTCAGAGGTGTGCCATCT
MC0086	PZE-101054533	1	38739129	38739079	38739179	GRMZM2G046274_T01	Exon	[T/C]	CTGCAACATGCAGAATCGAAATTATCAGATCTTCGAACTACACTGGCAGC[A/G]TTAGGAAGAGAAGCAACTGCAGCTATGGAGGCTGTAGAGGCTCAGCAACA
MC0087	PZE-101055099	1	39069758	39069808	39069708	GRMZM2G160428_T01	intron	[A/G]	GTTATTATCGCGAAGCATTTTCAGACCAGATGCTGCCAGAAAAATGAGAT[C/T]ATGATAAAAGCTAAGTAGAGATAGAGGGGACGGGGGCTGATGATTGACGA
MC0088	PZE-101055190	1	39118170	39118120	39118220	GRMZM2G160506_T04	promoter	[A/G]	CTACGGTTGGGGTTGACGAAGTGTTTAATGTACTGGCTTCGCCGCCAATT[A/G]ATCATCGAGCTTTTCTTCGTCTCTTCTCCCTTTTTTGTAGTATTTCGCAG
MC0089	PZE-101055771	1	39746714	39746764	39746664	GRMZM2G301325_T02	5 UTR	[T/C]	TGCAGCTCACTCAGCAAATCTGGAATTTTCCGAAGCATGCAGATCAGTAT[C/T]CATCAGGTATGAGAAATGACATCTGAAACTAAATGCAACTAAGGTCCACA
MC0090	PZE-101058154	1	41855690	41855640	41855740	GRMZM2G077797_T01	intron	[T/C]	TTCGCCCCGTCCCACCAAACTCGTCGCACTAATACAAAACAGGTGTGTGC[A/G]TGAATTTAAAGCTGCGGGCACTTGGATACCTTAATGCTATGTTTGTGAGC
MC0091	PZE-101058273	1	42017930	42017980	42017880	GRMZM2G150729_T03	promoter	[A/G]	ACAGAAACTCTAGCTAGCGCTGATGATCCTGCCGTTTCAGGCTTTTGTTT[C/T]CCTCTCCCTGTCCAACTCAGCAAACCCCTTTGACTTCTTACACGATGATG
MC0092	SYN36556	1	42526751	42526811	42526691	GRMZM2G042107_T01	3 UTR	[A/G]	AATCGCCACTAAGGAGTGACGGAAGAAGAATGTTAGCCCGGTCCGAAGCACGGCAAGTTG[A/G]CAATAACGCGATGGCCATTGCACGAGATGATCTCAAACACATGCAGGTAGCGTGGGTCGT
MC0093	SYN20764	1	42851152	42851092	42851212	GRMZM2G141704_T01	3 UTR	[T/C]	CATGTTAAACTGCACGCTTATGGTGCTGGCGGACACCAGGTTGGTGTTGATCTCCGTCGC[C/T]GTAGCGTAGACCATGCCTGGCGCCGTCTCGGGCGTCGCCAAGCCTGGCGTCCACCGGAGC
MC0094	SYN11245	1	42927797	42927857	42927737	GRMZM2G136268_T01	Exon	[T/C]	TCCACCTTTATGATACAAGTAAGATAAGAGTGAATCCTGATCAACCTCTCCTAGTGCGCA[C/T]GAGATCTTCTCCAGTAGGGGAATTGCATACNAGAAGATAATCGAAGGTATACCCAGCTGC
MC0095	PZE-101059325	1	43130460	43130410	43130510	GRMZM2G042543_T01	Exon	[T/G]	TTGCATTGGCTCCAACTCTTGCAGATGGGAGCTGCTTAATCCTGATGCTG[A/C]GGTCACATACCTTCCCCACTCGAAACCGGTGGATGGGGCCGCCATGTCGT
MC0096	PZE-101059495	1	43359750	43359700	43359800	GRMZM2G154883_T01	intron	[A/G]	GATTTGACAATAATTAATCTTCCAGCTTTGCTTAAAAGAGGTGCTTTCCA[A/G]CCTGGCAGCCTATTTGCAATTTTGTCAAGTAAAGGTTGAAGATTCGTCTT
MC0097	PZE-101059783	1	43685615	43685665	43685565	GRMZM2G137839_T01	3 UTR	[A/G]	CGTTTACTCTTGTGGAATGCAGGTTTGCTGATGCTTAAATAGACCCTATC[C/T]TGGAGTGATACATTCTGCTGCATGTGGTCTTTTGCATCTGGAGTCAATGT
MC0098	SYN13385	1	43978591	43978531	43978651	GRMZM2G179411_T01	Exon	[T/G]	GCATTTTTAGGCAGCGGCATAATCAATTTTTTAGCTGCAGGAGTCCAAAGCTTAACAGTG[G/T]TATCAATCCCACTAGTAGCCATAAATGGGAAATGCGGGTGGGGTTCAATGCAGTTAACTA
MC0099	PUT-163a-60349887-2623	1	44191447	44191394	44191501	GRMZM2G443655_T01	Exon	[C/G]	CTTGTCTACGCCACTCGCCACATGCTTGCTGAAACTCCCCTGCCTCAATCAGCTT[C/G]AAGCTTTGCCTCGCCTGCTTTCTCAGCTTCATTCAACACGAAGTTCTTCAGC
MC0100	PUT-163a-60349887-2622	1	44355905	44355935	44355875	GRMZM2G073628_T01	Exon	[T/C]	GTCCTCCCATAGTGTTCCAAGGTTCTTGCAGTGTTTACACCAGGGGACGCAGAA[C/T]TGCACAAACCACACCGTGTCCTTCTCCTTTATCTTGTCGGAGAAGGTCTCTTCGG
MC0101	PZE-101060842	1	44545136	44545086	44545186	GRMZM2G024159_T01	3 UTR	[T/G]	TCAGTGGCAGGTGTTGCTCACGGCTCACCTGTGATTGGATCTGATGCAGA[A/C]GATGACATGGTTGCCTGATGCTGCTGTAAGAGCAACTCCAATAGTTATGT
MC0102	SYN29464	1	45446025	45445965	45446085	GRMZM2G094388_T01	5 UTR	[T/C]	ACGTGGGGGTGGGGACGTTTTTTCGCGGCCGAAAGCTAGCACTAGTAGGGTTGCATTCTG[A/G]GCGGAGGCTCACCACGTTCACCCGTCTCCTCTAGTCTAGATTGATACTCCGTGTATGTAT
MC0103	SYN3006	1	45784510	45784450	45784570	GRMZM2G135337_T01	Exon	[T/C]	CGGGGTGAAGATTGAGACAGACGTGAAGGCCGAAAACATCTCCAGTGCCTCAGTTGATGA[C/T]GCTGCTGTTATCGAAGATCTTTTAAGCAGGCTGAAAGCATGTACCAAGAAACTACCTCCG
MC0104	SYN10021	1	45923176	45923236	45923116	GRMZM2G006085_T01	3 UTR	[T/C]	CCCCATTTGCCGCCCCTCAGGATTTTAGAGCAGGCGAATGCTCTAAAATGGTGATGATGG[C/T]GTTTTCTCTTTATGGTTCACAAATTACATTTGGCGGACTCGCTGTTATTTCTGTCTGTCC
MC0105	SYN20717	1	47316430	47316370	47316490	GRMZM2G321753_T01	Exon	[A/G]	TTATCGGAGGAATATGTGTGCCCATGCACGTATTTTGGCTTTGGAAGAAGCAATTGATAC[A/G]GAATGGGTGTATATGTGGGACAAATTTGGTGGTTATTTACTTCTGTTGCTTGGATTGACT
MC0106	PUT-163a-4730462-2143	1	49127414	49127359	49127469	GRMZM2G301823_T01	3 UTR	[A/G]	CGCGCGCGCGAGGTTGGATCGCTGTCACTTGATCTAGCTAGCAGCTTAGCTCGGC[A/G]TGATGGCGACATGTGTAGACNTGCAATGGATCGGGTATGATCCTTCGTTGATTCA
MC0107	PZE-101067487	1	51007582	51007532	51007632	GRMZM2G550861_T01	promoter	[A/C]	TATAGAATCACCCGCGCTGCGTCTGCGCCGGCCGTGTCCCCCGCCAACCG[A/C]AGCAACGGCGCCATTAGAATAATAAGCCTTTTTGTGGGTGGTTCACGGTG
MC0108	ZM003329-0547	1	51014667	51014607	51014727	GRMZM2G317160_T01	Exon	[T/C]	AGAACGAACGAGCGCTCAGAGCGGCCTGGTCTTCTGCCTCCGGAGCTGGCTTCTGAATCA[A/G]CTTCCTCCCCAGGATGGGGATGTCTCGTTGAGCGATNGCTAGCAGGTTGTACCGGCTGGG
MC0109	PZE-101069879	1	52765516	52765566	52765466	GRMZM2G145008_T01	Exon	[A/T]	CTACCGCCAGCATACCTTCGCTCCACATAGACAGCTTTTATGAAGTCCCT[A/T]AGACTGCCGGAGTTGCTGCAACAACAGGTTATAGACTTATAGTTAGAGCA
MC0110	PZA02550.1	1	55071785	55071735	55071835	GRMZM2G017223_T01	promoter	[T/C]	TTCACCAGCCACTAAGCCTACTTGCCAGGACAGAATGCCTACYGCTTGGGGTTTGCACTG[C/T]TGCCTACTGCATTCAGAGGTGTACCACATACGAATTTAGTAAAAAAAAGAGTTAGTGCTC
MC0111	SYN35005	1	55084432	55084492	55084372	GRMZM2G016480_T01	Exon	[A/G]	AAAGTTGTAACTGCATCCCTCCAAGAAAACTAACTTGTTCTTATGCGCCATTTGGACGCC[A/G]CTGCTGAGATCCTCTTTGCGCTTCTCAACCCTTCCACCATCAGTAACCTTACCGTTGTAA
MC0112	ZM007645-0270	1	55445207	55445265	55445150	GRMZM2G056462_T01	intron	[A/C]	TCTNNTGTCATCATTTGGATTCAAATGGTTTGACTAGTAATTACTTTTTATTATGGTTCA[G/T]TTTTTCAACTGTGTACATTTCAGGTGGAACTTGATTCTTCTCTTACCGAGACCGGAGATG
MC0113	PZE-101073593	1	56310379	56310329	56310429	GRMZM2G075988_T01	promoter	[T/C]	GAAGAATCTAGTCATGGATTTTGTGGAAATGGACCTGAAACTGAAAGCTC[A/G]GGACTCTTGATGGCGCAGCAGTGGGCAGTACTACTAGGCCGCTGGCCGTA
MC0114	PZE-101073696	1	56446484	56446534	56446434	GRMZM2G173387_T01	Exon	[T/C]	CTTATATTGGCAATTTTGGCTTCGGTGGTCGGAAGCCAAGCAATCATCAG[C/T]GGAACATTCTCAATCATCAACCAGAGCCTGTCCCTGAGCTGCTTCCCTCG
MC0115	PZE-101073762	1	56565988	56565938	56566038	GRMZM2G044038_T01	promoter	[A/C]	GAGGAACCATGAACTGGCCATGTTCCCCTTCGGCAGATTTGCTCTGGTGT[A/C]TTGTTCCTTTCCCATTCCAGGCTCTAACTTATCATCTACAACATCTTTCG
MC0116	PZE-101075340	1	58719415	58719365	58719465	GRMZM2G177532_T01	intron	[T/C]	CTCTGCCTGTTTGGGAATGAGAGTGAGATAAGCCAAATTTAATAGCCATA[A/G]CCTTTCAGAGGCTCCTTGTTGGATAGTCAGGACGGCTGCTCAAATGTCCT
MC0117	SYN15499	1	60103137	60103077	60103197	GRMZM2G378907_T03	promoter	[A/C]	GCTCCAGGGATGTGTCTGTGTACGCACCNAGAATCACCCACCAGCCGAGCTGACGCCACC[A/C]AATCTCACATCTATGAGCAGCAACAATAGCAAATCTAGTCACATACATGTCGTCAACATT
MC0118	PZE-101077491	1	61632462	61632512	61632412	AC204530.4_FGT005	Exon	[T/C]	TGAAAAGTTCTTGTTTCTGTAAACTCTCAGGTTGCAGCAGAGAAGCCGAA[C/T]CCAATAATATTCTTGAAGGCCTGTGAGTTACTGGGCGTGAAGCCTGAAGA
MC0119	PZE-101077713	1	61947512	61947462	61947562	GRMZM2G082346_T01	3 UTR	[T/C]	GTGCAGATAGCAGCAAATATTGCAATGCCACTGAAAACACACAGCGTGTC[A/G]AACCGGCACTCGCTGCGTATCTTCTCTTCCTTCAGCTCACTCTGTGCCTT
MC0120	SYN6888	1	61951570	61951630	61951510	GRMZM2G703582_T01	Exon	[A/G]	TGAGGAATTTATGAAGCATTACTTTGCAACGAAGCTTGACGGAAGGAAGCACCTAGACAG[A/G]TTGAAGTTGGAGCAGTAGGCAGTAGCTATCTCTACCGTATCTATCTCGCTGGAGGGACCA
MC0121	PZE-101079485	1	64022745	64022795	64022695	GRMZM2G026322_T01	promoter	[A/T]	CAGGACTAAATCTAATCCGTGGAATCAAACGGAGCAGAGTAGGGATGCGG[A/T]GGAGGGGGCTTGGTAGCGTGTTACCCCGGTCCAACCATACCGCTAGTCCG
MC0122	PZE-101080319	1	64978174	64978124	64978224	GRMZM2G127150_T01	promoter	[T/C]	TATATCACTTGTTTGCGTCACATCGTTAACATTTTATCCTCTATTTTCTC[A/G]TCTCCTGCAGCGGTTTTCACTAAATACTCTCCCTATCGTCGTGGCCAATA
MC0123	SYN7662	1	65042452	65042392	65042512	GRMZM2G075153_T01	3 UTR	[A/G]	ATGAGCTGATGACTGCGAATAAGTTCTCTTTTGCTTATTTTATCCGTCAAATTCAATAAG[C/T]TGTGATTGCTGCATGATCTAGTGTTGGGCTTAGTTACACTTGTCAAGTTAAATTGGTCTG
MC0124	SYN3989	1	65627005	65626945	65627065	GRMZM2G097426_T01	3 UTR	[A/G]	GCATAAGAAACACCAGGTTTTAAAATGGACTCAGGATGCACAATCTTATCCGATATGAGG[C/T]GACTCCTCAAAACAAACACCGCATTAGTACTTTGACAGATAGCAAGGCCAGCCACAACAC
MC0125	SYN24145	1	67735248	67735308	67735188	GRMZM2G090018_T02	3 UTR	[T/C]	AAAATTTTAGCCTCTACCATCAGGGATGGTAGACAGGTGAGCGTCAACGACAAAGCCAAG[C/T]CATAAGGCTCAATTCTTACAACCTAACAGGGAATAGAAAAGCAAAAAGCAACATAGGTTA
MC0126	SYN20148	1	68562697	68562757	68562637	GRMZM2G077960_T01	5 UTR	[A/G]	CCGGCTACTTATTTCTGGAGCACGGAGTGGGGTGCCGCGAACGCGATCGAGCTGGAGGAC[A/G]AGGTGGGAGATCGGGAACTTGAGCGGATTCAAGAGGGAGGGTGGGAGGTCAGGCTAGCTG
MC0127	PZE-101081843	1	69296828	69296878	69296778	GRMZM2G049070_T01	3 UTR	[T/C]	GATGGGAGTAAAAGAGGCAAGCAAGTGTACAGTGATCTGTAATGAACGAA[C/T]GAACGAACTCTTATTACTCGTAGTAGTAGTACTTGTTTTAGTGATCTATA
MC0128	PZE-101081964	1	66979791	66979741	66979841	GRMZM2G396212_T01	3 UTR	[A/G]	GTCATCTCAAGGTGGACACCTCCAGGCTGGCTTCCCTCTTGGTCGTGCAC[A/G]TCGAAGAAGGCCCGTACCTCGGCCTGTAAATATATATATGCATGCATGGT
MC0129	PZE-101082376	1	67531832	67531782	67531882	GRMZM2G410479_T01	Exon	[T/C]	TTTGAGATGGATATGCATGCAGCGAAAGGTTGTTTCAAACATCTTTCTAC[A/G]ATATTCCAAGAGTTGGAGGAGTGTAGGGCTTTTGAGCTACTTAAGTCAAC
MC0130	SYN35766	1	69896279	69896339	69896219	GRMZM2G117513_T01	Exon	[A/G]	CTATCCTGTTTCAGCTGAATCCGATGCAAAGAGGACGTCGACGGACATGGAAAAGGGGGA[A/G]ACGGGGAAGGAGACCATGGATCTCTTCCCCCAGATCGCTGGATTCGGCTCGGAGGCCGCC
MC0131	PZE-101083913	1	72021158	72021208	72021108	GRMZM2G313009_T06	Exon	[T/C]	TTGCCGGCGTCGGCGGTGAGCCTGTCGGCGACCTCCTCGGCGTCGAAGGG[C/T]CCGGACACCGTCACCGTGTTGTTCTTCTCGTCGTAGGAGATGGTCCTGAT
MC0132	SYN32645	1	72241864	72241924	72241804	GRMZM2G149135_T01	Exon	[A/G]	TACATTCCTGAGCCTTGTCATCTTCGGTATGTTCTGCGCGTTCATTATTTCCATGACCGT[A/G]AGACTCTTCAGCTTCTGCATTGCTACCAACATTCCCACTCCTGATTCCTTCATTCCCACC
MC0133	PZE-101084096	1	72360295	72360245	72360345	GRMZM2G060483_T01	5 UTR	[A/C]	TCGTTGTCTGTCTCTGAGTGAGTCTTGATCTTGACACAGGCAGCAGGGCC[A/C]GAGAAGTCGAGAACTGTTGTGAGGAACTAGCAGGTGAGAGATCAGGCCGG
MC0134	SYN36585	1	73882420	73882480	73882360	GRMZM2G074102_T01	3 UTR	[T/G]	AGCAAAACTGTACATTTTTGGCGAAGAAAATTTTTGCATCTAAATCTTCAAGAGGGTCCT[G/T]ATGAGTCTTTTCTGGCTTACTGAGGTACTGAACGGCTCGTGGGAATCCTATCTACTGCGT
MC0135	PZE-101084990	1	74054683	74054733	74054633	GRMZM2G171022_T01	Exon	[A/G]	AGGACAGATACAGTGATGGCTGGCCCCATGGGAACTGCCAACTTGGGCTC[C/T]ACTTCCAGCATCAAGATGCAGTCTTGGGAACTCAAATGTGCTGCAAGTAT
MC0136	SYN13468	1	74495609	74495549	74495669	GRMZM2G464575_T01	Exon	[A/G]	GTTAGCTACTATTTTAACGTTTTCATGCTCAGGAAAAGGGCTCAGCAGAACAGGTCTGAC[A/G]TGTTGGCTGTGGACAGTGATGATGATGAACTGCATGGTGAACCTCTAGCTGAGCGGGTGG
MC0137	PZE-101085273	1	74639687	74639637	74639737	GRMZM2G130121_T01	3 UTR	[T/C]	GAGTACTCCGTTTGGCTTAGTAGAGCATCACAGCCAGAATTTGTTCTATG[A/G]TACAGCTCAGTTTACATGGAGCAGCGAATTTTGTTTTGTTTCTGCCATTT
MC0138	SYN28863	1	74780887	74780827	74780947	GRMZM2G030955_T01	5 UTR	[T/C]	TGTACCTGCTCGTTTCAGCAAGCCCCACAGCGCGTCGACCTCGTACTTGGAATGGCGAGT[A/G]CCGCTGCTGACAGGAGAGGTGCTCGGGCGCTCGGCCCAATATGCTCGTCTGAAACAAAGC
MC0139	PZE-101085696	1	75405946	75405996	75405896	GRMZM2G032821_T03	5 UTR	[T/C]	GTTGTTGGATTCCAATGTTAATTAAGTGAACTCGCAGCACATGAGGCTTC[C/T]TTTCCTTATAAGAAAAAACTTTGTTTTGATTCGTTATTACAGTTAGCTCT
MC0140	PZE-101085771	1	75637571	75637621	75637521	GRMZM2G365589_T01	Exon	[T/C]	AAATAGATTCTTGCGGCCATCGAAGGCCGGAAGGGCGCCCGAGAGGACAT[C/T]TGAGTTTTCCTCAACTAGCTTGTTCTTGATCATTCTCGCCGTTTCTTTTG
MC0141	PZE-101086586	1	76879541	76879591	76879491	GRMZM2G084587_T01	Exon	[A/G]	TATCCTCTGGCATGCAGCGATTTGTCTAACAATGATCTCTGTGGAACTAT[C/T]CCTGTTGATGGGCCTTTCTCAACCTTTCCTCTCCGAAGGTATGCCTCAAA
MC0142	PZE-101087156	1	77496385	77496335	77496435	AC205416.3_FGT004	promoter	[T/C]	ATGTTGTTGTTGTTGCTGGCTCCGGTGGGTTAGATGGACACACTGTTTAG[A/G]TTGGTTAGCCTCCACCAACATCACCAACAACATCACCAACAGGCAGCAGC
MC0143	PZE-101087264	1	77585999	77586049	77585949	GRMZM2G028914_T01	Exon	[A/G]	TGCGAGGTGTATAAAGCATGGGCATGCAGCTACTCTCTAACACATTGCGA[C/T]CCCAACAGTCTCGCCTCTGCAAGTGCAAAGAAAACCAGAGTTACTCTGTA
MC0144	SYN3140	1	77806090	77806150	77806030	GRMZM2G053946_T01	3 UTR	[T/C]	AGATCCAAACGCCAGAACACCCCAAAATGAGTAGGATACAGAGGGTATAGGTTTCTTTAC[C/T]NGCAACTATCTGTAATTTCCTCATTCTGACCCGTCAGGGAAATGATCCAGTGCATCTTGT
MC0145	PZE-101087443	1	77976932	77976982	77976882	AC214524.3_FGT002	promoter	[T/C]	AGTGCGACGGCGGCAATGGCGGAGACGAGCAGGGGATGGAACGCTTCCAT[C/T]TTTTTGTTGGAAGGCTTAGTTTACTAATGTAGCCAACTGTGAGCTGCTGC
MC0146	PZE-101087969	1	79331273	79331223	79331323	GRMZM2G456401_T01	Exon	[A/C]	CTCCATGTCACAGATCTCTTCGCGGCAATGGTGGTATGGGCCAAGGGCCA[A/C]TAGCTGAGGGACGTAAGCTTCAGGTTTCGTGATCAGCAGAGGCTTGGGAA
MC0147	SYN3772	1	79425406	79425466	79425346	GRMZM2G096683_T01	Exon	[A/G]	GGTGGCCTTCTTCTCCATCGGGCTCGGCCCCATCACGTGGGTGTACAGCTCCGAGATCTT[C/T]CCGCTTCACCTGCGCGCGCTCGGGTGCGCTCTCGGCGTAGGCTTGAACCGCGTCACCAGC
MC0148	PZE-101088153	1	79715399	79715349	79715449	GRMZM2G343688_T01	3 UTR	[T/G]	ACCTGGCTGCAGCCAACTGATATTGGTGGAAGCGAATTTTAGTTCATGAC[A/C]AAAGTACACAAGAAGCATGCACCTGTGGTGTATTACCATCTGGAAATCCT
MC0149	PZE-101088337	1	80006155	80006205	80006105	GRMZM2G162690_T02	Exon	[A/C]	TGCCGTTGAAGCAATTTCGCAGTACAGTTTTTCCTTAGCTGCCATAGAAT[G/T]CAACTTCGAAGCCAGTTCCTCATCCTTAAAGAAGAAAACTATATTAGTTG
MC0150	SYN6992	1	80632404	80632344	80632464	GRMZM2G087063_T01	3 UTR	[T/C]	AAGGCTGCTCCAGAGATTAGTGACATGTGCAAAGTAGCAATGCTGTCATAATTTACGCAT[A/G]CTCCAGCCCAATTGAGGCAGTTGATCACCTGGCTGCATTTATATAAGCAGTAAAAGCATT
MC0151	SYN7002	1	80671397	80671337	80671457	GRMZM2G087243_T01	5 UTR	[A/G]	CAGTAAATTTTTGAATGACCAGAACTCTCCATTAGGAAACCACTCTGAAAAGACTGGGAA[A/G]TTTTATAGCGCCATCNTAATATCGTGCCAGCTCATAATTTCGTGGCTGTGGTCACCGCAT
MC0152	PZE-101090347	1	82030338	82030388	82030288	GRMZM2G030529_T01	3 UTR	[T/C]	TGATTGAAAATTTGCCAGAATCTTTGCATGGAGTCAAGGGAGGCAGAAGT[C/T]TATTCAGTACTTTTAACATTCCACTATATTTCATGTTTTCTTTCATAAAT
MC0153	PZE-101090700	1	82520156	82520206	82520106	GRMZM2G125266_T01	3 UTR	[T/C]	TAAAGTATTTGTTGACTACCAATATTAATAAGTTGCAGCAACCGTAGCCC[C/T]AAAAAATACCACATGAGTAAATATCACCAATATATATACAGTAACAATCA
MC0154	PZE-101090729	1	82587178	82587228	82587128	GRMZM2G162292_T02	3 UTR	[T/G]	TTTGTTCAAAAACTGCTATTTTGCATTTGTCCGTGAATCAGTTTTTTGCA[G/T]CATTGTTGAAGTTGAACGCTCTGATGTCATGCGTAGCTGCTAATCTGTTT
MC0155	PZE-101090870	1	82712213	82712163	82712263	GRMZM2G506660_T01	5 UTR	[T/C]	TAGCAAGCAGCATAACACATGTAATTAGATCAGACCAATGTTATCAAACT[A/G]TCTAATCAATCCTAGTTACCATGGCACTGATTGGACCAACTAATCGCGAC
MC0156	SYN21374	1	84426799	84426859	84426739	GRMZM2G083173_T01	Exon	[T/C]	GGTGTTCTTCTGTCGAACCTCGGCCTTAACGCTTCTTCGGCATCAATCCTCATTAGCGCC[C/T]TGACGACCTTACTGATGCTCCCAAGCATCGGCATTGCGATGAGGCTCATGGATATGTCCG
MC0157	SYN21379	1	84429717	84429657	84429777	GRMZM2G083382_T01	3 UTR	[T/C]	TGATGTCATATATTTGTGAAGTAGTAGATTTTTACCCCCAATTTACAATTTTCATGTACA[A/G]TACCAGTTGCAAGTTCCCCACGAGCCCAAGCTGCGAACTCCAAAAGGTTGTACAAAAAGA
MC0158	SYN3052	1	85039980	85040040	85039920	GRMZM2G327907_T01	3 UTR	[T/G]	CCAAGTAGACAGACATTTCGATGGTTTTGCAAGAAAAATTAGCAGGCGAGCGGATGACAA[G/T]AGTTGTTTCAATTGCACAATGCATTAGTACTACATTGTGAAGAGTTGTTTCATCAATTGC
MC0159	PZE-101093040	1	85726790	85726840	85726740	GRMZM2G175134_T01	promoter	[T/C]	AAAAGCTGAAACAAAGACAGATCGAACCAGTGCTGCCAGCGATCCCAGTG[C/T]TGTGCATGAATTTTTCATTGTTGGCTTCCTCGGTGAACGGTTAAAGGTCA
MC0160	SYN2040	1	85841576	85841516	85841636	GRMZM2G047187_T04	Exon	[A/G]	CTTTTGCAGCTCGACCTTCTGCTGTGCGGCCGTCGTCACGTTTTTCCACGGCCTCGGTGA[A/G]ACGGGCCTACTGAGCGCACTACTGGTACAGTACACCTCCCTTTTTGCTCTGTTATTTACA
MC0161	PZE-101093602	1	86599893	86599943	86599843	GRMZM2G424595_T01	Exon	[T/C]	AAAGAGGGCGAAGAAATCTTTGGCAGCTGGCAACAAGTCGCTTATCTGTT[C/T]TATTATCTAGTTCGGCTGTTTGTTCAACTAGCACATACCAATTCCTGAAG
MC0162	PZE-101094436	1	92353978	92353928	92354028	GRMZM2G425719_T01	Exon	[A/G]	GGCTCGCGGACCAGGTCGGCGAGCCTCCAGTGGAGCCGTGGAAGTGCGAG[A/G]TGTTCGATAAGGTACTTGCGAGCATCTTGGCGCTCGACGAGGCCTACCGA
MC0163	PZE-101095685	1	93920384	93920434	93920334	GRMZM2G392477_T01	promoter	[T/C]	GCCCGCTACTAGTCTAACGGTAATATATAACGTTGCGCAAATCAAAGAGA[C/T]GAAATCAAGCAGCGGAAGACGCCGCGTAGCGCCGTAGCCTAGCGAGGGAC
MC0164	SYN25478	1	88330858	88330798	88330918	GRMZM2G053742_T01	Exon	[A/G]	AAAGGCCTGCAATGCTGATAATCCTGCATGGAAATCCACTGAGAAATGTCCATTCCCATC[C/T]GCCTTCATCGAAAGGGCAGGGAGAACTTCTTTGTTACCCTGTTCAAACATTTGTGACATA
MC0165	PZA00944.1	1	89007915	89007855	89007975	GRMZM2G089121_T03	3 UTR	[T/C]	GTTGCCTAGCTACCTGTATGACTTTCCATTCCTTGGAGATGACAGCACTATCACCGTGGA[C/T]GACAACCGTGTCGATCCACTATACAAGCATATTTTTCCACCCGAAGTGGCACCTCATTTG
MC0166	SYN23980	1	89252064	89252004	89252124	GRMZM2G114906_T01	Exon	[T/C]	GATGTGAGAAGCACCTTACTATCATCCTNGTGCGCCAACATATGATCATGTCCAAGAACC[A/G]CATGTTTTGTGGAAGTTTCTGCATGCAGACTATCTTTATTGGAGAAAGAACGACGGGGTG
MC0167	PZE-101099084	1	90962105	90962155	90962055	GRMZM2G113098_T01	promoter	[T/G]	GATGGGTGCACGTTAGGGCCTGCTGCCGTGCTGGGCTGCAGCTTCCTCGC[G/T]TAATCGCACCTCCCTGATGCTATCTTATGCACAGCTTTTGTCAAACATAG
MC0168	SYN309	1	91198154	91198094	91198214	GRMZM2G062458_T01	Exon	[A/G]	GAAACAGCGCGAATCACTGGCCCCTCCGCCGATGCTGGTGTTCTCAGTATCCGGNGAGCC[C/T]TTGTCGTCACGGTCCATGGACGTGGAGTTGTTGGTTGTGGTCGTTCTGAAGCCGCACACG
MC0169	PZE-101099498	1	91470707	91470757	91470657	GRMZM2G021427_T01	3 UTR	[T/G]	TATGTAATTGTATCTTCTCGGTGCATATGATTGCGGCGTGCCTCAACTAG[G/T]TAGTCAGTGAGACGGACGTCAAGGTTGACATAGTAGGAGATGCATTCCCG
MC0170	PZE-101099584	1	91513540	91513490	91513590	GRMZM2G342246_T01	Exon	[A/G]	CTCGGCCATCGAGACACACACAGAACTTCTCCTGTCGGCCTACTAATACA[A/G]CTAGCTAGCTGCCCTCTTAGGTATACTGTGATGGCCACAACCTTGTCCTC
MC0171	PZE-101100033	1	96121190	96121240	96121140	GRMZM2G504536_T01	promoter	[T/C]	GCACAGCCCTCCGCTCCTTCGCATCATCACGTACGCACGCACGCACGCAC[C/T]GTCAATGCATGACTGCACCTACTAGAAACCACGAGAGATAGCATAACAAG
MC0172	PZE-101100132	1	96249155	96249105	96249205	GRMZM2G127945_T01	intron	[A/C]	CCATCGATGGATCCATCAGCTTCCTTATTGGTTTATTGTTTGGTTGTTGA[A/C]TAATATATATAATGAAGGGGTGCGACGCGTCGATCCTGCTGGACGGGCCC
MC0173	SYN5444	1	96632104	96632044	96632164	GRMZM2G349185_T01	Exon	[A/G]	ATCATCCATGGTTTGCCTGACAGAGACTTGTAGCCGGCGGCAGGCCTAACTGCGGACAGC[A/G]CCGGCACAAGCTAGTCCAGCCTGCCTGGGTAAGTAAGGAGCAAGGACAAGATACTAGTCG
MC0174	PZE-101100634	1	96844884	96844934	96844834	GRMZM2G174757_T02	promoter	[T/C]	TTTTTCTGTCGCAGCTCCTCTTTGCCAGGGATTTGCACTAGACTCACCTT[C/T]CAACAGAAAAGATCAATTTTAGCCTTTATCATTAGTTATTGAATAAACAT
MC0175	PZE-101100960	1	97688202	97688152	97688252	GRMZM2G503997_T01	promoter	[A/C]	CTTTAGAAACTAAAGATCTAAAATTTACTTCTCTGCAGCCACTGCTTGGA[A/C]TTCTCCTTTTATTAAGCTAAGCAACTGTGGGACTAAAATAGTGAAAGAGG
MC0176	PZE-101101088	1	98103704	98103663	98103745	GRMZM2G082709_T01	promoter	[T/C]	ATGGATGATATGGACAAACCAAAAAAGTTTATATGAACAGACAAATTCGC[A/G]CTTTTGGGCCAGGCGGCACAACAATCCGGAGAGCGCGCGCGCGCGCGCAG
MC0177	PZE-101101518	1	98769885	98769835	98769935	GRMZM2G094168_T01	promoter	[T/G]	CCAAGTATTTAAATCCATCCACCACATCGATTAATTAATGGCCCCTCCTC[A/C]TTGCGAATAACGCATCTGCTGGGCTGCTGTTACGGCAGACGCCGATGCTG
MC0178	PZE-101101714	1	99139943	99139993	99139893	GRMZM2G169931_T02	3 UTR	[T/G]	TGCACCAACTGCATCTTCAACCGGCTCTTTTATCTTACCCAGGTCATGTA[G/T]ATATCGATCGTGTTAGACTATGTGTGGGCGCCGGCACCACTGTTGCGCTG
MC0179	PZE-101101730	1	99143387	99143424	99143350	GRMZM2G583956_T01	3 UTR	[A/G]	GCACTCGCACAAGACGCAAAAGCAATCTATGGCTCCATGTTACTGTAGTG[C/T]CTTCTCTGACGCTGCACAAGTTCATTTTTTTTTGGAAATGGAAACATCGT
MC0180	PZE-101101769	1	99183448	99183398	99183498	GRMZM2G024823_T03	Exon	[A/G]	CTTCCTTTCTTTACAGGTTGCAAGCCCAGAGTTCCTTAGCCGAGGCAGCC[A/G]CCGCTTCTGGTGTGGCTCTTCCCAAAGGTCCGATCGACGTGGCGAAGCAT
MC0181	PZE-101104102	1	104820515	104820565	104820465	GRMZM2G025157_T01	Exon	[T/G]	AGGCTCTGGCCCTGTCTAACAAGACCACGGAGGATTGCTGCATGAACATA[G/T]GCATTCAATTCAGGAGCACTGGCAATGATATTGTGGTAGACATCAATTGC
MC0182	SYN38092	1	105159822	105159762	105159882	GRMZM2G137947_T07	3 UTR	[A/G]	TGCCCTGAGCGTTTGTCTTCCTGCGCCTACTGATCAGGACATGTAATTTCTTTTTTGGTG[C/T]CCTCAGGACATGGATGGTTAGAACTGCACGCAGTGTCACGGAGACGGGACCAATGGATTG
MC0183	PZE-101104594	1	105823704	105823654	105823754	GRMZM2G041028_T01	promoter	[A/G]	GTTGAAGCCATAAGAATCAAACAGGTAGGGTAGCTAGGATGGCAGCCACA[A/G]AGATGATCATGCAACATGCACATAGATTTGATTAGATGGATCGAGGGAAG
MC0184	PZE-101105515	1	107620540	107620490	107620590	GRMZM2G429016_T01	promoter	[T/C]	ACGCAGAGCAGCTGGCGGTGGGAATCTCCATTGATGTAGATTGAAGAATG[A/G]TGCTACAAATCGAAGAAACAGTCGCAACCATTAACGGTGAGAAGAAGAAA
MC0185	PZE-101105546	1	107798515	107798465	107798565	GRMZM2G304897_T01	promoter	[A/G]	ACTGAATTCAGCATGAAATTCCATGTCAAAGTCTTCGGTATTCTCCGCCC[A/G]GCAGCCGTGGCCCATGATGCCAACTTGAACTATTCCTTTGTCTCGATCGG
MC0186	PZE-101106609	1	110921081	110921131	110921031	GRMZM2G368632_T01	Exon	[T/C]	GTCCTGCTCCTCGTGCTCGGCGGCCTCAACAACCCACCCTCGGTGGCCGC[C/T]GATTTCTGCGACAATCTTAAACAGGTCGCCGCCACTCTCCCAAAGAACAC
MC0187	PZE-101106833	1	111281816	111281866	111281766	GRMZM2G172081_T01	3 UTR	[T/G]	ATTGAGCGAGGGAGATCGAGAGAGAGCTCTTAACTAATTTGAGGGCGATC[G/T]ATAGTTAAGCTATGGCAGCAAGTGGCGATCGATGTGGAGATCCATGGTTC
MC0188	PZE-101106851	1	111288347	111288297	111288397	GRMZM2G172098_T01	5 UTR	[A/G]	AACCAAGACAACTCCTTTCAGGGCAGGAGCAGGGAACCAAGTCGAAACAG[A/G]GGAGAGTTTGACCTTCTGGATGATTGATATGGAGTATATATGAGGCTATG
MC0189	PZE-101107094	1	111992277	111992327	111992227	GRMZM2G097454_T01	3 UTR	[A/G]	TCCTCCATTAGTATAGCTGATCATCACTACAGCTGTCAGCCGTAGATATA[C/T]AGACAGCTGCATGAGTAGAGGTGCTGCTCGCTTTAATTTTTACATATATA
MC0190	PZE-101107138	1	112154384	112154420	112154348	GRMZM2G083475_T02	Exon	[T/G]	AAACAAGAGCTCCCCCCCCCTAAAAAAACTTACGTCTCTAGCACCGGACC[G/T]AGATATGTTTTCAGAGCCAGCAAGGTCAACGAGATTAAGCTTTCCGCACT
MC0191	SYN20738	1	112275480	112275540	112275420	GRMZM2G163232_T01	Exon	[T/C]	GAGGTGAACCACGAGGGAGCTTTGCCCACTATCGAATGCACTATTGGTTCGTGGGCGGCA[A/G]TTCATGGACCGAATTCGTCGCCAGGGTGCGCGCAACGGGGCGGGCGGCACTGCATCGTCG
MC0192	PZE-101107223	1	112341535	112341485	112341585	GRMZM2G034372_T02	Exon	[T/C]	AAAAATGAAACTACTCGTGTCACGGTAAAATGTGTTGCAGAGGGCTGCAC[A/G]TGGCGAATGCATGCATCCGAGTCATCTCGTAACAAGAAATTTGTGATCAA
MC0193	PZE-101107262	1	112416201	112416251	112416151	GRMZM2G150327_T01	Exon	[A/G]	CCGAGAAAGGGGAATCCTGTCGTCTTCGTGAGTTGCTGCCGCTGATCCGA[C/T]AATTCTACTTGCTGCTGTTCTTGATGATGAGTAGTAGTAGCAGGCTGATC
MC0194	SYN31332	1	112646961	112646901	112647021	GRMZM2G590297_T01	promoter	[T/G]	GAGCCTGACGACAGCTCGGCCCTGCTGCATCAGGCGCCTCCCGGAACGACGGAAGGAAAT[G/T]ATTCCACGATGCAGCATACGAGTCAATTCAGGTATTCGTACATCATCCAATCCAATTCCA
MC0195	PZE-101108474	1	115227027	115226977	115227077	GRMZM2G069070_T01	Exon	[T/C]	TAGAGAGGAAACCAAGGGAAATGCTACTCAACTGCTGAGACTGATGGTCA[A/G]GTATCAGGGCTGTGGGGAGTGCGTTGACGCAATGGATGTGAGAGGGCTCA
MC0196	PZE-101109084	1	116462939	116462989	116462889	GRMZM2G037690_T01	3 UTR	[A/G]	TTGAGAGATATATACATGAAAGCAGCGAGAATAGAATGTAGAATTGGTAT[C/T]GATGTCCTCTTACCCAGTCAATTGAAAACCAATGATAGCCAAATGGGTCC
MC0197	PZE-101109571	1	117722383	117722333	117722433	GRMZM2G015143_T01	promoter	[A/G]	TCTGGGCTGGGCTCCGCCTCAGTCAAAAGAGCGGGACCGGCTTGTGCTGC[A/G]ACAGGCTTGGTATATCGTATTTATATATACACACAGATAGACATTTTGTT
MC0198	PZE-101109763	1	118067762	118067712	118067812	GRMZM2G039577_T01	intron	[T/C]	GAGCTAATTCTACGAGTGCAGCCAAAAAGAAATTCGAGATCCATAAACAT[A/G]TTTTCAGAGAATTGATGTGCAGATGAAATAGAAGAGCATGATATCACTTG
MC0199	PZE-101110381	1	119220505	119220555	119220455	AC210844.4_FGT001	promoter	[T/C]	TCTCTGAGACCATGCCAGGCCCGTGTTCCCCGCCAACCTCGAGCCACGCA[C/T]GAACAAACAGTGGCAACAAACAACATAGCACGACGGCGATTAACTTAATC
MC0200	PZA00205.7	1	119660150	119660207	119660093	GRMZM2G129413_T02	3 UTR	[A/G]	GCNNNNCTCTGTCACSTACGGCCGATTACTCCCTGTCGAGTTTGCTCCACAGTAGTTTTA[A/G]CTAGTTATATATCTTGGTCATCAGCACGCAGCAAAGGTGCAAGTTAATTAGCTACTAGCC
MC0201	PUT-163a-16923089-1082	1	120201679	120201627	120201732	GRMZM2G009465_T01	Exon	[T/C]	CTTGGGTGGCACNGGGCTTCTTGTGGAAGTGGTCAAAGAAGTGGTGGTAGTCATG[A/G]TCCTTGTGAAAGTGATCAAAGTGCTTCTTGTCATACTTCATTTTCTGTCTCA
MC0202	PZE-101111129	1	120373406	120373356	120373456	GRMZM2G337766_T01	Exon	[T/C]	ATGGATGAGAAAAAATCTGGCACCTTTCCGCCGATGCCATTGTAGGACAG[A/G]TACAAGGTGGTGAGGTTGCCGCAGTTGGCGAGGCTCCGGGGAATCGCGCC
MC0203	PZE-101111257	1	120856914	120856964	120856864	GRMZM2G003368_T01	promoter	[T/C]	ATTGTTCCCAGTCACCACGCAGTAAAAAAAGACGACGGAAGAATGGATGA[C/T]TGTTTTCGAATCTGGCAGCATATTTATATATTTTGCTGCTTTCTACTTCA
MC0204	PZE-101111297	1	120910925	120910875	120910975	GRMZM2G454018_T01	3 UTR	[A/G]	GAAAAAACGGCCTTGGCAAGCACTGAACAGCGCTTAAAGGACAACATATT[A/G]TATGGTTCCGGATAACGGGACCCACAAAACTTATGAAAAAAGTTATTGGA
MC0205	SYN36728	1	121503698	121503638	121503758	GRMZM2G134985_T01	Exon	[A/G]	AAAGGGGCAAAAAGAGCATAAAAGTGGGCCTTGTCGTATCAGTGTAGTCTTGAAATGGTT[C/T]GATAATGCTATTTTGGCCGATCTGGTCAGTAATTTGTCAAGTAATGCATACAAAAAGGAA
MC0206	PZE-101111793	1	121979925	121979975	121979875	GRMZM2G562921_T01	promoter	[A/C]	CTCCCACGCCACGCTCGCCCAACCACCATTAGAAATTAAGAGCAACCAAA[G/T]CATGCGCTGCATATTCAATTAATTGAGGCAGCGTGTCCAGACTGGCAACC
MC0207	PZE-101112022	1	122425137	122425087	122425187	GRMZM2G152981_T01	promoter	[A/G]	AGATGAAAAGATACTTATTATGTGCACAACGGCAGCGTGGGCCCTTTAAT[A/G]TGCTGGTAAAAGACTGGTTGGATTCATGTAACTGATATCTATAGCTGCTA
MC0208	PZE-101112724	1	124634681	124634631	124634731	GRMZM2G076327_T01	Exon	[A/G]	CCGCCCACCGTTGACGTGTCAACGTTGTTGGAGGAGCCACAGACGCAGCA[A/G]TCCAACTGGGTCTCCCAGCAGCAACAGCACTATGTCATGGTGGGAGAGGG
MC0209	PZE-101112729	1	124667766	124667716	124667816	AC207225.3_FGT001	Exon	[A/G]	AGTCTGTCCAAGTTCTCCCTCATTCGGACCTTTGGCAGCAGTCCCATACC[A/G]GAAGTATCCTTCTCATCTTCTTCTTCGAAGACAACAAAGAAAGAACTCAT
MC0210	PZE-101113993	1	129024362	129024312	129024412	GRMZM2G046658_T01	Exon	[A/C]	AGAGTACATCCCAGAATGTAATGTTGATGGCAAAGCAGCATCTTTAGCTG[A/C]ATTTGCACTATTAAATTCTCTATCATCACGATTGGATAAAGTTTTGAGAG
MC0211	PZE-101116338	1	139959819	139959869	139959769	GRMZM2G119999_T01	promoter	[A/G]	AAGCTGCTACACACCAAGTGGAATCGAGGACATCAGTATTAATAATGAGG[C/T]AAGCTGCACCCAAAAGATCGACTAAGGAGATTCCTTTTGTCGCATTGTTT
MC0212	SYN11702	1	140059333	140059273	140059393	GRMZM2G061988_T01	Exon	[A/G]	CAGATATACCATGAAATGAGAAACCAAACATTGCATCAACAATAACATCAAACTCCCGTG[A/G]TAATTCGTTAGGTAGGTCTTCGACAGGTATGAATGGGATCGACAGTGATTCAAGCTAAAA
MC0213	PZE-101116556	1	140330733	140330683	140330783	GRMZM2G030436_T01	5 UTR	[A/G]	CGTGCGGCGCGTTATGTCCACCGTCACTAACGTGGTCGTCATCGTCGTCG[A/G]CTTAGCTTGGTAGCTGCTAGCTAATGATCAATGGACTAGCTAGCTAGCAG
MC0214	SYN36384	1	140994198	140994258	140994138	GRMZM2G458824_T01	Exon	[T/G]	ATCTCTATGGTGGAATCAACACAGTTGTCAAGCCAAGTCTGAAGAGCCTCCTGAATGACC[G/T]TTGCTAACTGTCCATGTATTATCTCTTCCAAGGCTTTCTCACCCCCTTGTCCACAGTCAA
MC0215	PZE-101117015	1	141278991	141279041	141278941	GRMZM2G449779_T02	3 UTR	[A/G]	ACAGTTTCTTTCCGCAACATACGAGGAAAAACGACCAACAAAATTGCTGC[C/T]TCTGCTCACCCTAAACTCATTAGCTCTTGCCTGACATTTCAGGCTTCAGC
MC0216	PZE-101117618	1	142716590	142716540	142716640	GRMZM2G045668_T01	intron	[T/C]	TTACATCAGTGCAGCTATATATGTGTTCTTGTTTTCTTCCAAACTGTTTG[A/G]CTGACTTCCTCAATCAAGCACAAAAGTATTCCCTTCGTCAACCAGCTATT
MC0217	PZE-101118964	1	146518409	146518359	146518459	GRMZM2G420723_T02	Exon	[T/C]	CAACTCTGCTAGCATTGCAGAACCCATCGACCAACATGGTGTATGTGACA[A/G]CATTCGGCCTGATCCCTGCCCGCTCCATTTGCTTCACCAGCCTTAGCGCC
MC0218	PZE-101120125	1	66322133	66322183	66322083	GRMZM2G018468_T01	promoter	[A/G]	GCATGCATACAGTTAAGCAGACCGGGTCAGCGATTCTCTCCTCGATTATC[C/T]CGCCCACAAGACAACAGACTATTTTTCTTGTGTACGTCAATGGTCCAGTC
MC0219	SYN27013	1	151750091	151750031	151750151	GRMZM2G138419_T02	5 UTR	[A/C]	ACCTGTCTGATGTCTTGTCATCACAAACTCACTACACGATCGGCTATAGCGAGCTAACAG[A/C]AGCTCTNTCAAGTACTGTGTAGGCCATGGCCGGAGCCCTCGTCTTCGTCGCTGTTCTCCT
MC0220	SYN13856	1	154092652	154092679	154092625	GRMZM2G056039_T01	5 UTR	[A/C]	GTCACTTCCCCGCATTCGTCCCACTCCCTCTCGAAACCCTAGTCCTCTGTTACTTCTCCC[G/T]CCGCCGCCAATCCCCTCCCGTTCTCCGCCACCGCCAATCCCCTCCCGTCCTCCGCCACCT
MC0221	PZE-101123171	1	154174577	154174527	154174627	GRMZM2G029981_T02	5 UTR	[T/C]	ATCTTGATGTAAAGCTACGGGGTGAGTTATGGATCGTTAGATGATGATCC[A/G]GTGGTCTAGACTTCATACCGGTTCGGCCATCTTATCCAATCCCTCATATC
MC0222	PZE-101123390	1	154533665	154533715	154533615	GRMZM2G092652_T01	5 UTR	[T/C]	AAAATAACGATAGCTGCTACGGTAGCATGGAATAGGAAGGACAGGAAGCT[C/T]AAAATCAGGATTTTCATTCAAATATCTGCACACTTGATACAAAGTGAGTG
MC0223	PZE-101124014	1	155443597	155443547	155443647	GRMZM2G311233_T01	Exon	[T/C]	GGCATCATGGAGGGACCACAATGACAAGAGAACACTACCCCCTCTACTGA[A/G]AGCTGCTAAGGTACCACTCATCACTGTTCATTTAATAACACACTAATGCC
MC0224	PZE-101124568	1	156554369	156554419	156554319	GRMZM2G119286_T04	Exon	[A/C]	GTTGGACATACATTTGGAATCAATGCACTGGTCTAGCAGTGCTGCAAGTA[G/T]CATGGAGTCTAAGCCACCGGAGAAGAGGACTGCTATTGGGGCTGACTCTC
MC0225	PZE-101124935	1	157256370	157256320	157256420	GRMZM2G532953_T01	promoter	[T/C]	ATCATACGGCTAGTCATTAGAACGAACCTGACGAACTCCATAAGCCAGAC[A/G]GACACGCATGTGAGCAGTGGGTATAGTACGTACGTACTAGTAGTGGTCCT
MC0226	PZE-101127225	1	161630884	161630834	161630934	GRMZM2G060690_T01	Exon	[T/G]	TTGGGCAAAACCAGCGTACGCAATATTATCAGAACAAATATATGTTGGCA[A/C]GATGGCATCAGAAGGGTAAGCAGGTAGTTGGGCTGCATGCAGCAAACAAA
MC0227	PZE-101127345	1	161723808	161723858	161723758	GRMZM2G132450_T01	Exon	[A/G]	ACAATGCCTTTGATGACAGTGTCGGTGTAGTAGCCAGGATCAGTTTCCTG[C/T]AGCGACAGGAGCTCGTCAATGGTGCTCCTCTTCTCCGTGTCTGTTGGGCC
MC0228	PZE-101128139	1	162755168	162755118	162755218	GRMZM2G025748_T01	Exon	[T/C]	ACTTCACCCTTGAAGCTTCGCATGCCCTTAATCTCAGGTACCACCGGCTC[A/G]GCGTTTTCACCAGTGGCCACAATTAGCCATTTGGAGCGGTACTCCATAGT
MC0229	PZE-101129057	1	164572945	164572995	164572895	GRMZM2G329655_T01	3 UTR	[T/C]	TGGTCAGAGAAACAGAGAAATGGTGAAGTGGAGTTCATCGAATCCAAGGT[C/T]CATCCAGACAGAACACTAACTATGGTCAAAATGCTACACAGCTACGTACT
MC0230	PZE-101129305	1	164971321	164971371	164971271	GRMZM2G034690_T01	3 UTR	[T/C]	TGCTGCTGTTTCTGCAGCCTGGGACCACCTTTGTTCAATGTAGCCCTGAA[C/T]TCTATTCTATTCCTATCCTACTGTCAGTCCACACTCCACACACACTCCTA
MC0231	PZE-101129465	1	165247425	165247475	165247375	GRMZM2G335438_T01	promoter	[A/G]	GATAGCTATAGTTATCTACTCGGCAGCGAAATATGGGATATATTGGTCAA[C/T]CGTTTAACCATCACGTACCTTCGATCTGTATGGAAATTCCCCAGGATACT
MC0232	PZE-101129562	1	165422088	165422038	165422138	GRMZM2G127739_T01	Exon	[A/G]	GCAAGTTTGCAGACGCACAGGATTTACTTTTAGGCCCACGGTTGAAGATG[A/G]CGCATCTCAATAATGGACATCTCCCAGCAAAAGTGCAAAACACCTCAAAG
MC0233	PZE-101130002	1	166129487	166129537	166129437	GRMZM2G570021_T01	promoter	[A/G]	ACCAACCCATTACTCACAAGGCCACAACAACAAGCAGTAAATATTTAATA[C/T]GTGGAGTTTAAAAATGTGTGCTGCCATTGAATCCCTGGAGTTTTCAAAAT
MC0234	PZE-101130077	1	166398018	166397968	166398068	GRMZM2G158446_T01	Exon	[A/G]	GCAAGACTTCAGCATGTTTCTTCTGATTCAGTTGTCACAAATAGATTCAA[A/G]CAAGTATCTGTTGCAATTCATGTAAGTATTGGTCCCTCTGCAATTTTGTG
MC0235	PZE-101130243	1	166685810	166685760	166685860	GRMZM2G012932_T01	promoter	[A/G]	CAACGCAGCGACGGGTGGTTCCCTCGGCTAAAAGGCACTCATGCCTCCGA[A/G]TTGATTGCAGCCACAGAAAAAAGGCAGGATTCCATTTGACAAATTTTACG
MC0236	SYN23681	1	167020410	167020470	167020350	GRMZM2G099328_T04	5 UTR	[A/G]	CATGATCTTGAGCTTAAGTGATGATCAGAATCCCTTTAGCCTGCAACCAAGAACAGAATG[A/G]ATCCAGAAGAAATTGGAGAAACCTTTGCAGTGACAAATTGAAAAGATCTCATTCATCACT
MC0237	PZE-101131166	1	168429718	168429668	168429768	GRMZM2G018472_T01	promoter	[A/G]	CAGTGTCCCGAGTCCCGACAGCGTCTCCCTCTCCCTCTATTCTAATCCCT[A/G]TTCTAACTTCTAAGCAGACCTTTCTCTCTCCCACGAGGAGCTCCACGAGA
MC0238	SYN30285	1	170597141	170597201	170597081	GRMZM2G073427_T02	Exon	[A/G]	GCCCCTGTCATCATGTCCATCTGATGCAGCTTCTGCTTCTGCTTCTGCCGCCATTGAAGA[C/T]AGCGTGAAGCATTTCCTCCAGGCGCCACTTGAAAACAGTGGGATCATCCCAAACGCAGCA
MC0239	SYN2444	1	170688814	170688874	170688754	GRMZM2G069410_T01	3 UTR	[A/G]	TGGGATGCAGCATACAAGTACGCTACCATAATGTTTCATCAATCAACAAGCGCAACTTTC[A/G]GGCCACTAATTCAGTAACAAAACACGGCATTTGCATCATCAGTATAATATCTACCGTGAG
MC0240	SYN10174	1	170868004	170867944	170868064	GRMZM2G052650_T01	Exon	[A/G]	TCGCTCCCCAGAGAGCTCCGTCTCGCAGCCCTCCTCCTCGCGGAATCGGCGGTGTCGCTC[A/G]CGAACGTCATCTTCTTCACTTTGTCCGTCAGAGCTTGGTAGATTGGGGACGTGGTGCGAG
MC0241	PZE-101132833	1	171553725	171553775	171553675	GRMZM2G496153_T01	promoter	[T/C]	GCTTGCTTGCGCTGACTCGCTCGCCCTTACCGGAGCTAGCTGCAATCGAA[C/T]CCAAATCCGAATCTTTCTCTCTCTCCATCGCTCCCACCCTCCCATCGCGC
MC0242	PZE-101132909	1	171759921	171759971	171759871	GRMZM2G099613_T01	Exon	[T/G]	ACAATTTCTCGCTTGGTTTGCAGGCTGCTGTTGGTTTGGGACCGGATGTT[G/T]CTTCTGCTTCTAACGTTGTATATGACCTCAGTAAGATCCCCTCCTACGCT
MC0243	SYN25650	1	172040487	172040427	172040547	GRMZM2G117240_T02	3 UTR	[A/C]	ACCGATAAGCACAGCCCCGTCTTTGCACCACTCGTTCACATAAGAAACAAAATCACCATC[G/T]GACACACCAGTGGATTCCTGCAACAAAATCACTATATTTAATTTCAAAATTTTAAAAGGA
MC0244	PZE-101133206	1	172302103	172302053	172302153	GRMZM2G116714_T01	Exon	[A/G]	ATCAAAGAGAACACTTTGACTAGCTGCTCTTTCAACATGGCCGACATCTC[A/G]ACATCTAGCCTTGCAGCATCAAACTGGTTCACCCTAGATATTGAAATCGG
MC0245	PZE-101133488	1	172895781	172895831	172895731	GRMZM2G087608_T01	promoter	[T/G]	GAAATGGTTTGGCCGTTCGTTTGGGAGGGAGACCGCAGCTGGTTTGGTTG[G/T]AAACCGATTAATCTTTTTAAAGCAGGCTGTCAGCCTGTGTCACCTGCGTG
MC0246	PZE-101133891	1	173245849	173245899	173245799	GRMZM2G003635_T01	promoter	[A/C]	TCAGCATCACATGCCATCCACATGCAAAGTATGATTATTGGAGCAGGTGC[G/T]CTGCTAGCAAAATCATAGGCCTGCGCGGTATACATAAAAGAAATAATATT
MC0247	SYN26085	1	174401476	174401416	174401536	GRMZM2G099542_T01	3 UTR	[A/G]	TTTTCCTTTCTGGTTTTGTTTGAGGTATGATAATCTGAACAGCTTTTGCTGCCTNAGTGT[C/T]AGTGGAATGGTAAGGGGGTGGTGTGAGCATACCAGCAAATGTTTATATCTCAGTTTTGCA
MC0248	SYN26380	1	174661005	174661065	174660945	GRMZM2G335070_T01	promoter	[A/G]	AGCAGATAGGCGGGGTTGTGTACTGTGTTNTTTTTGTCGAGCGTCCAAAGTGGTAGCAGC[A/G]GTCCATTGTGCTAGGTATTCATTTGCTGTAGGGTTTTTGTTTCTTGTCCCTCATGTTGCA
MC0249	PZE-101135655	1	175457554	175457504	175457604	GRMZM2G168314_T01	promoter	[C/G]	AGTTCGTATGTTGAGACTAATCTGATTATCAAAGGTGATGAGAAGCAGCA[C/G]GACAGAGAGCTCAGTAAGGCCTTGTTCGTTTATATTGGATTGCACCCGGA
MC0250	PZE-101135767	1	175665623	175665673	175665573	AC186234.3_FGT003	promoter	[T/C]	TCTCTCTCTCCACATATATATCAGTAGGATGGATGTGCAAACCTAGCTTG[C/T]TGCTGCCTTTCTAGCTGAGAACTGAGCTGTAGCTGTTGGTACGGTTTTCC
MC0251	SYN2408	1	176086386	176086446	176086326	GRMZM2G300786_T01	3 UTR	[T/G]	GGCTACTGACTGACAATTAAAGCAAAGGTAAAAGGGTAGGTAATCTGCAGCTATCCTGTN[A/C]TGTGTGCTATGTTCTCAGATGTGAGGCGACGATGGGTTAATGGCGGTGAGGTGAGGTGAG
MC0252	PZE-101137593	1	178312245	178312295	178312195	GRMZM2G073797_T01	promoter	[A/G]	AGTGCGACAGCTGTACGCCGCAACACATTTATTCATTCACTAGGTCACTC[C/T]TGAGTAGGAAAGCTGCTTCCGCATGTCCGTCTTGTGACTATGCAATCAAG
MC0253	PZE-101138116	1	179210313	179210363	179210263	GRMZM2G026976_T01	3 UTR	[A/G]	GGCACTACAAAAGAATCTGCGCTTCAAAGAAATGCTGCAACTTGCTTTCC[C/T]TCTGCAGCCACCGTAAAAATGACACAATTAATGTCACAGATGAAAGGCAT
MC0254	PZE-101138282	1	179399255	179399205	179399305	GRMZM2G478599_T01	Exon	[A/C]	GGCGTATTCGCTGGCGACCACAGAAGTGGTGTACGACGTGGCCGGAGGAA[A/C]GGTTGGCTTCATCCCAGAGAGCTGCTGATTTGCGTCGTGTTAGTTATATA
MC0255	SYN24128	1	179624022	179623974	179624071	GRMZM2G099366_T02	promoter	[T/G]	TAAATAAGAGAGAGAGACAGAGACAACACGACCGAAACTGAATTATTCAGAGCGGTGCAA[G/T]GTGTTGATAGAAGGGTTGTTGTTGTACATGCTGATACATGATTGTATACTGTGGTCTTTG
MC0256	SYN24124	1	179625415	179625475	179625355	GRMZM2G400268_T01	5 UTR	[T/C]	TTTACTCCTTTTGGACATGGAAACACTTCTACATTTGGTGTAATGCAAGCAGTAGTTGGT[A/G]CCGACAGGGAAAAAAACAAAGAACAAAAAGAGGGGAAAACAATTATTCTTCAAGAAATAT
MC0257	SYN13127	1	180842680	180842620	180842740	GRMZM2G372540_T01	promoter	[A/G]	AATTCCCAACCAAGAGAAGAGGCAAGACCTGCTGAAATCATCTTGGCTCCGAAACGAAAA[A/G]GAAGAGANAAGCTACGACATTGATCGATTTGGTCTGTACGGTGTGAGACAGACAGTCCCG
MC0258	SYN2836	1	180966649	180966709	180966589	GRMZM2G098494_T02	Exon	[A/C]	AGAAACAAGGTCCATAGCTTCATCAACCGATCTCATCAGAATATTTGCTGTAACTTGAGT[G/T]ATTCGTCCTTCTTCAAGCATTCCCCAGTACGCGGCTTGCACACCTGTTATAAAATTGTCC
MC0259	PZE-101140689	1	181897572	181897522	181897622	GRMZM2G134544_T01	Exon	[A/G]	AATAAAGAAGTACGAGGCCTGAAGGACAACAAATGCTGCAGGCCAGCTCA[A/G]TGAGAAAGATTGAAGAACCTTGGCAACACAATTCGACATCCAGGACACAA
MC0260	PZE-101141826	1	182878462	182878512	182878412	GRMZM2G475495_T01	Exon	[A/G]	TACACTAGATGTAGCTCAGCCAGCTACACTATTGAGCAGTCATCCGTCTA[C/T]GTTTAGAATGGTCAGCTTCCCTGGACCTGCTGCGTTTCCCAGATGACCTC
MC0261	PZE-101141959	1	182930574	182930524	182930624	GRMZM2G107163_T01	promoter	[A/C]	ACTACAGGGCAGCCAAACAGATTATCATCTCTGGTTTGGGAGCTGCAGAT[A/C]ATCTCTAGTTTGGGAGTGCTGACAACTGGCATCCCATACTATTAAAACAT
MC0262	PZE-101142078	1	183123169	183123219	183123119	GRMZM2G152555_T01	promoter	[A/G]	ACGATGCAGCAGTGCAAGGCCGCCCGGGACCATGCATGTCCCTTCTTCAT[C/T]TCACTCACTCACGCTCTTGCTTGCAAACATAAGAGAGGTCACAGGATGAA
MC0263	SYN19	1	183939295	183939235	183939355	GRMZM2G080652_T01	3 UTR	[A/C]	TAGCAGGTTGCACATAATAGAATGTATGCAAAAAACTGCCTCGAGAACATTAGCTCTTTC[A/C]AAAAATCTCNACAGATGAAAGCAGCAGCAGGATCACGGCCGGTGAGCTACATGAAAGCAC
MC0264	SYN14	1	184014864	184014924	184014804	GRMZM2G080724_T01	Exon	[A/C]	GTCCCCAAAAGTCAAGGTACTCACCGAATGGTGTGGTGCGGACGACCCTTCTAGCCCTCG[G/T]GCCTGGAGCACTCGCCCCCTGCCGCTGCTGCCTGCCCTTGGACGCCCTCTGCAGGTGGTC
MC0265	SYN36103	1	184941600	184941660	184941540	GRMZM2G137868_T05	5 UTR	[A/G]	GTAGTCCGCCATCGTAGCTGATTAGCTTNTTGCTGCTGGTACTAGCAGCAGTGCACGCAG[A/G]GAGAGGAGGGAGTGTCAGCGTAGTGCACTGAACTTGGCAACCAAACCTCTAGACTGATCC
MC0266	PZE-101144531	1	187677722	187677772	187677672	GRMZM2G132623_T01	promoter	[A/G]	AAAACAAACAGAAGCTTAAAGAAATGGGTTAGAAAAATAATATTCAAAAT[C/T]GCGAGCATGAGCCATGAATATCATACATATTGCCGCTGCTATACTCCAAA
MC0267	PZE-101145493	1	188205547	188205497	188205597	GRMZM2G161004_T01	3 UTR	[T/C]	ATTTTATGAAACTTCCACTGTACGATGTTGGAATGGAATATCTGTACATT[A/G]CTGTCAGTCCTGTGTGTCGTCTAAGGATCCATGATTGCTGAATAAATGCC
MC0268	PZE-101145805	1	188775601	188775551	188775651	GRMZM2G325540_T01	Exon	[T/C]	CAATTCTCTTATGATAGTGTTGATGACCTAGTAGATAAACTCGGCGCCCC[A/G]GTTGGATGTCGGGCTGCTTGTTCCATTTCAGAAGCTGCATATGGAGCTTT
MC0269	SYN23315	1	189439422	189439362	189439482	GRMZM2G068193_T02	3 UTR	[A/G]	ACGAATGAATGACCAGGTAGACATCAAAGTTTCATCAGTAATCCTAGAAACATAACATTT[C/T]CATCCATCACCAGCCAAAGCGAACGGTTCACAGCACACACGACACGAACATCAACTAGAG
MC0270	PZE-101146673	1	189871622	189871572	189871672	GRMZM2G033656_T01	promoter	[A/G]	TAGTCATAGTTAGTCGTCGCCTGCAAGCTGCAAGAAACATACACCAGCGA[A/G]GAGAGAGGCAGAAGAAGGTAGCGCTGTGCCTGTGGTACTGTGGTTTCTCT
MC0271	SYN29299	1	190525552	190525492	190525612	GRMZM2G070163_T01	3 UTR	[A/G]	TCACTGCCACCACCAGCAGCCAAATTAGGTACAACAAGGCTAATAATCATTCGAAAATGA[C/T]GTTCTCGCCCGTTTCTGCACCACTACAACAACAATAACAACAACTGGAAGGGGTGGGCTG
MC0272	SYN29307	1	190594094	190594154	190594034	GRMZM2G169820_T01	Exon	[T/C]	ATGGCCATCNATATTTGCCCCAAATAGAAAGTTATTTCCTGCATCTGTAACCTCAAACTC[A/G]CTATCTGGAACTGCTTCCCTCAACGGTTGATGCTGATTGAAGGATGAAGGTGGAAAACTT
MC0273	SYN35046	1	192438848	192438908	192438788	GRMZM2G096806_T01	Exon	[A/G]	GATTATCGGTACTGGGAAAGTTGTTGGCTTCATGTGGAGTGGGATCTACAATGACCTCTT[C/T]GGTCTGCTGCTTTTCTTCAAAGTTATCCTTGACAACCATCTCTTTTACCTCGTATGAAGC
MC0274	SYN35986	1	193354329	193354269	193354389	GRMZM2G424241_T02	5 UTR	[T/C]	TAACCTATGCTAGCAATTCAGCAGCAGCTCGGTGATTACCGTATCCAGCATGTATATCCA[A/G]TGCCATACTTGTAACTGTTGTGTGGTGTCCTCTTTGCAGTTTCCCGACTCTCGTGAACTA
MC0275	PZE-101150513	1	194525458	194525508	194525408	GRMZM2G407249_T01	3 UTR	[A/C]	TCAGGAGACAATGGCAGAACACGGTACACAGATGTTTAAGAAAGACCTCC[G/T]GACCGCAGATACAAACACTAGTACTTCAAATTCACTGCATGCTAAAGGAT
MC0276	SYN38769	1	194693194	194693254	194693134	GRMZM2G083725_T01	promoter	[T/C]	CCCACACTACAGACCTCCATCTAGAGAGCCGGCAGCTGAAGCTGGAGATTCTCCTCGCCG[C/T]CTTCAATTCTGCACAGCCATTTATTCTCTGAAAACAATGGGCGCATCGAGCGTACAGTAT
MC0277	SYN25920	1	194798124	194798064	194798184	AC205814.3_FGT003	3 UTR	[A/C]	GCCAGGCTACTTAAGTGAAGAATTATGTGTAGACTGTAGAGTACAAATAGCTACATACTT[G/T]GCCTAAATCAACAAAACTGCTGTTACAACCAGTACAGCCGAGGCAGAGAGAAACCATCAA
MC0278	PZE-101152364	1	195802996	195802946	195803046	GRMZM2G020461_T01	promoter	[A/C]	GGCGAGTCCAAATTATAACGATTATTTACGGTGGGGCCGGGACGCAGACA[A/C]TGCTAGAATCCAGCGAGATTGTTTTTTCTGCAAGGAGCCGGCAGAAAATG
MC0279	SYN17345	1	195945333	195945393	195945273	GRMZM2G317770_T01	Exon	[T/C]	TAATACAGCAGGATAATATACATTGAAAGAGAAGCATAAATCATTACCAAGTTGGGTAGA[A/G]TCTTCAGAAGATGGAAGTAAGGCAGCCTTGTTTGCCTTTNTTCGCCTATAGAACATGATA
MC0280	SYN31534	1	196159294	196159354	196159234	GRMZM2G033828_T01	Exon	[T/C]	AAGATCATCAAAAGAGCAGTTCGCTAGAGGTTTGCTGGTCCAGTTTCCAAAGCAACAGAT[A/G]AACTGATGCCCAGATCGATCACCTGCAGTGTGTCCGGCGGGAAGAAAGTCAGCGGCCGGC
MC0281	SYN31539	1	196246861	196246801	196246921	GRMZM2G053027_T01	Exon	[A/C]	CCTGCTGGGGAGCGGATGCCGCAGAGTCGCCCCGAGAACGGATACCAGCCGCCTGTGCCC[A/C]CTTCACAGAGGATGCCACCGTTCTTGTGATCAGACGAGGCTGCCTCTCCAATTGCTGTGT
MC0282	SYN31544	1	196277633	196277685	196277581	GRMZM2G153823_T01	5 UTR	[A/C]	TATAAAAAACGAAAAAGTTACGCATGTCATCTGCTTTCCCACCAGACACCAGTGAAGTGA[G/T]ACTGCGGATGGGCCCTCTCGGCCCAAACGCCGACGGCATTGGCGCGTTGACCGCACGACC
MC0283	SYN31538	1	196287809	196287869	196287749	GRMZM2G153945_T02	3 UTR	[A/G]	ATCTTTCGTAAAATCAGAATTGTGTGTGTGTTTATTGGAGAGGAAGGGAAGAGGAAAGAG[C/T]AACGCATTTGTTTTGAACCCATGTACTTCGTGCTTGAGAGCTGCTGCAGTTGAAATTAAT
MC0284	SYN28737	1	196675624	196675684	196675564	GRMZM2G045503_T01	Exon	[A/C]	TGGCACAAAAGGGTTCACCATGGGCCGAGGGAAGCCGCTCAGCATTACCATTGATGCTGC[G/T]GCTAACCCTACCACCACGGATGCTGCTTAGNCGCAGCGTCTATGCTGGTACCGGCCTATT
MC0285	PZE-101154647	1	197771202	197771152	197771252	GRMZM2G467452_T01	promoter	[T/C]	ACTTGGTATATGCCTTGCAGTGGATTCACGAAACATCTTTTCGGCAGCAC[A/G]GAGAAATTCGGCGCTGACACTCAAGAAGAGCATGTCTATTGGAAGTTTGT
MC0286	PZE-101154881	1	197891452	197891502	197891402	GRMZM2G021816_T01	promoter	[T/G]	TACTCTCGAAGTTCAGGGGCAAGGGGAACAGGAGCTGGTCAGCTGGTACA[G/T]TGGTACGTAGGTTGTACCGGTGGAATACAAGACAGTTTCGATCTTAAAAT
MC0287	SYN28786	1	198265192	198265132	198265252	GRMZM2G017110_T03	Exon	[T/C]	CATGACGTAGTACCCTTCTGATAGCTTAACCTCCTTCAGCTCCACCTCAAAATACCTTGC[A/G]AACTTCTCCCAGCAGACCTAGGACATCAGAAACGACCACCAAAGGCGTCTTTCAGACACA
MC0288	SYN28787	1	198287469	198287409	198287529	GRMZM2G154267_T01	Exon	[T/C]	TGCACTTCCAAAATATCTAATTGAAGAACTTCAGAAGCACATACCAAATTCAATCTTCGT[A/G]AGCAACCCCTGCAGGTTCGACATGAAACTAATGCTTAAAATTCCAAGATATCAGCATTAT
MC0289	PZE-101155635	1	198575741	198575691	198575791	GRMZM2G050556_T01	Exon	[T/C]	TCGTCGAAGAACGCGGCAAGGACGTGGAGAAAGAAACGAAGGCGCTTGTC[A/G]CCGTGGAGGAAACCCGACTAGCTTCCAAGACAGTGGTGACAAAAGAGTGG
MC0290	PZE-101156458	1	199310801	199310751	199310851	GRMZM2G030594_T02	3 UTR	[T/C]	TCCACTGCAGAATGAAAACTGCTGCGTTACATTTCCATGGAATTCGTGAC[A/G]AAGCCACTGGCTTCAAACTCTGCATTTTGGTGCCCTAAGATTCCATTCTA
MC0291	PZE-101156619	1	199524910	199524960	199524860	GRMZM2G478417_T02	3 UTR	[T/G]	TAATTTAGGAGCTGGAAGTGGTGAGCTTGAGGGAAAATCATCCAATGTTT[G/T]GACTGGCTAAAGTTTCAATGCACTAGGCGCTCTTCGCTGGTACGGTGTAG
MC0292	SYN26142	1	199776342	199776282	199776402	GRMZM2G031065_T01	Exon	[T/C]	CGGTGCACGCGGCCGCTCTTGTACTGGATCAGGAACGGCGTGAAGTCGAACTTCACCTCC[A/G]TGTTGGGGTCCGTGGCCGCCTTGCTGCGGAGTGCCGANGCTTCCGCCGCCGCTCCCCTCG
MC0293	PZE-101157412	1	199872281	199872331	199872231	GRMZM2G104938_T01	3 UTR	[A/G]	ATCGGAACGATATAAAATGCTGACCTATAATAAAGAACTTATTCTCAGTT[C/T]AGGCCATCTTCAGCCGATCTCATCCTCGTCTTCAAATTTTACTTGACTGA
MC0294	PZE-101158959	1	200899697	200899747	200899647	GRMZM2G346920_T01	promoter	[T/C]	TCGTGATGATCCCTGTTTCAATGCCCGGCCGGTTAGTACGCCATAGCGAA[C/T]TATACCCTCAGCTTATATGTGTAGTGGAGCTGCTAATATGTTTCGACGTG
MC0295	PZE-101159132	1	201229907	201229857	201229957	GRMZM2G004079_T01	5 UTR	[T/C]	CTCGGAGAGTTGTGGCGTCGAGATGACGCGAAGGACGAGGATTTTGTTGG[A/G]GTTCGGTCGATCGGAGTGGAACTGGGGCGCGAGCACGAGCGCTGCTGCGC
MC0296	PZE-101159230	1	201513055	201513105	201513005	GRMZM2G416069_T02	3 UTR	[A/G]	GACGACTTTAAAACCTTCAGCATTGTAAGTGTAGATACATTTGAAAGGTC[C/T]GCTGCTGATTTTTTGCTTCTGACTTGGTCACTTTACCAGATGTGCTATCC
MC0297	SYN27500	1	201524820	201524880	201524760	GRMZM2G115750_T02	Exon	[T/C]	CTTCTTCCTAATCCATTTGATAGACCGCGTGCTGTTTTCCTCGTGCAAATTGNTGGGTTC[A/G]ATGGTATGCCAGTTGTTATGGAATGCTTTGTATCATTATTTGCGAATTTCTGTGCATTGT
MC0298	PZA01216.1	1	203627523	203627464	203627583	GRMZM2G106928_T01	intron	[A/G]	GGTATGTTCATTTTGCTATATTTATGGTGAACCGTTGAATGTGACTGGGATAATGATGT[C/T]AGAAAAGGCATTGAAACTTGTCATCGGTGCCCATCCAGTTAATTTCTACGACCGTAAAAA
MC0299	PZE-101161632	1	204481796	204481746	204481846	GRMZM2G103197_T01	5 UTR	[A/G]	GCTGGAACACCGCCGTGCCGATGGCCACCGGCGATGCCGCCATATCTCCG[A/G]GCCTACGTGTACACGAGGTGTTGCCGATCAGACAGTACGGCGTGAGTAGC
MC0300	PZE-101162306	1	205552205	205552255	205552155	GRMZM2G449163_T01	promoter	[A/C]	TCTATCTAATAAGACATCCTGAACCGTTCTGCTTTTAGTAATTCTCTTTG[G/T]CACAGCAGCAACCACTCTTGGAGCAAGGTCTCCAATTCTTTTACCATGAA
MC0301	ZM013842-0398	1	205608655	205608595	205608715	GRMZM2G149442_T01	Exon	[A/G]	TGTCAAAGTTCGACAATGTCCTCATCGATGCACCTGGAAGTGCTGCCAACATACAGGGCA[C/T]GGATTTGCCAGTGAAAGCTGGTATTGGNGCTGGAACAATCTCCCCANCGGCAACATCTAC
MC0302	SYN15309	1	207753159	207753099	207753219	GRMZM2G348452_T04	5 UTR	[A/G]	TTTGCGACGAGGAGCTGGCTGCTGATGGAGGGGAGCTCNGCTGTGTCAAAGGGGGAAACC[C/T]TCCCCTCCGCGAGGTGATTGGTGAAGCAGAGGCAGAGCAGCTAGCTCTATNTGTTTCGTG
MC0303	SYN25375	1	208215911	208215971	208215851	GRMZM2G021074_T01	promoter	[A/G]	TCTCAATCCCACGGATTCGCCGGGGTAATCTCGCCACGGCCGTGCTTTGACGCCGAATTC[A/G]TGCTCTGTAGGTTCAATTGACCCCACCACCGCCCGCTGCTGCTTCGTTTCTAGCTCGAGA
MC0304	PZE-101166376	1	209401855	209401905	209401805	GRMZM2G050851_T01	Exon	[A/G]	GACGTGGCAGCTGAGATTAGTATGTGGGAGTTTTATGACAACCTATTAGA[C/T]AATAAGGAAAATTGATGGATCTTGACATCATGCATGGTCCATATGGCTTC
MC0305	PZE-101166508	1	209686412	209686462	209686362	GRMZM2G019316_T01	promoter	[A/G]	ACATCTAGGCAGGCCGGGTCAAATGGCTCGGTTCCATTTGCTAGAGATTC[C/T]GGGCCCCACTGGTTGCACCAGATTCATGTGTAAAATAATGTGATGCCTCT
MC0306	PZE-101166550	1	209627827	209627877	209627777	GRMZM2G129879_T01	3 UTR	[T/C]	CCTATATAGCGAGCAAAAGGAATTTAGGAACCGGAACAGGACAATAATTG[C/T]CATATGGCATCTCCAACTTTTTGCCTGGAGGCTCCAACGCGTGTGTGGAA
MC0307	SYN6693	1	209856471	209856411	209856531	GRMZM2G043530_T01	Exon	[A/G]	CTTCAACATCTCGATCTCTTCCTTTGTAGGGCAAAACTTAATGAGATTCTCCACTTGGTC[A/G]TTATCAAGAACGGAAGTGTCCAGAGCCAAAATTGCATTCTGCCAGACACAATCATAAAAC
MC0308	SYN376	1	210147131	210147071	210147191	GRMZM2G048475_T01	Exon	[A/G]	ATGTCTTTCCATCTCTTCAGCCTCGTCGTCCCAACCAAAATCTGGAATGTCAGCTGTCTT[C/T]GCTGAAATCAGCTCTGGGAAACCAGTGACACAAGGTCAGCTCACCATGAGCTTCCAGTCG
MC0309	PZE-101168807	1	212106920	212106970	212106870	GRMZM2G124281_T02	Exon	[T/C]	TGCTCCTTGTTTTCCATGTAGGCGTGCAAAAATGCAGCAAGGTCATCATT[C/T]ACTCCAATTTTCTCCAGGTAGTCTTGTACGGCACTTTGCATTTCCTCATC
MC0310	PZE-101169140	1	212549675	212549625	212549725	GRMZM2G139355_T01	Exon	[A/C]	CGCCCTGAAACGCCGGCCGGCCTGCTCATACCTCAAAAAAGCTTCCGGGA[A/C]GGGAATCACGAGAACAGAACAAAGGACTTACAGCTTTCCGATGGATGGCC
MC0311	PUT-163a-78082794-4155	1	213030743	213030798	213030688	GRMZM2G152485_T05	promoter	[T/C]	GGGTTGCTGCTCAAACTCAACAAGTTGACTCCGCAAGGCAACATGCTGGAGGTAG[C/T]TGGCCACTNAGTAAAAAATCAATTTAGGAAAATCTACATACATGGTCAATAGTGC
MC0312	SYN25865	1	213137297	213137237	213137357	GRMZM2G161368_T01	Exon	[T/C]	CTCGAGCATGCTTGGAGGAGCAGAATGCAGGTGACATCATCTGGCTCCGACTCACTGTCC[C/T]TGCCTCTCATCTCCTCAAAAAGCTTCAGGGCGTCCTTTGTCCGCCGGTTCCTCGCATAAC
MC0313	PUT-163a-13178596-181	1	213700121	213700069	213700173	GRMZM2G153184_T01	3 UTR	[T/G]	CCATGCATGGGGATATACAGGATGATACTGATCAAACGATCTCTACCCTTAAN[A/C]TCCCCTTCAGCTAATGTACATACCAGTCACTCCTCAGCCCTCGCTCCCTTCA
MC0314	PZE-101170704	1	214288814	214288764	214288864	GRMZM2G459391_T02	intron	[A/G]	GTGTGCATCACATGGACATCATGTCCACCTTCCTCAATGGTGACTTGAAA[A/G]AGGAGGTCTACGTTCGTCAACCTCCCGGTTTCATCGTTGGTAGCCAAAAA
MC0315	SYN15532	1	214774414	214774474	214774354	GRMZM2G358693_T01	3 UTR	[T/C]	GAACTTTGTCAAGGTGCTGCTGACAATACCGATGTCATTTCCAAGAATTGAGGCNATGCT[A/G]TACAAGGAAACTTTTGACGACGAAGTTGCCCATCTCAGGATGTCCTTTGCACTGATTAGA
MC0316	SYN38723	1	214936827	214936887	214936767	AC217050.4_FGT007	Exon	[A/C]	AACTCCACTCTATAAACAGCCACGCCACGTACATGATCTACTCGCCACAACCTAGTACTA[G/T]AGCGGAATATGTCTTACGAAATGGGTCTCCAGTGTCGTTTGAAAGTCCTTGCTGTATGTG
MC0317	SYN27622	1	215960010	215960070	215959950	GRMZM2G101000_T03	3 UTR	[T/C]	AAAATTAAGAGTCTCGTTTGTTAATTAAACGCTTTTCATTCAAAGCACGCAAGCTAGCCT[A/G]CAGCTTAGCCATCCGCCAGTTCGCACACGGCGTGGAACAAAGCCCTGACCGGGCGGTGAT
MC0318	SYN28641	1	216741119	216741059	216741179	GRMZM2G167651_T01	3 UTR	[T/C]	CCACACACCGCTTGGGTCTCCCAGAATCGGAATCCTCAACAGTTCCGCTAGCATCATCAT[A/G]CTCGTCCGTGCTGGCTCCATCCCCAAGACCACCTCTAAGATGATACTCGACGATGCCAAT
MC0319	SYN27091	1	217950331	217950271	217950391	GRMZM2G149553_T01	Exon	[A/C]	GGAGAATGCTGCCGCATTGGCAAAGGCTGTCTACACGGAGATCGCCGTGCCCATGGCCAT[A/C]TGTTGCCTGACCTACACCTTCCTGTACTACACGTACCCCCGAGACAGGGAGCGTGCTCGA
MC0320	SYN19847	1	220359656	220359716	220359596	GRMZM2G032351_T01	3 UTR	[A/G]	ATAGTAATAAAAGAGGTTTATAGGCATGCAAGATTTCCAGCCTGAATTGCACAAGAGGTC[A/G]TTGTAAGTCATTCTTTTGGTTAGGTTAAGTGAATAATCCATCAACAGGATAAAGTTCTTG
MC0321	PZE-101176290	1	220880751	220880801	220880701	GRMZM2G101140_T01	Exon	[T/C]	GCCAGGTTGAACTGCGAGCGGCAGAACACCTGAGCGCTCGTCGGCTGGTG[C/T]GCGCCTAGGAGTATGGCAGCTGATACCAGTAGAACTAGGGCTAGGGCCTT
MC0322	PZE-101176580	1	221291593	221291643	221291543	GRMZM2G077068_T01	Exon	[T/C]	CACTAGCGGTGGCATCCGGAAAGGCAACAACCGACCTTACTTGCTGCAAG[C/T]TTCTGGTTTGCAGAGTCATAGCTTGACTCTCATTGCCATTTTGAACTGAT
MC0323	PZE-101176812	1	221705937	221705887	221705987	GRMZM2G163437_T01	3 UTR	[A/G]	ATTGATCAGTTTAATTACCATACCGTGCTGCTTTGAGCGAAGCCATAAAG[A/G]CCATGCTCTGCTTATTGTGCGTACGAACAGAAGCGTCGCTGGTTTGCAGA
MC0324	PZE-101177060	1	222184116	222184066	222184166	GRMZM2G149946_T01	Exon	[T/C]	ATGATCGCTGTGGTGACACACTTGTTGGTGAAGGTGGAGAGCCTGCAGAC[A/G]CAGCGCCTTGCGATGCTCGCTGTCATGGTGGTCGGGTGGTGGGCTGTTAG
MC0325	PUT-163a-91055993-4743	1	222773527	222773480	222773575	GRMZM2G024145_T02	Exon	[A/G]	AAGAAGAGCGGAAATGGGAAATAGCTTTGCTGGTAGTGACTGTGGTTTGCTATCT[C/T]TCTACATTGGCCTTCTCTGGTGTGCTCTTCATGTGGTTTAATCCATCCGGTCATG
MC0326	PZE-101178688	1	223743366	223743316	223743416	GRMZM2G330622_T01	promoter	[T/C]	ATTCCACCAATGATCTCGCTGTTGAGATAGAAGAGCTGAAAGCTGCTTTA[A/G]TGAACCAGGATAAGTTGGTTAGGATTGCTGCTCATGAGAGTAAAGATTTT
MC0327	PZE-101180375	1	224982232	224982282	224982182	GRMZM2G584260_T01	promoter	[A/G]	GACATGTTTCTTTGCCTGGAGGAACCAAGGATATATCAGAATCAGATAGC[C/T]AGTCCCTTTCACTTGCCTTGGTGAGGTTGTGCTCGAGCTGCTTGCGGAAG
MC0328	SYN12956	1	228258299	228258359	228258239	GRMZM2G095492_T01	Exon	[A/G]	GATGAGATAAAGAACAGGGCCGGAGTTTGGATTTCGCCTTACGCTCCCGAGCCCAGCCGA[C/T]GTCTTCTGCAGTCCCTCCGCGAGAAAGCCCTGCGAAAGCAAGCAAGAAAAGGCACCGCCT
MC0329	PZE-101186645	1	231217998	231218048	231217948	GRMZM2G085974_T01	Exon	[T/C]	ACCATCTGTGTTCTTCATGCACAGGTCCAAGGTGAGGTGGTTCCCATCGC[C/T]GGACGTATAGACACCGATACTCCTGCAAATTGCACAGAGCATATGCAAAA
MC0330	PZE-101186872	1	231405474	231405424	231405524	GRMZM2G415359_T01	promoter	[T/C]	GACCGTCCGGGCACGTCACCGGACCGTCTGGATATTACACCAGATCGTCC[A/G]CAATAGGGTATGAGGAGCAGAACATAGAATATTACCAGCAACCCTACTAC
MC0331	PZE-101186898	1	231451722	231451672	231451772	GRMZM2G081515_T01	3 UTR	[A/C]	ACCACTGTACCACATGCACTACTGGTCGATCTCTCTAGCTAGCTGAAGCT[A/C]CTGTCACCGACTACTATATATGGAGTACCCATCTATCTATCTATAGTTAT
MC0332	PZE-101188364	1	233617790	233617840	233617740	GRMZM2G001845_T01	Exon	[T/C]	GATTTGAGCCATAACATGTTGTCTGGGCATATCCCTCTGACGCTCGGGAA[C/T]GCCACTAGCATGCTTCGGCTGGACCTGTCTGGAAATCACCTCGACGGCGG
MC0333	PZE-101189410	1	235096061	235096111	235096011	GRMZM2G181435_T01	3 UTR	[A/G]	GTCTATTACACGCATTCTGTGTTGCATATTATCTCCTCAGATTGCTGCTT[C/T]TCTTAAAGGTATCTGGTCCTGCTGCAAGTGCCTACAAGGGTCACTCTTGG
MC0334	PZE-101189886	1	235728413	235728363	235728463	GRMZM2G115646_T01	promoter	[T/C]	GCGTAGCTATTCTCCACTTCAAAACATATATCTACTTTATTAAAACTTTA[A/G]GCGGAGCAGCACACTTCGGAATTCAGATTTTCTCCGAATAAATGACTTCT
MC0335	PZE-101190874	1	237110319	237110369	237110269	GRMZM2G016922_T02	Exon	[T/C]	ATGGGGTTAGACATCCCAATGATGACGCAAGCCAACGTCGACGCCTTCAT[C/T]CGACTGCGTGACACGGAGCTAAACAGGTATATATGTCCTGCCGTCAGTTT
MC0336	PZE-101192588	1	239355858	239355908	239355808	GRMZM2G164715_T01	3 UTR	[T/C]	TCAGTAGTTAAGCTTGGCAGCCCTAGATGCTAAGCCATCTAATCAATCTG[C/T]AATCCGTGTTTATATTCGTACGTTTTTTCACCGGTATGAAATCAACAATT
MC0337	SYN21021	1	240149607	240149667	240149547	GRMZM2G324390_T01	3 UTR	[A/G]	ACCAAAAATCTAGTACATAGGCTTCTTCATCAGGATACTNAACTCAGTTACAAAGGGGAT[C/T]CATCCTAAAGGACACCACCACCTCTTCCAACGCGCAGGGGTGCGAGAACAAAAAGGCTAC
MC0338	SYN31515	1	240553134	240553074	240553194	GRMZM2G040387_T04	3 UTR	[T/C]	GAGGATTCTCCAGCTGGATATCGCAGATCATTGAATAATGGGAGGATGGAAGGGTGGTTC[C/T]TGTGTACATAGGTTATCTTTCACTGACAGCTTTCTACTTGCATTGGTNGTGTATAGGGTA
MC0339	PZE-101194927	1	241971193	241971243	241971143	GRMZM2G118467_T03	3 UTR	[A/C]	AGACAGAACAAGATTGTGACGGATTTGAAGCCGGTATAGTAGTAGGGGTA[G/T]AAAGAAAAAACAGAAAGGAGATGGGGTCAACTAATGACATAGAAGAAGCA
MC0340	SYN20798	1	242453064	242453004	242453124	GRMZM2G147402_T01	Exon	[A/G]	CAATTGTCTCTATGTTGCTGGAGGAGAGTGTGAAGGAATACAGAGGACGCTGCAGTCTGC[A/G]GAAGTTTATGATCCAAATAGGAACAGATGGGCCTGTGTTACTGAAATGAACAATGGGATG
MC0341	SYN20795	1	242492636	242492576	242492696	GRMZM2G019411_T01	Exon	[T/C]	ATAGGCTAGAAAGGAGGCATGAACCATGCAGGACCTGCGGCTGCCGGGATCAAACTATGC[C/T]GAGGCTGGTATTCTTATCGCCATCATCTGGAGGAGCCATGGCCTATCGACGTCTGGGTCG
MC0342	PZE-101195355	1	242741339	242741389	242741289	GRMZM2G576578_T01	promoter	[T/C]	ACCACACAGCAGCTACGTACGTCATGAGGCACACCAGACCATAGCATAGC[C/T]ATCTATGTACCGTGGGATTACGTCAGCTTGAAACCAAGAGACGGTGATCT
MC0343	PUT-163a-148991595-711	1	243187206	243187260	243187153	GRMZM2G097349_T01	3 UTR	[G/C]	ATAATAGAAAGAAGAAGAAAAACATACTACTCAACTCCAAAATCTAGCTATA[C/G]TCGTATATATGATTCACTCCGTGCATGATCCTAATCTCGATCGAACTCAAATTGG
MC0344	PZE-101197018	1	245334921	245334871	245334971	GRMZM2G339488_T01	intron	[T/C]	AAAAAGAAACTTTATTTGTGAAAAAATATTTCGTTGATTTAAATTTTAGA[A/G]AACTCTAGGATCTTGTCACCGTATCTCTCCGGCTGAAAAATTAAAATGCC
MC0345	SYN36600	1	245753004	245753064	245752944	GRMZM2G455817_T01	Exon	[T/C]	GCCCAGGCCATAGAGGTTGACATCCCGGATGTAGTACTGGAGATGCTCTACAAGTTTGTC[A/G]ACGAAGTCCTTGGCCTCCTCGAAGGGGTCCCTGTACCCATACCGTGCCACGCACTGGAAC
MC0346	PZE-101197988	1	246413514	246413464	246413564	GRMZM2G477303_T01	Exon	[A/C]	TATATAGTGAACCATCTGGTTGCCAATGCCGGCGTCTGGTCTAGCTGCGC[A/C]TTCGATCAAATCACCAACATAACCGCCTTCACCAAGCTGATGGTAAACCT
MC0347	PZE-101198659	1	246879465	246879415	246879515	GRMZM2G034828_T01	Exon	[T/C]	CTTTCTTTGTCAAGTTCATACTCCTGGTCTGTGCTGCCGTTCCTTAACTG[A/G]TCAAGAAGGCTACCAGTAGTTGATACAGTAGTCTGGTTTTTGAGTTGCTC
MC0348	PZE-101198848	1	247682308	247682358	247682258	GRMZM2G140594_T01	Exon	[T/G]	ATCTTGGATGTGCTGATGCTGCGTCTCTTGTGCCTTCCGCTGCTGGTGGT[G/T]CTGTTTCTCTTCTGTTTCTTGCTGCAGCTCATGTGCCTTTCGCTGCTGCG
MC0349	PZE-101199017	1	248181373	248181423	248181323	GRMZM2G110328_T04	3 UTR	[T/C]	GAATGTCAGGTTTTAGAACGAAAACCATTGAAATAAAGGTCCGGAGCATT[C/T]CACATCTGCTATTGGAAAAACTGCCGTTTGGATAGCTGGTAACATAAAGT
MC0350	PZE-101199598	1	248798146	248798096	248798196	GRMZM2G083437_T01	3 UTR	[T/C]	TTTGTTGGTATATATGGTGAATCGTGTTTGTTGTTGTTGGTATAAAAGTA[A/G]GGCTGCTTTTACACCTGTGCAGTCAGTGCTCCTGTGCATCATCAAATGTT
MC0351	PZE-101199853	1	249147644	249147694	249147594	GRMZM2G123457_T01	promoter	[T/C]	AAAACATGAGACCACCTTACAGTGGCCAAGTTCATGGCTGCTACTCTTGT[C/T]GGTAATGTTAGTAATTGAAGGCCCAAGGTGACATTGGTGGCGGCTTATTG
MC0352	SYN13476	1	249380894	249380834	249380954	GRMZM2G103843_T01	Exon	[T/G]	TACTCCTTTATTCCTTCTGGAAGACCAGCAAATAGGTTGATAGACCATGAGATTCATGAT[A/C]GAATGAAGGACATGTTTTGGTCTCCAGACAAATTTGTGAGGGCACCAGGAGGGTCTTCAT
MC0353	PZE-101200311	1	249489697	249489647	249489747	GRMZM2G172512_T01	Exon	[T/G]	TTTTTTGGGAAAATCACAGGCCTTGCTACATCAGAAAGCATTTCTCTATC[A/C]TCTGGTTCACTGTCACTCCCGGACTCTTCACTAATCCATCCATAGCAGGG
MC0354	PZE-101201972	1	251772240	251772290	251772190	GRMZM2G023291_T01	promoter	[T/C]	CATCGTGGACTGGACCCAAATCCGGGGGGCCCAGCGCCAAGTCTGACGCG[C/T]GTGTGTTGTTTGTTGCGGAACTGGACGGACAAATATTCTCTCCTTTGGAG
MC0355	PZE-101204728	1	253565673	253565723	253565623	GRMZM2G525462_T01	3 UTR	[A/G]	CCTCGTATTCGTTGCAGCCCCAAACATTGACAGTTACTAATGATCTCGAT[C/T]GTTGTTGATGTCTCGATGTGGCGTGGTACGAGTATTGCTGGGAATTGGGC
MC0356	PZE-101205141	1	253853670	253853620	253853720	GRMZM2G507763_T01	promoter	[T/C]	TGGCGAAGAGCGACTGCGAGATGTGCTGGAACTCCGCGTTCCTCTTCTCC[A/G]CCTTGTGCTCGTGAGCTGCGGGTTTTTTATTACACCTTTGTTACTTCGAG
MC0357	SYN30022	1	255157956	255158016	255157896	GRMZM2G081953_T01	Exon	[A/G]	ATCAGACGAGCAAGTGCTACTTCAAGAGTGTGCTGACCTCTTACATCAAGCGCACGACAT[A/G]CAGGTGTGGTTTCACTATTGCTTTGATCTGGGTAAACTTAGTTAGTTCTGTTCTATCGAA
MC0358	PZE-101206241	1	255313419	255313469	255313369	GRMZM2G016875_T01	promoter	[A/G]	ACTTACAAATTAGAATACACATCAATCCGTACAACACACCTAACTTCGCA[C/T]TCACTCTTAATTGCAGCCAGCACGACTACATGCTTTCTCATTACTAATCC
MC0359	PZA00318.2	1	256144459	256144519	256144399	GRMZM2G150772_T02	Exon	[T/C]	CGCSTACGCCAAGCAGATGCTGGACCTCCTCTACTCCAAGGCGCCCCCGACGAAGCAGGA[C/T]GAGCTCAAGAGCCTGATCGACATGTGYGTCCAGAGGGGCCTGACGAACAAATCCATCGAC
MC0360	SYN22288	1	256750055	256750115	256749995	GRMZM2G100448_T01	3 UTR	[T/C]	CAGCGATTGAAGTCGAAGACGCCCAGTTTACTGACTTCATAAAAAGCATAGACTGGAGAG[A/G]TACCTTTGCAATTGCAAGACAAACTCCCATACACCATCTCGACTTGTGTAGCCCTCATTG
MC0361	PZE-101208698	1	258413241	258413191	258413291	GRMZM2G118821_T01	Exon	[A/G]	CTCCGGTTGTAGAAGCTGAGCATGAGCGAGTCCACCATGAGCGTGAACAG[A/G]GCGGCGAGCATGGCGACGAAGGTGGTGAAGGAGAAATCGGCCCACGGCTT
MC0362	SYN3295	1	258865325	258865265	258865385	GRMZM2G146143_T02	Exon	[T/C]	TACTCATCAGGATGTGTAGCATAAGTTTCAACCGTTTGCGCTGTTGAAAATCTATCAGGT[A/G]CTGCAGCAAGGCCTCCGATCCAGAAATACTCTCTCACAACACACATCACTCCCCGCCTTA
MC0363	PUT-163a-71766009-3502	1	259072380	259072435	259072326	GRMZM2G134398_T01	Exon	[T/G]	TCTGTTGGACGATTCAGGGGATTTGCAAAGGTTCACAATTTTGATTCCGCTCCCT[G/T]GGTAGGGCCTGCAACGNCAACATGATCCTTTACAAATGTTCGAAGGCATCCATT
MC0364	SYN10393	1	259884002	259884062	259883942	GRMZM2G330453_T01	Exon	[A/G]	ATGGGCACTAGCCATGGATAAGGATCAGAAGAAACTAGCTTTGCCCATATCCATCTATGC[A/G]TTCCTGATCGGTTATTATATGGTATTGCACTCAATCTCACTCCTATTTTTCTCTGTTTTT
MC0365	PUT-163a-71757242-3419	1	259059926	259059961	259059892	GRMZM2G093855_T04	Exon	[T/C]	AGTGTTCGTGCTCTCCCAGGAAACCTTGNGTCTTCTCCTTCCTGAGCAGTTGAT[A/G]TGTGTCTGCTAGGCATCCATGAAGATATATTTCTCAAGAAATTTCCATTTATGAG
MC0366	PZE-101210563	1	260194382	260194332	260194432	GRMZM2G134905_T01	5 UTR	[T/G]	ATCAACCAACCAACTCAGTTGCAACGTCGTCAACAATATTCTATACTGGG[A/C]GTTTTCTTCTTTGCCGGGCTTTATATCACTCAATATATACGTGCCTTTAA
MC0367	SYN271	1	260207824	260207764	260207884	GRMZM2G565134_T01	promoter	[T/C]	TGATTCAGGAGCATCCGTTGCATATTCACCATTGTCAAGATTGTTGTTATTTTTGGTATC[A/G]CAATCCCTCACAAACCCCAATTTCTCAGAGACATGAGCTGGACCACTCACAAGTACACCT
MC0368	SYN277	1	260209702	260209642	260209762	GRMZM2G134982_T01	Exon	[A/G]	GTTGTCCTCCAGTGCGGAGAGGAGGGAGAAGTAGGAGTGGGAGCGGAGCGCGGAATAGAT[A/G]GAGTTGACGTCGGAGACGATGCGGTGGAGGCGGACGTAGGCCTCGGCGGGGGTGAGGCTG
MC0369	SYN25461	1	260580134	260580194	260580074	GRMZM2G146616_T01	Exon	[A/G]	GAGGCCCCCTTTGAGTTCTCATGGCCTGAGGCACCGCCAACAATGGAAGTCACACTAACA[C/T]CTGCCGTCTCTGTTGTGTAGCTTGTCACCCTGGTGGCNAAGAACCCAAAGACATGAGACA
MC0370	SYN15085	1	260744345	260744405	260744285	GRMZM2G341959_T01	Exon	[A/G]	CGCTCAACCCAAGAGCTACGGCGACCTGGTATCCACTCTCCCGGCTAGAGGCGGGTGGGT[A/G]TCGCTCGTGCAGTACCAGAACTACTGGCTGAACCCCGGCAGGCTCCAGAACATCATCCCC
MC0371	SYN13025	1	261676402	261676342	261676462	GRMZM2G060070_T01	Exon	[T/C]	TCAGCAGTGGTGGATCATGGAAGATCTTGTAATAAATCATGTGAAAGATGTCATTGTGGT[A/G]CAGGCATGATACCAGGTCATGTTATGTAGATACATTTGACATTAACAAAAACCCAACTGA
MC0372	PZE-101213102	1	263219382	263219332	263219432	GRMZM2G079619_T01	promoter	[T/C]	TAGATTCACTTTCGTGGTCTTCTCGGTTAGAACGATTGGTTGGTCCATCC[A/G]TTGTACATTCCGTTGCGGCCAATTGGAGCACGTATTAGTACTTGCAACCA
MC0373	SYN31829	1	263271125	263271185	263271065	GRMZM2G397836_T01	Exon	[T/C]	ACTGACTCAGCAAAATAGATACAAGATACAAAAGTAAAAGACATGATTTACCTTCGCCAA[C/T]GACATGTCCTCTGGCACTATGTATGGTGAAGGATTTAAAAATGGGGCAAGATCCAAATAC
MC0374	PZE-101213256	1	263286107	263286157	263286057	AC210023.3_FGT014	intron	[T/C]	TTCAACAGAGAAGAAGCAGCTGGGCCATTAAGGTATTGGCAAATTGCAAG[C/T]AGCTATGTCTTCCATTTGACAACACTAAGATAACAAAGTGTAGACTTGAG
MC0375	PZE-101214133	1	264587613	264587663	264587563	GRMZM2G036640_T02	3 UTR	[A/G]	AACTCTTCTGTCACAGATCCTTTTAAATCGACCAACTTGCATGGTCCGAT[C/T]AAGAAATGTGGCTGCGCTCCCAGACTAAAAAGACACTATCAAATAGCATA
MC0376	PZE-101214418	1	264931591	264931541	264931641	AC217401.3_FGT002	promoter	[A/G]	ACCAGCTTGGCCAGGCCGAAATCCCCAACCACCGGTTCAAAACCTTCATC[A/G]AGCAAGACATTGGCAGCCTTGACGTCACGATGTATAATCTTAGGATTGCA
MC0377	SYN39174	1	265515648	265515588	265515708	GRMZM2G062045_T01	Exon	[A/C]	AGTTGAATGCGGCAGTGTGGCCTTCGAACCCTCTGGTGGGAACTCTGTCCAGGACAAAGC[A/C]TTTTCCCTTGGATCAAAATCTCCCTGTTCCAGTTCTCGCATCGGCACAGCCGAAGACTTC
MC0378	PZE-101216533	1	267680902	267680952	267680852	GRMZM2G010054_T01	promoter	[C/G]	GAGGTGCTTTAGATCTCGGAGCAGGGGATCTGATGACTGATGAGCCTCGC[C/G]GTGGGGTGAGCAGAGCTGCAAGGGGTCATAACCGTTCGATGCTGGGGCAT
MC0379	PZE-101216827	1	267974134	267974184	267974084	GRMZM2G066749_T01	Exon	[A/G]	GAAGAAATGTCGAGGAGGGGCCTTCCTTCGAATGTAAGGTTATACAACAT[C/T]TGCATCCACGCGTTTGGCAAGTGGAGGCAGCTGGACATGTCGCTGGGGCT
MC0380	SYN25903	1	269419818	269419878	269419758	GRMZM2G136076_T01	3 UTR	[A/C]	CAACAATTGCAGATGGTTGCTTCAGCTAGGGTGGTTAATGCGGGAAACATATATACAGAT[G/T]TTGAACTGAAGTGTCCACCATAACATGGCGCGCAGCACGCCATCCAGCCCCTGGCCTTCA
MC0381	PZE-101218900	1	270324145	270324095	270324195	GRMZM2G071025_T01	Exon	[A/G]	AAGAAAGCTTTTGGGAAGTTAAAGCTAGAGCATGTGGTGATAGGCAAGGG[A/G]CAGTTTGAACAAGAAAGAGCAAAGCCTAACGCTTTAGAGGTAACCATTTT
MC0382	SYN33769	1	272938321	272938369	272938273	GRMZM2G050914_T01	Exon	[T/C]	GTAACAACAGTAACAACCCTCACCGTTGAATCCTGGAAACTGAACAGGCCCACCAGATTG[C/T]GGACATGACTTCCAGATCCCATCAACAGCAACCTAGAAAAAAAAGTTAGGAAGCACCCCT
MC0383	SYN20125	1	273853356	273853296	273853416	GRMZM2G131575_T01	3 UTR	[A/G]	TTGCCAAACCGTGCTACAGCTTGCAGTATACAAGAGCCTATCTCCATGACTGTGATTACG[A/G]GACTATATACAGAACCGAATTGAACGCCATGGCAACAACAGTTTTCCTGTCTAATGTTGT
MC0384	SYN19652	1	274789810	274789870	274789750	GRMZM2G001869_T01	Exon	[A/G]	ATTTTGATCTTAGTTTATCTATGCGTTACTCACCACTTGTGTGTTCCTCTAGTTTGTGGC[C/T]GTGTTGAATTCGAAGAAGGCCAAGCTCAGACAACTCAGAGATAAAGTTGTGGAGCTCGAA
MC0385	SYN19138	1	275316927	275316867	275316987	GRMZM2G150183_T01	Exon	[A/G]	ATTTGTGAAGGATGGCATCCGCCGTCTCCTGAGAATGGAGAAGGCTTTGTGTGCTCACAC[A/G]GGNAAGATAACTTGCGTCTCTGTCAGCCAACCTTACTCATTAATTGTCTCAGGCTCTGAT
MC0386	SYN34116	1	275451551	275451611	275451491	GRMZM2G010034_T03	3 UTR	[A/C]	GTAGTTATTTCCAATAGGGTCACTAGAGATAAAGTGGAATTTGGTGCGAATTAGTGACCC[A/C]CAATTTCCACTTTATCTCTATTGGAGCAGTAGGGGATACTTGTTCACTTGCCAGAACTCC
MC0387	PZE-101225069	1	275740669	275740619	275740719	GRMZM2G078416_T01	Exon	[T/C]	ATACATACTATGCAGAGCTGGGAGGTTGCAAGATGCAAATTTTGTGGTCG[A/G]AGAAATGCACCGAACTGGAATATCCCCAAACTTGACTACCTTTAACACCC
MC0388	PZE-101225496	1	275847144	275847094	275847194	GRMZM2G472171_T01	5 UTR	[A/C]	CCGCGTCACGGCCTGAAGCATGGCCGGACTTATTGGGGGACATGGGGATT[A/C]TGTCGAACCCAAAATTCTTGATGTAATAAACTCCACAGGCACCTTTGAGC
MC0389	SYN16700	1	276375109	276375169	276375049	GRMZM2G147687_T02	Exon	[T/C]	GTTCTCGTTGATTCCGTTATGCGTTCCACCATCACCGACATAGTGCTTCGCGCANGCAGC[A/G]ACCTTCTTACTGCAGAGCACGGCGGCGAAAAAAGATTTAGTTCAGCGTTGGAACTGAATA
MC0390	PZE-101226279	1	276395027	276395077	276394977	GRMZM2G017186_T03	3 UTR	[A/G]	GAAGGCGGAGCGAGGGGAAAGGGGTAGTACTTGGTAAAGATAATAGGAAA[C/T]TGAATTAAGCAGTGCTCTGCCGAGGAAACGTGAACCTGTAGTTCTTGTTT
MC0391	SYN24947	1	276880943	276881003	276880883	GRMZM2G421500_T01	Exon	[A/G]	GCTTGAGAAGATTCTACAAGAGAAGCTGTGCAACCAAATTCAAGGGTCAAACTGGAGAGC[C/T]GGTGCATCTTTCCAGGGCAATGATGTCATAAATTTGCTGTTGAAGCTTGAATTGTGTTAT
MC0392	PZB00067.5	1	277218848	277218908	277218788	GRMZM2G032339_T06	3 UTR	[T/C]	GATTACATTCACATCGTGCTACAATCCCAAATAGTGATGTGACCTCATTTTCGGGTAAAG[A/G]TTTGAGTGTGCTTGGGCTTAGCKGAATCCCATTTCAAAAATACACTYGTGCATTTTCAAA
MC0393	PZE-101227480	1	277668380	277668430	277668330	GRMZM2G024231_T03	promoter	[A/G]	GTTTGCTTAGGTGGTATGTCATTTAATGAGAATGAAACTCCCACTAAGAA[C/T]GGCCTAAGTTTCCCTCTGCAATCATTAAAAGATAAGTTACTCTGCAAGAG
MC0394	PZE-101228665	1	278576222	278576272	278576172	GRMZM2G330218_T01	5 UTR	[T/C]	ACTGTCGGGGGTTGACTTGTCTTCTCTTCTTCACTTCCAGTCTCGCGAGT[C/T]GGCATCCAAACAGCTGCACATGTATAGATTCTTTTTCGTTGTTTTGGGCC
MC0395	SYN27227	1	278592896	278592836	278592956	GRMZM2G029536_T01	3 UTR	[T/C]	ACATAATATGGCTAAGCAATACTTGTATATATTGGTTACATCTAGTCTGAGACAGCTGTG[A/G]TGTGTTGTAACTCTTTTGAGCTTTTGCAACCAGTATTGCTGTTCTGGACTTCTGGTAACC
MC0396	PZE-101229026	1	278778298	278778348	278778248	GRMZM2G074501_T01	5 UTR	[A/G]	CCAAAATCGCCCACCCTCCCATTGCCACATCCCTCCTTGCTTGTAACTCG[C/T]CATCTCCTCCTCTGCAGACTGCAGTGGCAGTAGCGATGATGGTGAAGGAA
MC0397	PZE-101229795	1	279336148	279336198	279336098	GRMZM2G151480_T01	5 UTR	[T/C]	ATTCACAGTGAAGAGCTACGATGGCGACCTGCTGCGATCGCAGAGGCGTG[C/T]TGTGCAGAAACACCCCAGTTCATCTCAGTTGGTATACCCAAGTGATTCAG
MC0398	SYN2726	1	279692761	279692701	279692821	GRMZM2G105025_T01	Exon	[T/G]	CAATGATTTTGCTGAAACAGGTCAAATACTGTAGCCTACAAGGGCAGAGAGTACAGGCAA[A/C]TGACAGGAGCTCCATGCATCCCTAGCCAGACTACTATAACCCCCCACTAACCGAAGAATG
MC0399	PUT-163a-71305340-3084	1	279748773	279748828	279748718	GRMZM2G307252_T01	3 UTR	[A/T]	GGAAAGGGCAACCGAGCTTGGTTTCTTTGGTTTCTAATCTTCGTCGCTGGGGTAA[A/T]AGACTGAATCTTCCTGCAAGTGACAGTAAATGCTTGGCCGGCTGTTTATGTTTGT
MC0400	PZE-101231477	1	280409289	280409239	280409339	GRMZM2G108865_T01	Exon	[T/C]	AACTAAACGAATCAATATCTTGGTCGATCAGCATACTACAAACAAAAGTG[A/G]ATGAGCGGCATGCATTCAGCTATGTACGTACTTGGAGTTACGAGATCAGA
MC0401	SYN2841	1	280648048	280647988	280648108	GRMZM2G009944_T01	promoter	[A/G]	TGATGGTACTGAATTACGAGATTTCTCTGCTATCTTCTTCCGCAAATCTGAGCGATGATG[A/G]ATGCTCTCGATCAGGTACCTCACGTCACCCTCTGAGTCCTTCACCATCCTTGAGATTTCC
MC0402	PZE-101232381	1	281045599	281045649	281045549	GRMZM2G039978_T01	promoter	[T/G]	GTTTAGCTTAGCAGCTGAAGAAAAGCAACGAGACATGGGGAGGATGAGTG[G/T]GCGACGCGAGGTCAAAAGCAGCAATAACCATGGCGAGCAGAAAGAAAGCA
MC0403	SYN32980	1	281136720	281136660	281136780	AC234157.1_FGT004	3 UTR	[A/G]	GCTCGCCAGGGACCTCGCGTTCCCTCACCTCAGCTGACCGTTCGTTAATCTTTAGTAGTA[C/T]ATGCGTGTGTGCCATAGGGTTAGAAGTAGAGAAGGGNTCATGTGCAGTTTTTGTGTGGTG
MC0404	SYN14224	1	281272584	281272644	281272524	GRMZM2G038301_T01	Exon	[A/G]	ATTTATGGTTTGGTACCTGCTGCACTAGATATGGGCATTGCAAGATGGAAGTACAGTGGT[C/T]GTTGGAGGAAAGACAAATCGAGCCAAACTTGAATTTTCTGAAGAGATGAACCGGCTACTT
MC0405	SYN2053	1	281712543	281712603	281712483	GRMZM2G028249_T01	5 UTR	[A/G]	AAATAACACATCCCCCTCCTCTCCCAGCACTTCCATCCATGGTGACTCACCGTTTTTTTN[C/T]CCCCACACCTATCAATTTCCTGTTTTACACATTTCACTCGACCTGCTCGCCTATGAGGTC
MC0406	PZE-101233856	1	281777218	281777168	281777268	GRMZM2G176876_T01	promoter	[A/G]	AGGGAAAGGTGCATGTGCATTATTGGCATGGAAAAAGTGGCTGCTCTGAT[A/G]GTAATAAAATACTGTTTGAGCGGTGGTGGTGATCTGGGTTTCTCTCTTTC
MC0407	PUT-163a-149108458-947	1	282598652	282598598	282598706	GRMZM2G072569_T01	Exon	[A/G]	ACCTCCTCTCCTTGCTTGGTAGAATTCTCCTCTCCCTGCTTGGTAGATGGCGG[C/T]TTTGGAAGCTCGCTCAGGATCTGCACCACCTCCCTCATCGTCGGGCGCTGCACGC
MC0408	SYN254	1	282748843	282748903	282748783	GRMZM2G122139_T01	Exon	[T/C]	AGATGGATCGACACAAGTATGTAAAAGTTGCATACCATGGTTTTAAGGAACTATCGAAAG[A/G]AGAAAAAGTTGCTGCTTATGGGAGTACATTGATAAGAGATTCATTTGATGAACCTGATTA
MC0409	SYN5985	1	282858538	282858478	282858598	GRMZM2G068158_T01	Exon	[T/C]	ACATGATCCAACTCACCATGCACTAGCTTTGTTCTGCTCTTCCTTGCAAAATGGAGGATC[C/T]TTTTTTGCTCTCAGATCATATACCTCATTTGAGACTGGTCGCTGAAATATCTTTACTCCA
MC0410	PUT-163a-88747038-4526	1	283933512	283933458	283933566	GRMZM2G152921_T01	Exon	[T/G]	TACTCGTTCTTCTTAGCCTTCATGTTCCCCTTGGGAATCTTGCTCAAGACGCC[G/T]TGGTCGAGCTTCTGATATTGATCTCGCAACAAACCAAGAAGGCTGGAAAGGAAAT
MC0411	SYN20058	1	285142618	285142678	285142558	GRMZM2G058261_T01	Exon	[A/G]	TATGTAAAATTGCAGGGGTGCTGCNTTCCCAGCCATTGCAATTAGTGGAGATGATAAGTG[C/T]GTTTGGGACAAGAGCACGAACTTGGCAATTTGTGGAGATTTCTGTACAAGCCCAAGTGTC
MC0412	SYN20047	1	285196212	285196272	285196152	GRMZM2G058584_T02	Exon	[T/C]	CACTTCGGCCATCTTCGCGACGTACGGCCCCAGCTTTCTCAGCCCTTCCTCTGTTAGGGA[C/T]TGGACAGTGATGTATTTGAGGAAAGAGTTCAGCGATACACCGCTGTACATCCTTGCGTAA
MC0413	SYN439	1	285846650	285846710	285846590	GRMZM2G116126_T01	Exon	[A/G]	TTGTGTAGTCAGCGACTGATGGCTACAAGCAATGACCTCAAGCAAGTGCTTGATGGCTAC[A/G]TCAAGTATCCCGAGAACTCCATACCACCTATCAGTACACCCAGAGTCAAGTACAGCATAA
MC0414	PZE-101238691	1	286398421	286398371	286398471	GRMZM2G010353_T01	Exon	[A/G]	GCAATGCAGCATGAAGTGTGGAAAGTCTGCCGTGCGATTCAAAGGGCTGC[A/G]AGTGTTCTTAGAGGTGAATTCAGTGAGCAAAAACCGACGAATTTTAGTTC
MC0415	SYN19964	1	286470325	286470385	286470265	GRMZM2G110295_T02	3 UTR	[T/G]	CCGCCGGGCCGGAGCTCATGTTCCGTGACTACGGCGTGTGTTGATTAGCTGCCTGCCCGG[A/C]AAGGCAACCGGCACGGAGGAAGCTCTCGCGTCGTGCATTTGCGTGCATGGATCGGAGCTT
MC0416	PZE-101239020	1	286523883	286523933	286523833	GRMZM2G141535_T01	Exon	[T/C]	AGCCACCTGGACTGTGACTGTCGAACCCGCAGCTAGGAGCACGGTTGCAA[C/T]ATCCGATTCAAATGGCAACCTTTGTGCCATCATTATGTTTCCTCCTATGG
MC0417	PZE-101239336	1	286600517	286600467	286600567	GRMZM2G141460_T01	3 UTR	[T/C]	CGCCGACAAGATCGCCAAAATTTAAGCATTATAGCTAGCCTATATATACA[A/G]TAGCAAAGATCAATGCCTCTTTGATTATCTGCGGTCTCCAATCTCGATAG
MC0418	SYN38914	1	286922172	286922232	286922112	GRMZM2G422317_T01	promoter	[A/C]	GATCCTGCTCCTCAGGTTCCCATTCTGCACGTACTCGAACACGATGTACAGCTGGGTNAC[G/T]GTGGACTCGTCGAGATTGTACTCAAAGCAGTGTCCCAGAGCGCTGACCAGGTTCTGGTGC
MC0419	SYN37680	1	287666126	287666066	287666186	GRMZM2G070381_T01	Exon	[T/G]	AAGTTCAGTAAAGTTAAGGAGGTGATTACGTTGCATCGAATAATGAAAGAAGGCAACATT[A/C]AGTTGAGTCTGCAGTTGTACAGTGCCTTGGTTAGATGTTTATGTGAGAATGAACTACTGG
MC0420	SYN37701	1	287789484	287789544	287789424	GRMZM2G132971_T01	Exon	[T/C]	GGAGGACCTTCTGCANGAGGGGGGACTNGGTGCAGATGCAGGCAATGCTGTTGGTCAGGA[C/T]GATATGAACATGGACATGGACCCAGATGTTAGCCTGCCTCAACTGAAACAACATGGNCCC
MC0421	SYN7205	1	287961020	287960960	287961080	GRMZM2G078200_T01	Exon	[A/G]	AAAGCCATCATAGTTCACATGAATGATTCGATCTGGGAGCGACGTGTCAGAAGATCTAAC[A/G]CTAAATGTCCAAACTTCTCCATCCTGCAAAATTCAAGAGAAGAGTAAATTCTGATAAGTG
MC0422	SYN7208	1	288054454	288054394	288054514	GRMZM2G080073_T01	Exon	[A/C]	CTTCTCTTTCCGTGGCAACAATATAACAAGCGGCACGCACAGTTCGTCTCCTCAATACAC[A/C]AATTACAAGCAGCAGCACATAGGACGTGATCACGCTTGCGCCTACNAGCAGGTATCGAAA
MC0423	SYN12206	1	288925480	288925420	288925540	GRMZM2G039592_T01	Exon	[A/G]	CATAGAGAAGAGCATAAACTGCAGGGTACAAACCTCATCGCAGTTTACTTGAATGTAGCG[C/T]GCAACAGCTCCGAATGCAAAATTGTCAACTGATACAAAATGTGGACCAGAGAAGTCCAGA
MC0424	PZE-101242832	1	289342341	289342391	289342291	GRMZM2G049888_T01	Exon	[A/G]	AGATGAACAACCTGCAGATAAAGAAAACACCAGGGTGCAGCTCAATTGAG[C/T]TTGATGGGGAGGTGCATGAGTTTGTTGCTGGTGGTTTTCAACATCCTCAA
MC0425	PUT-163a-74238957-3640	1	289405460	289405515	289405405	GRMZM2G137321_T01	3 UTR	[C/G]	GCACAGCAGACAAATCAGCAGAGTTACCGACTAACGACAAACTGGCAGTAATAAT[C/G]AACTGAATAATCTAGAGCTNTTCCTCCTCATGGCTCATNTTGCTGGTCCTCTTCA
MC0426	PZE-101242961	1	289408236	289408286	289408186	GRMZM2G137338_T01	Exon	[A/G]	CTCTCGATCTTGACTTGTTGAGAGCTCCGTATCATTTAGTGCATCAGAAC[C/T]AGCATCCGGATCTGATGCATTGCATTTCTCTGACTTTCCATATTTTGTAT
MC0427	SYN11155	1	290378971	290379031	290378911	GRMZM2G082312_T03	3 UTR	[T/C]	CGCTTAGCCGCTTACTGTCCAGTACGTGAAGAGCCTCGTGTTGTTATCCCCGTAGAGGTC[A/G]GGGCTAACCTGATGCAATGGAGAAGCAACAAGAGTTATTCAGATTCAGGCTTCGTGATGG
MC0428	PZE-101244344	1	290546950	290547000	290546900	GRMZM2G013206_T01	3 UTR	[T/C]	TGGATTATACATATTGTTGAGACGTTGTGTTTTCCTCTGCTTTCTTGTCT[C/T]CAACGTTCTTAGTATTTTCCTATTTGACTTGCAACATCCACGGACATCCA
MC0429	PZE-101244646	1	290759850	290759800	290759900	GRMZM2G057424_T01	Exon	[A/G]	TTGTGATAACAACTGAAGCAAGCATTGCAGCATACTGCGCAGATAAGGAT[A/G]ACCTTGTGTTTAATGTCAAAACTTTAGAAACTGATGCAGCCTTTGATCTC
MC0430	PZE-101245578	1	291618172	291618222	291618122	GRMZM2G417217_T02	Exon	[A/G]	ACAAGGAGTACCTGCAATATTATTCTGCAAATCTGGACTAGATTGGGAAG[C/T]TGCTGCTGCATCTCTCAATTTAGCAGCCTGCTTTTCTGCCGCTTCCTTTT
MC0431	SYN33506	1	291800750	291800810	291800690	GRMZM2G127404_T01	3 UTR	[T/C]	GTGGATTGGTTCGTTTCTGTGCTTTGCTGCTATAGAGATTTCATTCTTTCATCTGTCTTC[A/G]ACACCAATGTAGCGTTCCATTCCATCGATCTGTTACTGCTGATGNCTGGGAGATTAGGAT
MC0432	PZA02044.1	1	291937541	291937482	291937601	GRMZM2G087612_T01	3 UTR	[T/C]	ATGATGAAAGGTCAKTWATATGNTAGCTCACTACAGCAACGCAGTGTAGGAAAATTGTAC[C/T]TGCTCGATTTAAACTTTAAAGAGCATGCCATGAGTAGCTTTGTTAATGTTAATATTCACA
MC0433	SYN3285	1	292156624	292156684	292156564	GRMZM2G047365_T01	Exon	[T/G]	TCGTTCCTGCGGCGAAGGCCAGGATCGCCCTCTGCGAGAAGCCCTGCCTCTCCTGGCCGG[A/C]TAGCTCCACCTCCTTCAGCAGGCCTCTGATCTCATCGATGTCGCTGTCCTTGGCGGCGTG
MC0434	PZB02502.1	1	292163858	292163798	292163918	GRMZM2G347043_T01	3 UTR	[A/G]	GTGTAGCGTACATGGAGCCGGCGGCGCGGCCGGGCCGGCTCATTCTTTAGTTTCACTTCC[A/G]AAGCAGACNGGTAGATATATGTGTAGCTGTTCACTTAAACTCTCTTCGACAGAACAACCG
MC0435	SYN3286	1	292211304	292211244	292211364	GRMZM2G465553_T01	3 UTR	[A/G]	ACTGGAAGTTCTGCTGANTGGCAGCCTGCTAAAATGTTTGTTTAGTTGCGCTGAGCACCC[A/G]GCTGTAATTTGTGCTCTGTTAGTTAGCTCTGCGACTCAAAGTTCAACAGGGCAGGCGGAA
MC0436	SYN3282	1	292225558	292225498	292225618	GRMZM2G160304_T01	Exon	[A/G]	CGTTAAAGGATCAGAGAGGTGTGCTCTCAACAGGTCCCAATAGCTGGATGCAGGACCCCC[A/G]TCTCTTCTTCCAACAACTCCATGCCCATTCTCCACTCTCACATCTCTGGGGATGGTACCA
MC0437	PZE-101246581	1	292414164	292414214	292414114	GRMZM2G151997_T01	5 UTR	[T/C]	TGAATGGAGGAGTATGTGGACACGCTTTTTCTTTCGGCGTTCCTTGTTCT[C/T]GAGCTGAGTGATGGCACTCGAAAGGGGGGATTAATAAAGAACCAAATTCT
MC0438	SYN12780	1	292435639	292435579	292435699	GRMZM2G151967_T01	Exon	[A/G]	TGTTTAGGTGGTAACCTGATATTATCCGTTTTTCTTTTACTAGGCAAGACATGGGACTCG[C/T]GCTCCTACCAAGAAGCGCATCAAGGAGCTGGATAGATTGGCAGTTCGACTGGAAGCCCTT
MC0439	SYN12789	1	292480964	292481024	292480904	GRMZM2G151962_T02	Exon	[A/G]	CGCCCCCACCTTTTGAACTGTGGGGCTTGTTTCACAAAAACCTTAGCATCTTGTTCCACC[A/G]AATTAGCTTTCTGAGTTGTATTCATGATCATCTGACAAGTAAAGAAGGAAAACAATAAAA
MC0440	SYN21365	1	292607516	292607576	292607456	GRMZM2G139336_T01	Exon	[A/G]	AATGGATGTCCCTCTTACNATCCGATCCGCGATCCGGTGCACAACAGCATCATCCGAATT[C/T]GACTCGGCCAGAAAGGGAGCCCAGTAGAACTCAATGGTGGCATTGTAGTCCTAGCAAACA
MC0441	PZE-101247063	1	292657521	292657571	292657471	GRMZM2G550785_T01	promoter	[T/G]	GCGTGCTGCACAAACCGGGGACAGCGCCAGCAAGGGCATTTCCTACGAGC[G/T]GCAGGCATCATCACATCGTCCCCGGCGTTAAATTTTTAATTAATCCGGCT
MC0442	PUT-163a-14244221-318	1	293228047	293228102	293227992	GRMZM2G061662_T01	3 UTR	[T/C]	TATATAATTTTGCGAGGAAACAAACAGGCTCTAAAATATNATGCAACACATATTT[A/G]GCTACGCGTTGGGCAAACAGATTCCATTTGCAGCGTTGTGCCCTGGCACAAAATC
MC0443	PZE-101248317	1	293596705	293596755	293596655	GRMZM2G054517_T01	Exon	[C/G]	CCCACTTCGGGCTGTTCGGGCAAGTAGTGTCCGTTGTTGCCTGTTTGTCC[C/G]AAGAGAAGGTTGCTGCCAAGCTTGAGTTGTTTAAGAGGACTATTGGTTAT
MC0444	SYN15622	1	293884898	293884958	293884838	GRMZM2G159766_T01	Exon	[A/G]	GCGAACCTTGAGAAGGTAATAAAGCCCAACATAGACTTGTTTCGTCAACGCGGCGTTCGA[A/G]ACGTCCCTAAGATCTGTCTCCACCGCCCACGGACGCTTTCCTTTAACCTCGAACGCGTGA
MC0445	PZE-101248810	1	294008289	294008339	294008239	GRMZM2G093171_T01	promoter	[T/C]	GGACTGTACAAGGCAAAAGCAGCAATCAAAAAAGAGCTGGTGAGTAAGAA[C/T]GATTACATGGTTTACTGGAATATTATCGACTGGAGGTGGGACAACCAGAC
MC0446	SYN38316	1	294075490	294075430	294075550	GRMZM2G356224_T01	promoter	[A/C]	AACCGCAGACCGATTCGGAACCCCGTGAGCCAGCCAGACTGAATAACCGAAAGGACAAAT[A/C]TTGAACTAGTTAAGCTTTCCTACATACCTCTGCTTTGAACGTGGGAGTGGTGGTGGTGGT
MC0447	PZE-101249154	1	294175869	294175819	294175919	GRMZM2G473906_T01	promoter	[A/G]	AAAAGTGACACACAAAACAGACATACCAAGCAGCAAAATATGCGCCATTA[A/G]ATGGAATTAAACTGGCAAGCTGAGAAACCTCCAAACTGAAGGGCACATAT
MC0448	SYN16870	1	295147951	295147891	295148011	GRMZM2G122108_T02	Exon	[T/C]	TAGCCACATCGTGCGGTTCNAGATTCGAGGATGAACTAGGCTCAAGAACCTCTGCTTCGA[C/T]CGGGAAAAGTAGTTCGAGGTTAGCCTCGCATTCTCGGACAAGCCTTGTTAAAGGTTCGGT
MC0449	SYN8236	1	295389696	295389756	295389636	GRMZM2G027047_T01	Exon	[T/C]	GTACATAGCAGATGTGAGCATGGACAATGTTTCGATGGCCATCAGGATCACTGGAAACTA[C/T]GGTGAACATCCTGATGACAAATATGACAGCACTGCTCTCCCTGTGATAAGCAATATTACA
MC0450	PUT-163a-76012177-3730	1	295507469	295507524	295507414	GRMZM2G156756_T01	Exon	[A/G]	TTTCTGAGCTGGAGAGCATATTTGAGTCCTCCAGTATCGAACATGCAGATGCTAA[C/T]GATAATGCCAGGGAACAAGCTCTGGAGTTTCTAAATGAGCTGGGTTGGCTTCTTC
MC0451	SYN36179	1	296103164	296103224	296103104	GRMZM2G053299_T01	3 UTR	[T/C]	CCATAGAGACACTCAACTCAACAACGCAGATCTCAACAGCTTGACACGCTATGAAAGGCG[C/T]GGCAGATAGCTAGCTCAGAAGCATTTTCGGTGGACGATAGCAGGGCCAGACTCATCGTAC
MC0452	SYN32332	1	296850726	296850670	296850782	GRMZM2G170137_T01	5 UTR	[T/C]	AAAAAAAACCGATGCAGCAACCAGGCGATTAAGCAAACGCGAAGATGACGACGCGATCAC[C/T]GGGTGAAGCAGCAATCAATCCTAAGAAGCGGCGCAGCAACTAAATCTGAGCCAAGGACAC
MC0453	SYN38941	1	296984199	296984259	296984139	AC217358.3_FGT003	3 UTR	[T/G]	TTGCTACAGGCTCCCCTTTTTTGGCGGTGAAAAACCAGGAGGGTGCACAATGATTCAATC[A/C]TGCAGCCTGGATGGTTTACCAACCTGTGTACTTTTGTTTAGGTGGGCTAACAGGTTTATA
MC0454	SYN2035	1	297259549	297259489	297259609	GRMZM2G304638_T01	3 UTR	[T/C]	CTTATCTTTAGGGAGTTGTTTTACAAAACTATTAGATGGCCATTTTTCCTCTTTTGGTCA[C/T]AAAACGAATTAACCAGTTGTTTGAGACACCTCTTGGAGTGCTCGAATTAAAGTTGTCTAA
MC0455	SYN30061	1	297456190	297456250	297456130	GRMZM2G369815_T01	3 UTR	[T/C]	AATTGAATCATAGCCAACTCCTGACAAGGATAAACATAATGATGATACCGCGACCAGCTG[C/T]AGATCTTAGCAGAAGCCCAGANTCGGGACCAAGAAAATGATGTGTGCCTAGNCCTGTAAC
MC0456	SYN32427	1	297828181	297828241	297828121	GRMZM2G016084_T01	Exon	[T/C]	AAACTAAGAGTCAAGATATTGTATTAAACAACTAACCAAAGGGATAACTTTGTCCAATGT[C/T]TCCAATANAGGATCTTCCTCCAGTTGTCTGATAGATAAAGCTATCCTTGACTTCGTCCTA
MC0457	SYN7057	1	298815044	298814984	298815104	GRMZM2G012260_T01	Exon	[T/C]	AGCCTTTTGCTGTTTTCAGGTTCGTGATCTTGATTTTGCCATACAGATAGTTGGTTCGGA[A/G]GTAGTGCGAGAAGCTGATGGTCTTGCAATGAGCTCTCGCAATGTAAATCTGTCAGAGGAG
MC0458	SYN7055	1	298863547	298863607	298863487	GRMZM2G115372_T01	Exon	[T/C]	CCTTCTGTCGGAATTAGGCGGCGATAATCCTTTTCAGTACCCACAAGAATCTCATTGCAG[C/T]TTTCATCCAATTTTGATAATAACTCAAGGAAGATGTCCCTTTGCATCCCATCCTACAAAT
MC0459	PZE-101255156	1	298902431	298902385	298902478	GRMZM2G084176_T01	3 UTR	[T/C]	AAAAAAATAAAAGATTTTTTCCTTGTTTACCTTTCCATGGATAAATGGTC[A/G]CTGCATCTGAACAAAATTTTCTGTGCACCAACGATGACACTTCTGAATTG
MC0460	SYN7985	1	299126931	299126991	299126871	GRMZM2G420856_T01	promoter	[A/G]	GCCTCCTGAAACAAACAGGCCCTTTGTCACCTTTAAGGCTGAGGGGAACTTCTACTTTGT[C/T]GATGCTGACCACTTCTCGAACAAGGCATTGTTGGCTAGGCTAACGCCGCAGAAGCTTCCT
MC0461	PZE-101256073	1	299541621	299541671	299541571	GRMZM2G348053_T01	promoter	[A/G]	TTAATAGAGTAGATGCTCTCGCTCGTGCACAACTAGTTTGATGGCTGCCC[C/T]TATCCATTGCTTCAGGCGTTTGCTTCCCAATCGAATGAATCTGACCATAT
MC0462	PZE-101256370	1	299830158	299830208	299830108	GRMZM2G167031_T05	promoter	[A/G]	CTCCTGCAACATACCCATGAGATGAAATTAGAATTCCAGTACACTACATC[C/T]AACATTAGCTGCGAAAGGGCCTCTAGCGTGTAATGGTTAAGGCTTCCGAG
MC0463	PZE-101256470	1	299980400	299980350	299980450	GRMZM2G363229_T01	3 UTR	[A/C]	TCCAGCTCTTCGTATATTTCCATCCATACATCGCTGCTCCTCATCACTAT[A/C]GCCGTCTTCTGTCCTTACTTGTACACACTGGAGCTCACAGATTCGTTCAT
MC0464	SYN294	1	300516847	300516787	300516907	GRMZM2G377487_T01	Exon	[A/G]	GGAAGAAGGGCTTTCGGAATCTGTATACACTGGAGGGAGGAGTGTCGAACTATCTCAAGG[C/T]GGAGGGGCCAGCAGGGTGGGTGGGAAATCTCTTTGTCTTTGATGGCCGGCTCTCGTTGCC
MC0465	PZE-102000560	2	850432	850388	850476	GRMZM2G386643_T01	5 UTR	[A/C]	TTTTAGCAACTGGGGATGGCTACTTGAGCAGCTGGATTCATAGAACAGAC[A/C]ATTATCATAGCCAAAACAAATGAAAGAATCATTTTTTGAAAAAAAAAAGG
MC0466	SYN8430	2	900130	900190	900070	GRMZM2G119759_T01	Exon	[T/C]	GTGGATTTTGAATGCTGGAAAATGATGTTCTCGAGACACTCCATCTCGAGAGACGAGAAG[A/G]CTCGTGGGCACTTGAACAGCAAATCCTCTTTTCCCGGCCACGGGGATTCTGCAGCGGATA
MC0467	PZE-102000699	2	937888	937931	937846	GRMZM2G058948_T01	promoter	[T/C]	TTTCCTTTTTTTTTTCTGATTAACGACAGCTTAAAAACGAGCTGTCTCTC[C/T]ATCTCCTTTTTAATTTTATTTTAATCTCCCTATCGTGGCGGTCCCGTGGC
MC0468	SYN5563	2	1143905	1143965	1143845	GRMZM2G049536_T01	Exon	[A/G]	TGGAATTACGTTGAATGGCACGAGCTGGCCAGCCTCAGAGGAGTCGATCTCCTTCAGCAG[C/T]TGCGATGCACGCCTCCCGTACATTATCCTCTTGAGCCCACAATGGCACTTCTGTATTCCA
MC0469	PZA00365.3	2	1271423	1271483	1271364	GRMZM2G051917_T01	Exon	[A/G]	YGGCTCTTTTGTGAGGCACAGAGTTSTTATAACCTTGTTTTGCTGCTGCAGATTGCCATC[A/G]CCGGGAAAGGTTTCTTCAAAGCTTCAGTGCTCGCAACTGGATTAATAATGAAGAACATTC
MC0470	SYN4129	2	1826199	1826259	1826139	GRMZM2G084819_T02	Exon	[A/G]	CCAGTTGAATGTACCAATTTTTGATCCCTCCTTCCCAGAGTGTGGCGCAATGTGCAATTT[A/G]TTTCCTCCAAATGGTCGTACTCTTGGACAGACAATTGTTTATAAGTTGGTTGCAGCCAAA
MC0471	SYN157	2	2117274	2117334	2117214	GRMZM2G145816_T01	intron	[T/C]	GAGAGATTTGTGGCAATCATGGAAGAGGGGCATAAGCAGTATCTAGAGGACTTGAAGAGG[A/G]AGAGAGAGGCACTGCAGAAAGACAGGGAGGATGCAGGTCGCCAGGATGCNAAGNCAGAGA
MC0472	PZE-102004688	2	2500756	2500806	2500706	GRMZM2G104538_T01	Exon	[A/G]	GATATGTTGTCATCTACAACTTCGGTCACAGGAACGCACTCCACTACTGT[C/T]GCTGCTAGTGCAACAAGCGCCAGCTTACCAAGTGCCTCTTCCCAGATAAC
MC0473	PZE-102005684	2	3090846	3090885	3090807	GRMZM2G371944_T01	Exon	[A/C]	GGTTAAGACGTCAGGTGCTCCAGCAGCATCTCTGATAATCTGAAAAAGAT[G/T]ACAGCAAAACCGTGACCAGTTGTAGCTTCCCCCCCCCCCCTCTGTACTAC
MC0474	PZE-102006128	2	3231162	3231212	3231112	GRMZM2G018716_T01	Exon	[T/C]	GTCTTCTTCCAGGTGTTGAGGCACGGTGGCACGTACAAGGTGCTCATGTG[C/T]GCCGACCTGACGAGGTATATATACTGCATAATATGCAGCAACTCTGCTAG
MC0475	PZE-102006385	2	3384025	3383975	3384075	GRMZM2G047474_T01	3 UTR	[A/G]	CCAAACACGGTTCGACGGGAAGACCGGTGATTTTGGTTTGCAGCCTCCGG[A/G]GATGTACAGACGACAGCGTTTGTTGCACATAGGAGTATTTTGCTTGCGCA
MC0476	SYN2670	2	3619082	3619022	3619142	GRMZM2G061672_T01	3 UTR	[A/G]	GACGGCGTCAGCCTAGTTAGTTTGACTTCCATCCAAGATAAGCAGTGATTCCCCAAGCAN[C/T]TTTTGCGCTTCCTCCCTCCTCCTTTAGTAAAAGAAATACTCAGGGGCGTTAGAACACAAG
MC0477	SYN9222	2	3743847	3743787	3743907	GRMZM2G150496_T01	3 UTR	[T/C]	TGTGGACACTCAGCAGATAGGGTGATGACCGCCATTCCCTGTATGACAGACACGATGTGC[A/G]TGCAACATGATCAGCCATTCGATGCATTTGATTTGATGGATCCATCGATGTTAACCAATC
MC0478	PUT-163a-149071857-836	2	3810315	3810370	3810260	GRMZM2G173341_T02	Exon	[A/C]	CATAAGCCATTCCATATGTCTTCAAGGGTATCCCATCTGTGCTTCCCTTCGTTTC[G/T]TAGACGCAGGCCTGGGAACATAGCAGGCCCCAGCACATCGCGGTTGAATGCAACA
MC0479	SYN23277	2	3864327	3864267	3864387	GRMZM2G087201_T01	Exon	[A/G]	TAAGCCCACCCNTGTGATTCCGCCGTGACGCNTCATCCACGGGAGAAACGCCATGATGTC[A/G]AGGTCAGATTATTCGGCTCTTATTATCCTAATATAGAGTTTTGACGTTCTATATTTCTAT
MC0480	PZA00396.9	2	4697655	4697599	4697711	GRMZM2G086801_T01	Exon	[T/G]	CCTTTTCAACTCTGTTCACCCGTCAAGCAAGGCAAGCACAAGTGCTCCACCAGATTCATC[A/C]GGTCCTGAGCCTATGGTTGAAGCCTGAGTTCCAGCGRAAGGGGACAWYGGATNNATTTGT
MC0481	SYN9293	2	5473743	5473803	5473683	GRMZM2G400965_T01	3 UTR	[A/G]	ATAGAGTATATATGCAGAAAACGAGCGAGAGAGAGGACCAAAAAGCGGCCACGCGACTAG[A/G]AAAGTTCTGAGGAAACAGGATATGTTTGGAGGAACGAAGCTATGATCCTTAATTACGCAC
MC0482	SYN29491	2	5831514	5831454	5831574	GRMZM2G023239_T01	Exon	[A/G]	AAGGTCTGAGAGACTTGATGCCGAGCAGAAGTTCTTCTGTGAACACTGCAACGAGAGGCA[A/G]GAGTCCCTGAAGCAAATGTCCATTCGCAGGCTTCCATTAGTTTCCTGCTTTCACATAAAG
MC0483	SYN17798	2	6155892	6155832	6155952	GRMZM2G072977_T01	5 UTR	[A/G]	GCACGCGAACGCCCTCCCTGCCGCTCCGCCGTTTCGCGTGGGAGTCGTTTCGAAAAAGTN[C/T]GTTTCGCGAGCGGTGAGGACTGAGGAGTGTGGAGGCCTAAAACCATGGCGGCGAGCATCG
MC0484	SYN2692	2	6915298	6915238	6915358	GRMZM2G106578_T01	Exon	[A/G]	TATCCTTTGTAAGCAAGACAGTACCTATCGATATTCATTTCTCTTGCTCCTTTTACTTGA[C/T]CCAGGAATGATTTCACTGCTGCCTGGTCAGTAGCGGGATTCTTTTTCCCCTGCAGTCAGA
MC0485	SYN2695	2	7001170	7001230	7001110	GRMZM2G406977_T01	3 UTR	[T/C]	TAACCAAACACCCCCTAAAACGAGAGGTGTAAATAACAGTGCTCAGGTTCTACTCGTTCT[A/G]GGGAACCTTCGTGCGTCTGTTACGTACAAAGCTACGCATTTAGCAACACGTTTGTGAATT
MC0486	PZE-102016867	2	7270849	7270799	7270899	GRMZM2G010962_T01	Exon	[A/G]	GGCCACTACCGACGACATGCCAGTGCCCTGATGGGTTTGAGCTCCTCAAC[A/G]GTCTAAATTTCTCTAGAGGATGCCGGAGAAAGGAAGAGCTGAAATGCGGA
MC0487	PUT-163a-149082994-865	2	7296140	7296195	7296086	GRMZM2G042055_T01	Exon	[T/G]	TCCCCTTCCATCTGTTCAGCCTAACAACAACGGGAATGGGGAGCCTAGTGTGAGA[A/C]GGAAAGGTGCTGCGCCGGCACCGGCAGCCATTGCTGGAGCTGTTGGTGGTTTTG
MC0488	PZA03700.2	2	7529047	7528987	7529107	GRMZM2G164277_T05	promoter	[A/G]	ATTRTACAATAACRTMTAAATGAATTSAACTTATTCTGCTGTGATGTATCTATTCAGTCA[C/T]TGACATGCTGATTGTATTTTGCAGTCACTGCAGCTTCTCAAGGATGCAATCTTTGATCCT
MC0489	PZE-102017304	2	7626905	7626955	7626855	GRMZM2G114861_T01	3 UTR	[A/C]	AGGTGATGCCCAACAGAATTCTTGTAACTTGTACAGTGTAGGTGATGGTG[G/T]TTTGCTGAGAGCAGCATATGTACGAGTGCTGACATCTTGTCATGCTTTCC
MC0490	SYN21515	2	7665204	7665264	7665144	GRMZM2G121074_T01	Exon	[T/C]	TAGTTCATCACTATCACTGTTGGAGTCATCTTGATCNGTACCATCTTCATCATCAGATGC[A/G]TCATCTTCCTCTTTGGTATCTCCATCGGCATCATGTTTGTTTGCAACAGATGAACCCTCC
MC0491	PUT-163a-60342470-2456	2	8914114	8914061	8914168	GRMZM2G076539_T01	Exon	[T/C]	TGCTTTCTTCTGCTTCTTGGGTGCGGTCTCAATTGCCTTCTCAGCATCTGCAG[C/T]CTTCTTCTTGTCTTTCCTCTCCCTTTTCTTCAGAGCATGCATATGGGCCTTAAG
MC0492	SYN1135	2	9090802	9090742	9090862	GRMZM2G084046_T01	Exon	[A/G]	CTCGAGTATGATACAGATACACCCACTGAGACCCGCGGAAGAAGACAGCACTACCGAATG[C/T]GACAGTGGTCTCGACAACGCCAGCACTAGCAGCTTCGAGTTCCACGGAGTGGAGAAGGCG
MC0493	SYN1131	2	9128666	9128726	9128606	GRMZM2G084181_T01	Exon	[T/C]	ACATACCTGCCCAGAACTTAGAATAAGCAACCTGTCACAGTCAATGACCGTGTTCAAACG[A/G]TGGGCAATTATGAGCATTGTGCAACTCTTGAATTCTTCTCGGATTGTTTTCTGAATAAGA
MC0494	PZA02272.3	2	9966348	9966408	9966288	GRMZM2G008060_T01	Exon	[T/C]	GGGTTTTGAAGGCGAAGTGGACGGAACCACAGCCTTTAGAGGTTCAGTTGCAGGTTTTCT[A/G]TGGAGAATTGGTCCAGCTGAAGGTTTGTTCTCGAGGACCAGTTTGGTTGCTGGTTGKTCA
MC0495	SYN11378	2	9990368	9990308	9990428	GRMZM2G007453_T02	Exon	[T/G]	TATAGAGAAGCCTCTTGAACCCCCAAAGAACGGTTTGCTTGTGCCAGAGCTTGTTCCAGT[G/T]GCACATGAAGTCCTTGATAACTGGAAAGTGCTAATCAGAGGGCTCTCTCAACTTCTGAAT
MC0496	SYN30559	2	10537945	10537885	10538005	GRMZM2G046070_T02	Exon	[T/C]	CCTCAAGCCCCAGGGCAAGATGATCCTGCTTGGCCTGCCTGAGAAGCCTCTGCAGATCTC[C/T]GCCTTCTCTTTGGTTACTGGTAAGTCTGTTTCTTGATTCCGATACCGTTGCAGAGATCAC
MC0497	SYN30561	2	10563507	10563447	10563567	GRMZM2G093603_T01	Exon	[A/C]	GGATTTGTTAAGATCTATGATGGTCGAGGCAGAATGGCAGAGATGCCAATATGTACCAAC[A/C]GTTGAAGAATACATGACAAATGCTGTTGTCTCATTTGCACTGGGCCCAATTGTGCTCCCA
MC0498	SYN13013	2	11376589	11376649	11376529	GRMZM2G040672_T03	3 UTR	[A/G]	AAAACTATCAGCAGTTCAACACAAAAACGTATTATATTAAGCCATGGGTTCGCTGTATAT[A/G]GNCGTGTAAAACACCGTTTTGTACTGTTTATAGAGTGGAGTTTGAAATAGGGAGTGATAT
MC0499	SYN5491	2	11770105	11770165	11770045	GRMZM2G071832_T01	Exon	[T/C]	CCTCGACGGAGTTCCGGAGCTTGAGCCCAGGGCACGAAGCGGCGAGAAGCTTGATGGCTC[C/T]GAACGGGACCTGGTTCTCGAGCACGAGCATGTCGAGCTTGATGTCGTCGGCGTGCTGCGC
MC0500	SYN7634	2	11992580	11992640	11992520	GRMZM2G053909_T01	Exon	[A/G]	AGCAGATCACGCCCAGGAGCNTCTCTTGACCCGCTGCCGGTTTCGCTACAAGGGCCTCCT[A/G]CATCCCTGACGATGCTGCCTGAGGCACTGCCTTCATGTGGAGGCCTTCTGTTGGGCTTCC
MC0501	PZE-102026049	2	12074259	12074209	12074309	GRMZM2G156356_T01	promoter	[A/G]	AGTCATGAGTAGGGATGGCGTGGTCACATGCTCACAAGTACTAATTGGCC[A/G]GCGAACCTTTTCTTAAAAAAAAGTAACGGGCCAACCAACCTAAGCCAAAA
MC0502	PZE-102032198	2	15033572	15033613	15033531	GRMZM2G102059_T01	promoter	[T/C]	CCATTATATTCCTACTAGGAATAGGAATACGATCGGTAGGGTGCGCCCGG[C/T]CACCTTCGAGGAATCTTCTAGGGCAGTCAGTGCCCCCCCTCCGTGTGTGT
MC0503	PZE-102032700	2	15354294	15354344	15354244	GRMZM2G109869_T01	3 UTR	[A/G]	AAATTGCCACTTGGAAGTAGTAGTAGTTTGCGGTTTGGTGAGTTCTTTTC[C/T]TTCTTTGCAGCCTGCTCTGCTCTGCTCTACTCAGCCCAACCGAACCCATG
MC0504	PZA02337.4	2	15591317	15591262	15591373	GRMZM2G125494_T01	Exon	[T/C]	ATCCACCACCCTGRTATGGTTAGCAACAGAWAAKTCAGGTTTTCTTGAGTGCTTAGYGCC[A/G]CTGCTGAACCACCTCAGAACACCAGAAGATACAGATGGGCCAAAATATGTC
MC0505	SYN7480	2	15988317	15988257	15988377	GRMZM2G114192_T01	Exon	[T/C]	GCACTATCATTCATGTGGAAACCGAAGCCTTTTTGANTTGGCAGAACTGAAGGTTTCTCC[A/G]AATGCTCGGACACCTGATGTTCGTCTTGGTCATTTGGAGAGCTGGAGCATGGTTGCAACG
MC0506	SYN34975	2	16305338	16305398	16305278	GRMZM2G476597_T01	Exon	[T/C]	GGAGGCGGCCATGAAGCGCTCGCTCCGCACCATCAACGACTTCGTCTACGCCGTCGTCGA[C/T]AGGAAGATCGAGCAGATGGGAAGAGACCAACAGGAATTTGTGAGCCCAGAAGATACTACC
MC0507	SYN9944	2	17428529	17428589	17428469	GRMZM2G318956_T01	3 UTR	[T/C]	AATGCAGTTTGGTGGCAGCAGCTTCTGTCAGCGGCTGTTGTTTTCTGTGTTTTCCTGATC[A/G]ACATCGGAGTGATTTTTCAGAGAGAGATGCAGCTTTCCTGCGATTAGATTAAAAGGGTAT
MC0508	SYN18095	2	18101710	18101650	18101770	GRMZM2G138886_T01	Exon	[A/G]	CCTTTTTGAGGGTCAACACAAATTAGAAGTACAAGTACCATGTCGATGTCACTATCACTA[C/T]CGTCGACCAGCTCGTAGAGTTCCACGTCAATATCAACGGTGCCATCGCCTACTGATTCCT
MC0509	PZE-102037347	2	18626658	18626608	18626708	GRMZM2G019863_T01	3 UTR	[A/G]	AGGAGAACACGTGTACCCAAACCTAGAAGTGGCCGGCTCAGGCCGCACAA[A/G]ATTCAAAACACAGAAGCAACCTAGGCCTAAGGCTAAGGCTAAGACTAAGA
MC0510	PZE-102037806	2	18832084	18832134	18832034	GRMZM2G047347_T02	5 UTR	[A/C]	AACGTAAACAAACACCTTCAATCGCCTGCATATCAAAACATATTCGTTTA[G/T]TTTTTTCTCCATCTTTTCTCGCTCATGCTGCCTGTATGCACGGAGTTCTT
MC0511	PZE-102038533	2	19245522	19245572	19245472	GRMZM2G144083_T01	Exon	[A/G]	GAAACGAGTACAAAAGGAAACGAAACACCGGATAGATACCTCACCTGGAG[C/T]TCCTTCACCCTCTCGGCCTTCTGCTCCGGTTTCGCTTCAGCGATTATCTT
MC0512	SYN38857	2	20829879	20829939	20829819	GRMZM2G139463_T01	3 UTR	[T/C]	TGACCTTAGTTGTTTTTTCCCTGGAAAGTGTTGAATGTCTTGGAAAGTCGAAACCTTGGA[C/T]CTTCTCTGTTGGAGTTGGAGTTGATTGTACAGAAGTTAGACTTGGATATAGTCAACTTCG
MC0513	PZE-102041852	2	21638269	21638219	21638319	AC212835.3_FGT008	promoter	[A/G]	ATCTACTGCTACCGCAGGTCGCAGCTGTCACTCCTCAATCAAGAACTCTG[A/G]TTACAAACGGAAAGACCAAGATTTGGTGACGAAAACGGAGGCTTGTTTCG
MC0514	PZE-102042270	2	22142619	22142669	22142569	GRMZM2G123373_T01	promoter	[T/G]	CAGCAAGTGGCCAAAATATAACGTTCTGAACGAGTCATTCTGTGGCTGTA[G/T]CTGTGTAGCATAAAATATGACGCATAGGACAACGGCAATTGAAAGCTTAT
MC0515	SYN26838	2	22258871	22258931	22258811	GRMZM2G051179_T02	Exon	[T/C]	CGCAATATGGCAATTCTTGGTGTCCAGGGCTTCTCTGCTCTGCCCCTGCATTGTTTGCAG[C/T]TGTGCTACGGATTCTTTGGATTTGCAGTGGCAGCCAATCTGATGAGGGACCTCTTGCCAC
MC0516	PZE-102043278	2	22660550	22660600	22660500	GRMZM2G104166_T03	3 UTR	[T/C]	TAGATGGAGGCATGGAGCTACTCTTGTTACGAAACCAAACTTTGGGTCCG[C/T]TGTCTCTGACATTGGAAGCTAGGCTTTTGTACTGGAGCGATGAACCTAAC
MC0517	PZA00590.1	2	22693218	22693270	22693166	GRMZM2G404985_T01	promoter	[T/C]	AGTCCGGTTCGGCCATTGATGGATGGACCAAACGACCTACTCCACTCGGAGAAAGGAAGA[C/T]GAAATAGAAACTACTTTTTAGAAATGCTASGAATTGNAAGTTCTGCNNNNNNGCCGCASC
MC0518	PZE-102043443	2	22729884	22729934	22729834	GRMZM2G009208_T01	Exon	[T/C]	CTCTTCCTGCAGCACACGCGCGTTGTGGACGGCCAATTGGTTCTGGAGAT[C/T]GGGGGCGTCGTCGTCAACTACGATAACCCGGTTGCTGTGGAATCTCCGGG
MC0519	PZE-102045397	2	23941789	23941839	23941739	GRMZM2G136486_T02	3 UTR	[A/G]	TCCTGTACTTGATGCCGGGCGGGCTTGTCATGTACTGAAACCTACAATAA[C/T]GGTCGCCGAACCCCACTCTTTGATGTTCAGTTAACTTGTCGCGGTTTACA
MC0520	PZE-102045516	2	24097102	24097052	24097152	GRMZM2G177923_T01	Exon	[T/C]	CCCTGCAAGCAAATGAGCGCAGCCAATCCTGAAGGCAAAAGGGTACTTCT[A/G]TTGGGTGCCCATGTTCTAACGGTGGGTGATGAAGAGTTCGAATTATCCAT
MC0521	PZE-102045898	2	24331080	24331130	24331030	GRMZM2G027049_T01	3 UTR	[A/G]	AGGAATCTGTTGGGCAACCGACAGTTGGGACACAGAAATGCACCTGCCAG[C/T]CTTGTCCGGAAGCAAGGTCCAAAAGCTTCAGAACTCAAAAGATTTCACAC
MC0522	PZE-102046490	2	24500955	24500905	24501005	GRMZM2G177812_T01	Exon	[T/G]	GACACATGCTTCTTCTTCTTCTTACGTACCCTTGCTTTCATCGATCCTTT[A/C]AGGGTGGCCTTCACCTTGTCGAAGTCCGAGTTGACGCACCTCAGGAAATG
MC0523	PZE-102046605	2	24573519	24573569	24573469	GRMZM2G157196_T01	Exon	[T/A]	CCCATGATGCTGCTGTTTATGGCGCGGCAGGGACCCACTCCAATCTGAGG[A/T]GTTTTCTTGACAGTGTTACGCCGGTTGTAAAGGCGCACACGGTCCCTATG
MC0524	PZE-102046959	2	25075864	25075914	25075814	GRMZM2G064124_T01	promoter	[T/C]	TAAACAGATGTAACTCTTTTGTGGGTTGGACCGGGAAAAAACCAGACTTA[C/T]TTTTGGGCCTAAAATACTTATCCATGTCCGGTAACTTTCCACGGACTATT
MC0525	PZE-102047066	2	25285467	25285417	25285517	GRMZM2G033379_T01	5 UTR	[A/G]	CGTACAATTCACTCTGCAGTGTCCTCAAGGCTGCTTAGGTTGTGTTTGCT[A/G]TCACTGGAGGATGTTAGCTTGTTATGGTATATCAGTTTTGAAGGGCTCAG
MC0526	PZE-102047388	2	25515321	25515363	25515280	GRMZM2G108077_T01	promoter	[T/C]	TTATTTACGAAAAAAAAGAGAGGTTAGCTAGCATCGATGAGTTAGTTAGT[C/T]TGTAATCACAGACTAGTAGGTATCTATGAATTGAAGAACAACCTGCGGGA
MC0527	PZE-102047551	2	25928310	25928360	25928260	GRMZM2G118459_T01	Exon	[A/G]	GATCAAGTCAAACAGGGAATTCAAATAACCATACTCCATCTGCTTCTTTC[C/T]CAACTGGTGCTGCTGTTCCTCCTCCCTTTGCCTTCTCGGGCTCAGGAAAT
MC0528	PZE-102047571	2	26011876	26011926	26011826	GRMZM2G031360_T01	5 UTR	[T/C]	GGCATTGCTGAGCTGGGACCCCCTATGCAAGGCCGGTTCCTTAACAGATT[C/T]CAACGGATGAACATCATCTTCACCATTCAAGCGAGCAGCTGCAAACTCAC
MC0529	PZE-102047695	2	26372794	26372744	26372844	AC212859.3_FGT008	promoter	[A/G]	TTTCTTTTATTTTGGGTTGTAGTGTAGTGTGTGGTATCCTTCCGGCAGCA[A/G]AATGAGCATGCATGCATGTTTCTTTGAGTGCACTTGAGGATTCGCAGCCA
MC0530	PZE-102048896	2	27678047	27677997	27678097	GRMZM2G021595_T01	3 UTR	[T/G]	TCTTGCATTAGATCAGCAGCTGTTCCCACAATGCTCATCATCACACCACA[A/C]GCAGCCAGTGCCACAATCACACCACTATGTGAAGCACCTGCCCACGCACC
MC0531	PZB02035.2	2	28107921	28107865	28107978	GRMZM2G035688_T02	3 UTR	[A/G]	AAGGCAACATCCTTTTTACTGAACACATTTAACTGAACATGCATACAGGGAAA[A/G]GCTAACAGAGCATGACCACTTGTACGGTTCCGCRAGCACAYTATAGCAGCCTAGCMCGAC
MC0532	ZM013321-0235	2	28211592	28211652	28211532	GRMZM2G306741_T01	5 UTR	[G/C]	CTCCGGACCTCCGGTGAACTCCAACAGAGACCACCTCCTCCATCCGTCGGTCATCCATCT[C/G]TGATTCCTTTTGCGTGTGCAAGTTGTTAAATCGGCACACGGCCTCCGCTTTTGGAGTGGA
MC0533	SYN35700	2	28745777	28745717	28745837	GRMZM2G141612_T02	3 UTR	[T/C]	TCCCGAGCTCTTCTTCTGCCACACCGCATCAGCATCATCACACACATCCCCTCCCGGCCC[A/G]AATGGCGAGCAACACGGCCATCCTCGAGAGCGACCCGCTCAACTGGGGCAAGGCGGCCGC
MC0534	PZE-102050753	2	29031106	29031156	29031056	GRMZM2G407748_T01	Exon	[A/G]	ACAAAGGTTTGCCGCTTCTTTATTTGCAAAATTGGTACAGTCTCACAGTT[C/T]GGCATTGTTCTTGCAGCTTGTTCATCAGAACCATTGGTCAGTGGAAGCAT
MC0535	PZE-102050786	2	29192208	29192158	29192258	GRMZM2G002903_T01	promoter	[T/G]	TGCACGGAGAGCCGTGACACAGCGACAGCCACCAACTAGTTTACTCAACT[A/C]CACCGACGTGTAGGCCCTTTACTTAGATAGACCCCACTCGTCAATAGCTT
MC0536	SYN10044	2	29524793	29524733	29524853	GRMZM2G077420_T01	Exon	[A/G]	CCCATCAAACATCCTCCTTGCATCGTCGACCTCGCCGCATTTGGCATACATGTCCACCAG[A/G]CCCGCCTGACAGAAGACACTCGAGCAGAACCCGCTCTTCAGCACGTCACAATGCACCTGC
MC0537	SYN2075	2	29606754	29606814	29606694	GRMZM2G331779_T01	Exon	[T/C]	ATATTTCAAGAGTATGTCAAATCATTATGGAATTGTTCCTACTCTAGAGCATTTTGCAGC[A/G]CTTGCTGACACCCTTGGTCGTGCAGGAGAGTTAGACGAAGCATATAATTTTATATCGAAG
MC0538	PZE-102051933	2	29894286	29894236	29894336	GRMZM2G147256_T01	promoter	[T/C]	AGGTAAGCTATAGAGCACAAGAACGAACACATCCGAGTGAAGAGTAAACA[A/G]CAACAGCCATCCGGCAAAGGTGTGACTACAAATTAACAGCTAGATTTTTT
MC0539	PUT-163a-16927623-1183	2	30802558	30802505	30802612	GRMZM2G039988_T01	5 UTR	[T/C]	CANAACTAGAATGTAAAAAGGGGTAAAGAAATAAAAAAGGANGACTCCTAATGGA[A/G]TCCGCCATTGCCGTATTGTGACTTGCCGGTTTGTGCGCACCTCAGCTGACCACCA
MC0540	PZE-102052699	2	30913513	30913463	30913563	GRMZM2G051952_T02	Exon	[A/G]	TTACAGGAGAATGATGGCTTACGGGGAATTCGCCGCGACATGGGAAGAGG[A/G]GCGCGTAGCCGTAGGGCGTAGGGAACGGGAAGGGTCGCCGCCATCTCAGG
MC0541	SYN19562	2	31218803	31218743	31218863	GRMZM2G082191_T01	Exon	[A/G]	CTCTTCACTTGATTGGGAGACACGCTTCCTGATAGCACTTGGTGCGGCTGAAGGGCTTTC[A/G]TACCTACATCACGACTGCAAGCCTCGTATCATCCACCGTGATATCAAATCTAATAACATT
MC0542	PZE-102053209	2	31440453	31440403	31440503	GRMZM2G045820_T01	Exon	[A/G]	CAAGCACAAATTACTGCGCTGACTGATCAAATGGCAGGCATGGACCTTCC[A/G]GTCAATGCTGCTGGCGCACAATCATCGACTCATACAATTACCAGGATGAG
MC0543	PZE-102053655	2	31828804	31828754	31828854	GRMZM2G366065_T03	3 UTR	[A/C]	ATATAAATAGGCAGCTGGTTTACCAGTATATATTGATGACCCGCTATATT[A/C]TATCTACTAGGCTGGCGACCTTACAGAGCAGGGACAAATGAAATCAGAAT
MC0544	PZE-102053978	2	32223131	32223181	32223081	GRMZM2G064467_T01	Exon	[A/G]	TACAAGGGGAAAAACCTCCTCTTCTTGAAGTACCAGATGAAGCAGCAGAA[C/T]ACGACGGCGCCGCAGACCCCAGTTATGGCGAGGGTCCACTCGAACGCGTG
MC0545	PUT-163a-148957860-553	2	32948056	32948006	32948106	GRMZM2G154397_T01	3 UTR	[A/G]	CACCTAAAGCTGCATACTTACTTATTCAAACTGATCCAGCATGGGGCAAC[A/G]TCGGAAGTTCACATGCTTACAAACAACAAATTTTCATAACAATAGCNTGG
MC0546	PZE-102055572	2	34128102	34128052	34128152	GRMZM2G051898_T01	Exon	[T/C]	TCCATCGGCGGCACCAGCACCCCCCACTGCGTGTTGGGGAAGATGTACGG[A/G]CCGTCCTCGAAGTCCCCGTTCTTCAGCATATTATCTGCAGGAAAATTTAG
MC0547	PZE-102055780	2	34162423	34162373	34162473	GRMZM2G051943_T01	promoter	[T/C]	CGTTGCATGCATTGCTGACCCATGCGTCAAAAGTTCATCATAAAACGTGG[A/G]ACAGCTGTACGTTCCCGCGTGCAATGGTGGACATCACACCTAGCCACTCC
MC0548	PZE-102056441	2	35061852	35061802	35061902	GRMZM2G138731_T01	Exon	[T/C]	TGATTAAACATGCTGTGCAGGGCTACGGATTGCTTGCATTGCAAGCGTAC[A/G]TTCCATCGCTCCATCCACCAATTTGCAACATTGAAGCCGAACCAAGTAAC
MC0549	SYN34242	2	37215641	37215596	37215686	GRMZM2G093720_T01	5 UTR	[A/G]	CTCATCCTCNCACATCCGATTGTGCCCTGNGCTCTGCCGTTCTCTTATCCAAGATTTCGC[C/T]GGCGGCGGCTCAGGGAGCGAACAAAGATTGTTTTTTTTTTCGGGCTATGGAGACGAGGCC
MC0550	SYN29171	2	38075029	38075089	38074969	GRMZM2G062488_T01	Exon	[T/C]	CTGATATGACTCCTCAACAAATGGGTTCTCCCCCTTCACGAACCTTCCCCCAATATTACC[A/G]TATGTCAGCCGTGATTTAGCGAACCCAAANCGGTGCTTGTTTTCCTTGAAGTGNAGGGGC
MC0551	PZE-102059452	2	38185756	38185806	38185706	GRMZM2G450445_T01	Exon	[A/G]	TTTGATCCCACGGACCTTGAAATTCTGCAGCATCTACAAGAAAAATCCAG[C/T]CTGCCGAATTCAGTGTCACATACGCTTATTGATGAATTTATACCTACTAT
MC0552	SYN28949	2	38496715	38496655	38496775	GRMZM2G177413_T01	Exon	[T/G]	CGGAGTCGAAACTGATGNTGTATTGCCAACTTCTTGTGTGGATGGCTTCGAAAACTTNGC[A/C]CCTTTTTTACCAGCAGAAACTGGACCCTCTCCAGGCCTCTTCTCTTTTCGAGACTCCTCA
MC0553	PZE-102060100	2	38954401	38954351	38954451	GRMZM2G060891_T01	intron	[A/C]	AACTCCGTGCCAGTCCGAGGACGACGAGCACCAACGGCAGGTACACGATC[A/C]TCCTCGTTCTTCTGATTCGATCTGGTTGGGTCCCCCGCTGCTCCTGAATT
MC0554	PZB01230.5	2	39189139	39189096	39189182	GRMZM2G165836_T01	Exon	[T/G]	GCGGAGCCCATGGACACCGCGCAGGGCTTGCGGGAGAAGGCGGACGTGAACAAGGTAAAA[A/C]TACAAAGACGCCCGCCGCCGTGCTGCGGNNNNNGCTANNGGGTCAANNNNGGAAAGGCGG
MC0555	SYN27540	2	39326194	39326134	39326254	GRMZM2G124096_T01	3 UTR	[T/G]	CCGTGCGTGTGTAGGTGAAGCTTCGTGGGGTCGGGGTGACCAACTGATTCCCAGGAGCTG[A/C]AGGTGCAGCCTGACTTGGTTTTNCAGCATTTGAGGAATCNGTGGCACTGCGCTTCCACTG
MC0556	SYN28426	2	39617992	39618052	39617932	GRMZM2G151418_T01	3 UTR	[T/G]	TACACTGCATCAGTGTAACGAAACTATACTACCTACTGGCTACAGCTACAGTAAGACAGC[A/C]GGACACGCGTTAAGGCATCGCAACCCCGGCGAGCTAATTTACAGGCAGAAGAGAGCACCA
MC0557	PZE-102063039	2	42107582	42107532	42107632	GRMZM2G114523_T01	promoter	[T/G]	CTGCTTTTGTTTCGGCACCTAATCATTCTTACGGAGAACGCTAATGACCT[A/C]CAGAGGCTTTTTATGTCTGCAGTGCGGGTACCTAAATTCCCGGACTCCTT
MC0558	SYN33042	2	42741688	42741628	42741748	GRMZM2G430362_T01	promoter	[A/C]	TTCTGAATCCTCCAGGTCAATGAGGGCAACAGGTGACCGTGGTGCAATGTCAAGCAAAAC[A/C]TTATGGCTCGTGTCAAAGAGGAAGCTTATTGCTTTGTCAGCCTTTTGTCTTAGCTTACAT
MC0559	SYN36641	2	43814384	43814324	43814444	GRMZM2G071996_T01	3 UTR	[T/G]	TGTCACTCCAACCGCTGGATATGGTCATTGAAGCAAGCAACCAGTTTGGAAGCTGCATTT[G/T]CAGGGAAAATCACATCCTAGCTGGCCTTGTCTGGCTGCACTTCACCTGTATCTCCATCCC
MC0560	PUT-163a-60343349-2488	2	43824869	43824918	43824821	GRMZM2G071768_T02	Exon	[T/C]	CCGTGAATGTGACCTTGATTGGAGAAAGGTCATAAAAGAAGAACACACCAGGAAG[A/G]GCCTGCATCCGACCACTCTCACCACTTCTAAAATGTTCCGTTACAGAGAACTGAT
MC0561	SYN5944	2	44187008	44187068	44186948	GRMZM2G049549_T01	Exon	[T/C]	GGGCGCCGTGGTCCCGGTCTGGTCGCCTCCTGCGGCGTCGGGCCATTCGGACGCCTTCGC[C/T]GCCGACGAAGCTGACGTCTCTAGTAGGAGCTATCTGGGTAGGCATCCGCAGTCGCACCGC
MC0562	PZE-102066365	2	44891025	44891075	44890975	GRMZM2G160966_T01	promoter	[A/G]	AACTCCTGTGGCTTGCGACCGGTATCTTTATTCCACGCACAATCATGAAA[C/T]AACAACTCGCAACGTCACCATCTTCGTGGCGAGAATGTGGAGCATAGGAC
MC0563	SYN11871	2	45008448	45008388	45008508	GRMZM2G015844_T01	Exon	[A/G]	CAAGATGCCCAGCCCCAGCCAGAGGCCGAACAGCACGGGTAGCGCCAAGAGCACNGCTAG[C/T]TTCAGGCCCGCGTTGATGCGGTCGGTCCTGGAATTAAAACGCGGATTGCAGGGCAACAAC
MC0564	PZE-102067318	2	45424914	45424964	45424864	GRMZM2G126062_T01	Exon	[T/C]	TCCCCCTATTCCTCTAAAATATTAAGTTCCGCTGGATCAACAGCCGTGAA[C/T]TCACCCTCTTGCGAGAACAAGCTACTAGTCTGGACAACCTTCCTCTGCGG
MC0565	SYN24889	2	46587762	46587822	46587702	GRMZM2G028640_T01	3 UTR	[T/C]	CCGTCGACAAGCACTACAACTTCGAGTAGCCGCCGCCGCCGCCATGTTTGGATTGCTTCC[C/T]CTAGCTTCCTACCATGTGCTTGTAGACTTGCTGTGCTCTTATACACCTATGCTCCATTCC
MC0566	SYN24898	2	46591097	46591157	46591037	GRMZM2G028608_T01	Exon	[T/C]	GGCGCAGCAGTTCTTCATGGCCTCNTGCTGCTTCCTCCCGGTGAGCATCCTCTTCGCCAA[C/T]AAGACTATCTACAACGCCGCCGCGGGGAGGAAGAAGCTGCACATCGTGCACTACGGTCTG
MC0567	SYN20670	2	47154202	47154142	47154262	GRMZM2G147158_T01	Exon	[A/G]	TGCTGCGGTTCCTGAGCGTGGGCGGGGCGCCGACCGGCCTGAACAACGTTGACGGCTTTC[C/T]TTCATACCCGTCTCCTGCCCCAGCCTTCGGATTTGATGAGGACGACCGCGCTCGCTCGTC
MC0568	SYN20668	2	47164221	47164161	47164281	AC202073.4_FGT001	Exon	[A/G]	CTCTCTGGTTACTCTGCAGATTCTTGGCAGTAACATGTCAAATAGGATGTGGGAAAGTCT[C/T]ATTGAGCATGCAAAGACATGTGTTTTGAGTGGCAACCATTATATATATTACTCAAGTGAT
MC0569	PZE-102069040	2	47719502	47719552	47719452	GRMZM2G087192_T02	3 UTR	[T/G]	TGTAATAAAAGTGCCATTATACCAACGACTGTTAAATGTTCCAATGCAGC[G/T]TTTCAGCCTAATGGGCAGGCTCCAATTTCAAGCACCGATAAGCCACTAAA
MC0570	SYN28819	2	47789114	47789174	47789054	GRMZM2G005346_T03	Exon	[A/G]	CATACTATAAGAACCAACCTGTATAGCATGTCCAGTGTGCCGAATCACCACCATTTGAAA[C/T]TTTCCTTGCATTTGACCGATTGTTAAAGCTCTGCAAATTGTAAACCAACTAACCGATACA
MC0571	PZE-102069907	2	48737735	48737685	48737785	GRMZM2G380361_T02	3 UTR	[A/C]	AGCCCTTCTACAAATAGCTATAACACTACAGTGATCCTTGTCAGCGCCAT[A/C]AGTTGTACATTCTGCTGCTTATAATATTTTTTGTGGAACATTGCTGGTGG
MC0572	SYN29639	2	49294318	49294378	49294258	GRMZM2G018223_T01	Exon	[A/G]	GAGGAGATTGTCGCTCGCTGCCAAACTCCGGTCGGAAGATCGGTTTATGGATGTTGAAGA[C/T]GACAGCGTTTCAGAAACGAGCACTAGCTTCAGTGAAATGAGCGCATATACCACAAGGTAA
MC0573	PZE-102070673	2	49452538	49452588	49452488	GRMZM2G316840_T01	Exon	[A/G]	TACTGTGTTTGGGTGATGCGATTTCTTGCTCGAACTATGGATTGATGAAG[C/T]GCTACTGCTGCTGCTGCTACCCCCCGTCCTCCCATCCAGCAAGTGATACT
MC0574	PZE-102070978	2	49917437	49917387	49917487	GRMZM2G135935_T01	Exon	[A/G]	ACAGCAATGCAGCTGTACCACCACCCCTATTCGCTGGACAGCCAGAAGGT[A/G]CGGATGGCGCTGGAAGAGAAGGGCATTGACTACACATCTTATCACGTCAA
MC0575	PZE-102071784	2	51579770	51579720	51579820	GRMZM2G091717_T01	3 UTR	[T/A]	AGGATCAAGAACCCCATCCCAAACCCAGCAGCATGTAGATGGTTGGTTGT[A/T]CAAGAAACCAGCTGCCACTTAAATAAGCAGATATCCAGAAATACCTGTCA
MC0576	SYN38708	2	51909931	51909871	51909991	GRMZM2G003452_T01	Exon	[A/G]	GTCGACCAGCTCGTGGAGCCGGTAGTCCGTGCCGATCAGCTCGCGGGACCACTCCACCAG[A/G]CTCTTGTTGTCCTGGATCACCGGCTTCCCCGTCACCAGCTCCAGCAACAGCACGCCGTAG
MC0577	PZE-102072349	2	52182550	52182600	52182500	GRMZM2G391511_T01	Exon	[A/G]	CCAACTGGTGCCTCGTTCAGCCATAGGCAGTGGATGAAGTCGTACAGCTT[C/T]GCACTCACGCTCACCTGCCCAGATCGAAGAGTTAGTGATACTTCTGGTTA
MC0578	PZE-102072724	2	52869161	52869211	52869111	GRMZM2G142111_T01	Exon	[T/C]	TGTGCCAAATGTTTATATTTAATTTCTGCAGAGGCCGTACCAAGTGGTCG[C/T]GGAAGAGGACGTGGTCGTCGCAGCAGGGGCAGGGGAAGGGGAAGGGGTAT
MC0579	PZE-102072775	2	52942004	52941965	52942043	GRMZM2G409076_T01	promoter	[A/G]	TTGAGATGCCTCTGTTTGCGTTATTGGTGCCGGCAGCACGCTTTAGCCAA[A/G]AGGGTAATTTACTTGTGCTATTGCTCTCTTTTTTTTTTGGTGCCGGCAGC
MC0580	PZE-102074393	2	55591346	55591396	55591296	GRMZM2G079323_T01	promoter	[A/G]	TCGCTTCTCCTGTCACAGCACCAATTGTTCAACTCAGGTGCGCAGCGCAA[C/T]TGTTCCCCACTTGGCACTTGTTTTTGGTTTGCTGAATTATGTTCAGCCCA
MC0581	PZE-102074558	2	55877928	55877878	55877978	GRMZM2G098128_T01	promoter	[T/C]	TTTATTTTCTCTTCCACTTCCACACCAACCAGAGCTCTGGATCAACCACC[A/G]CCTGCGTCAAACCACGCTCCTTGCATTGCTCACCCTTCGTAAACAGTGCT
MC0582	PZE-102075692	2	56820963	56820913	56821013	GRMZM2G113513_T01	intron	[T/C]	CCTGAGTCATGGCCAGGGCATGGATGCCTACTGTTCGACGGAATGCCTCT[A/G]CCGTTACAAGCCGGGTGGCTTGATGCTCCATTGAAACCATATATAGTTAG
MC0583	PZE-102075990	2	57558295	57558345	57558245	GRMZM2G388539_T02	Exon	[T/G]	GATGTCGAAACAGGCATTTTTGTCTCAAGATGGTCACTTCAGCTTACCAA[G/T]GATCAGGAGTCCAAATTAGGGTGTCCAAACTAGGGTGAGACTTGGCATGG
MC0584	PZE-102076037	2	57693798	57693748	57693848	GRMZM2G181322_T01	Exon	[T/C]	ATTGTTGTTCAACTTTGCAGCAACCACCTATGAATGACCTCTGCATTGAA[A/G]ACATTTTCTAACCATAGAGCCTATGCATAGAGCATATTTTTTGTCTTGCC
MC0585	PZE-102076989	2	59645687	59645637	59645737	GRMZM2G543358_T01	promoter	[A/C]	ACGGCTAGCAATTAGTCGAGTACTATAAAGGTGCTGCAACGTGCTAGTGC[A/C]TCGAGAGTTTTTTTGCCTATACAGTCGGTGGCGCGCGTAATTAGTCAGGT
MC0586	PZE-102077000	2	59667421	59667371	59667471	GRMZM2G437912_T01	3 UTR	[T/C]	CCTGACGATTTCGTTCAACTTCCAGGAAATGTGTGTGACATGGGCGGACA[A/G]AGTGGGCTAGATGCATCGCATTGGCCAGCAATATGCCATTCAATCCCACC
MC0587	PZE-102077123	2	59987730	59987780	59987680	GRMZM2G002978_T01	intron	[T/C]	TTGTGAGTACTAGCATTTATTAGCAGCAAGGAATAAAGAAAAGGGTAAAA[C/T]GTGCATATAACTTCTAAAACGACCTAAGGACATTGTCAACCTGAAACTAC
MC0588	PZE-102077234	2	60262282	60262232	60262332	GRMZM2G180612_T01	3 UTR	[A/G]	GGAAGTGATCGAATTGACATATCAAGCAATGAGCTAATAGCTGCTTCAGA[A/G]CTTAGTACTTGTGCAAGGGTAGAGGTTTCATCAATTTGATCATCTTTAAA
MC0589	SYN36987	2	60342825	60342765	60342885	GRMZM2G134235_T01	3 UTR	[T/C]	TATGTAGTACTAGTATATATGGTCGAGGGATGGATGATGATTCACCGGCCATTGATCGCT[C/T]ACGCAGCGGCAGCATCAACCCCATGAAGCTACCCCCGCATGCATGCTGCCGCTGCCGTTC
MC0590	PZE-102077362	2	60430693	60430643	60430743	GRMZM2G149567_T01	intron	[T/G]	CAGCTTATTCTATGTTTCCCTTCATGCTTTACACTTAATGCATGATGCTT[A/C]TCGTATCGACAGCATTGAACTATTGGTTTGTTTGCTGCACCATTTAACTT
MC0591	SYN28381	2	60392063	60392123	60392003	GRMZM2G089507_T01	Exon	[A/G]	TCCACTTCAAGCATTTTATTTAATGTTTAAATTTGAATTATAGGCTTTAGCGGGTGGACC[C/T]CTGGTGCAAGCACGAAACTTTGCGGTCATGACTGGTGCGAATGCTGGCATATCTTGTGTC
MC0592	PZE-102077627	2	60903830	60903780	60903880	GRMZM2G157269_T01	Exon	[T/C]	GAGAGATATGAGACGACATACTTCAAACCATTTGCTGGATATTATTTCTC[A/G]GGCGATGGCTGCAGCAGGTACACATCAAGTATTTAATTCAACAGTAAATA
MC0593	PZE-102078581	2	61874986	61875031	61874941	GRMZM2G165063_T01	promoter	[A/G]	GTAAAAAAAATCTGATCACTCCGTTGGTTCGCTGAAATAAACCGAGTGAA[C/T]GTCCGCCCGTCTGGAATGGGGATTAGCTAGCAGCTTGCTATTGCTAGGCG
MC0594	PZE-102079156	2	62501604	62501654	62501554	GRMZM2G395267_T01	Exon	[T/C]	TTCAGTTTCTCCAAGGATATAGACTACTCCTTTCTGCAGCTCCCTCTGGA[C/T]AAATTGTTTCTCCTCCGCAATTGCGCGGGACTGTTCATCGCTGATCCTTC
MC0595	PZE-102079520	2	63264904	63264854	63264954	GRMZM2G079838_T01	3 UTR	[A/C]	TCACGCAAGTGATCTAATTTCATCATGATCATTGGCTCTTTTTGGCCATT[A/C]AGACTTTGCCTCTGCTTCACACGGTATCAAACGGTGTATCTAGTCTGAGC
MC0596	PZE-102080019	2	64125312	64125262	64125362	GRMZM2G170612_T03	promoter	[A/G]	ATCATGCATATGGAGGATAAATATATAGGAGAGCAGCTAGCATGGTCCAC[A/G]ATCTCATAGTTAGTGGTGGCGTGGAGCGTGGAAGCACACATATATACATG
MC0597	PZE-102080069	2	64296106	64296156	64296056	GRMZM2G436533_T01	promoter	[A/G]	TGAGCTTTTTGTTCCCTTTTTACTGCTTCTTCTTTCTTGGCGAAAAATTG[C/T]GGTCCTTTCTGCGTGGAAGAGCTTTAACTCGTGTATAGAGGCGGCGCGGT
MC0598	PZE-102080737	2	65234923	65234873	65234973	GRMZM2G079658_T02	promoter	[T/C]	TCCACCTCCATTTGTAGCCATTGGATGAGGATATAAAGATCCATGCTGCC[A/G]GTTTGCAGGATTGCACACTGATATACTACTAGAGATCACACTTCTATGTT
MC0599	PZE-102080892	2	65566127	65566077	65566177	GRMZM2G584870_T01	promoter	[T/C]	TAAGAAAGAAATTCAGTCCCGTGACTTTTAATTGTAAATCTGGGTGAAAA[A/G]GGGTAGCAAGGAGCAGCCCAGATCAAAACAGAAGCTAAAAAATAAGGATA
MC0600	PZE-102082483	2	69230849	69230799	69230899	GRMZM2G108255_T01	3 UTR	[A/G]	ATCCTGAAGACCACAACCGTAATCGTCGGATGGCTGCAATGTCAGAATAA[A/G]TATGATAGAATCCGTTCTCGAATATTTGTCCGTGCCCGCTATTTTATTTT
MC0601	PZE-102082568	2	69322904	69322854	69322954	GRMZM2G358051_T06	Exon	[A/C]	CGACATCATGCAGGCTTCCCACCATCCTCGCCACTAGCGCCAGTCTCGCT[A/C]CCTTCTTTGCGTACTGGTAAGCTATTTGCTGGGATACAGTCATACAGATA
MC0602	PZE-102083375	2	71189131	71189181	71189081	GRMZM2G412440_T01	5 UTR	[A/G]	GGCTTGTATTGTACTGCTGCGTGCGCGTGGGTGTGTGTATTGCCGCGATG[C/T]ATACTACGTGTGTGCGCGCTTGCATTTTGTGGAGCAGGACTGCAGGAGCA
MC0603	PZE-102084401	2	72835901	72835864	72835939	AC202435.3_FGT001	3 UTR	[A/G]	CGCTCCGTGAACAGGACACGGCAGAGCCGACCAGCCGTGCTGCTTCCGCT[A/G]CTTTTACTACCAGACCAACGGTGAATTTTTTTTTCACTACCTAGAAGGCT
MC0604	PZE-102086339	2	79126845	79126795	79126895	GRMZM2G157027_T01	Exon	[A/G]	ATCAGTTCACGCAGCAAGTGGAGGAGATCACCTCGCGGGTCCCTTACATG[A/G]TTGCCAGGTCTGTTCTAGCTAGTAGTCGTTTACAAAGACTTCAATTCGAG
MC0605	SYN26960	2	81074405	81074465	81074345	GRMZM2G042893_T01	Exon	[A/G]	TACACTTCTATCTTTGCTCTCATATAACGCAAAAGGTGTTGTTCTCTAGACAGGAGAAAC[A/G]GGTGGNGCTCGGCTAAAGGAGGCGATACTGGCTGNTCTCGCTCGGNTCAACGTCCTCGCT
MC0606	SYN25052	2	81353693	81353633	81353753	GRMZM2G013612_T01	Exon	[A/G]	CTTCCCCAAGTAGTTCAACAGCTTGCAAAAACTTCCTCTGCAGGAATGGAGTCCACATCA[A/G]GTGAGTTCCCTTCTGCTTGTTGGTCCCTTCCTCAAATGCATTCCCCGTTTTCCCTTCAAT
MC0607	PUT-163a-71426936-3250	2	82482551	82482511	82482591	GRMZM2G084863_T01	Exon	[T/C]	TAAGACATGCACAAGGTGCTCATCAACCCACCTTCGCCATTTTGCTTCCTCGTCA[C/T]TAGTGAGTTCNTCATTGGGGTTGATCCTGCTCTGTAGTATATTGATTATATCTGA
MC0608	PZA02946.8	2	87419692	87419752	87419632	GRMZM2G028313_T01	3 UTR	[T/C]	ATAGGTTTTTTCCGAGCCCGGCTTGAGAATGGTCTATGCCTTAATGGTTTAGGCAACAAG[C/T]CTGTTTAGATTGGTTCCATAATGTTACATCTCTGGTTACATGTGAGGTATAATCAGTATG
MC0609	PZE-102088558	2	88287422	88287472	88287372	GRMZM2G154558_T01	promoter	[A/G]	CTTTTGAATCGAGAATAGATCCTAGATTCGTTAGCTGCTAATGCTTAGGT[C/T]CGGTTTGGTGATGGACTAAAGACCTCTATTTTAGTCGAATTAATTCCTTA
MC0610	SYN27656	2	89355032	89355092	89354972	GRMZM2G148751_T02	Exon	[A/G]	AGGAATCCCCTGAATCGCCGCCGGCGCAGATGGCCCCTCCGCCCACGCCTATTTATTCGG[C/T]TTCGGTCTCCACGCCGCCACTTGTCAAGACGGTCTCTCCGCCACTTCATGCGGAGAAGCT
MC0611	PZE-102091423	2	99808377	99808427	99808327	GRMZM2G170208_T01	promoter	[A/T]	GTACGCGTATGGTGTAATATCCCCAGAATCTTGTAAAGATTTCAGCTCGG[A/T]ACAGTCTATGCTGCTGACTGCCTGCGTTAAATGACCAACTTAATTAGGAC
MC0612	PZE-102092255	2	102473650	102473600	102473700	GRMZM2G097802_T01	Exon	[T/C]	GTGAAACTACTTACCGTTCATGACCCCTTGGGTATAGGAGCACTGCCGGT[A/G]GGGACCCACCTCATGGCCCCCAACCATAGGTCTCTGGTCCTCGGGGATCC
MC0613	PZE-102093490	2	105358860	105358816	105358904	GRMZM2G451037_T01	promoter	[T/C]	GTACAATGGCGATAAATTTTATGCCCCAAGGATTCTATCTATCTCTCTTC[A/G]TTCCTCTTGAATGTGGGGCCGGCCTGTTAGTTGATGCATTTTTTTAACCT
MC0614	SYN36229	2	106194643	106194703	106194583	GRMZM2G022876_T02	Exon	[T/G]	GAAGGGCTCTTNGCCGTGGGCGGCGAACGGATAATGGCGACGAGGTTGGTGGTGGCCTTC[G/T]GGAGAGACTTTGTGGAAGAAGACGAACGGATGGGAGAAGAGCTATCGCCATGCTTTTCCC
MC0615	PZE-102093966	2	106407629	106407579	106407679	GRMZM2G137984_T01	intron	[T/C]	CAAGAAAGGCAACGATTTGTCAAGGGAACCCAATTCAAAGTATACCCGTT[A/G]CATGGCACTTGAGCAGCAAGTCCTCGGCTTCCTCATGACCTTCATGGCTC
MC0616	PZE-102095116	2	109563927	109563977	109563877	GRMZM2G140299_T01	promoter	[T/G]	GCTCTGCTGCCTCACCTAATCGGTGATGAGTGAGTGTCTAACTAAAAGTG[G/T]CAGGAAAGTGAGTGTGTTTAGTCAGGTGTACCTGCACATTACTGTCTCTC
MC0617	SYN7304	2	111454531	111454471	111454591	GRMZM2G069773_T01	Exon	[A/G]	CATGCTTCTTCAGTACGAGACACTGGAACAGTGNGCCAAGACTGGAACCATGGTTGTCCG[A/G]TGGGTCAGGAAGGTGAGTATTCTGCATCATCTCCCTCCTGGCCATTATCGAGTTGAATGA
MC0618	SYN7293	2	111528966	111529026	111528906	GRMZM2G033894_T01	Exon	[A/G]	CGGGACACCCTTGGACAGCGCATGGACATGATCACGGTATGTGCTAACAACACAGTCAGC[C/T]TGGTTCAGAAGTTTGATGAAGCCAGTGGAGACAGCCTCCTGGCCATTGTAAAGGTGGACG
MC0619	SYN29549	2	111834981	111834921	111835041	GRMZM2G129208_T01	Exon	[A/C]	CCGCATGATCGCCCTTCCTTGTCCAGCAAACCCGAAGGACACCATTTTGACGCCCAAATA[A/C]TCGGTCGGAAGAATATATTTGCTTTCTGGGTTCTAAAGGTAAGTCTGTTTACCATTATTA
MC0620	PZE-102097108	2	112604973	112605023	112604923	GRMZM2G172605_T01	promoter	[A/G]	TGGTAGGGTTAGGGTATGCGGCATGGCATCTTCAACCTAACATTGTGCAA[C/T]ACAGGACCATACATCCATCAGATGAGACCAGTCTGCTAAACTCTTGCAAA
MC0621	PZE-102097302	2	113226875	113226825	113226925	GRMZM2G050590_T01	Exon	[A/C]	ATGCAGCCACCATTACTTGCCTGATTAGGATCACAATCCATCTGCTGCAA[A/C]TCTTGAGAACTATCAGTAGCAACTGCAGGTTTTAATCTGTCTGCTGCCAC
MC0622	PZE-102098924	2	83958444	83958494	83958394	GRMZM2G171124_T01	promoter	[A/G]	ATACGGTGGGCTGCTGCAGCATTTCCTGAGGCCGCTATAGTTCTTGTGCA[C/T]GTTCACTGGCCCTCCGAATGGATGCCCTTCAGTAAGATATACTTACTTTG
MC0623	PZE-102101838	2	124228732	124228782	124228682	GRMZM2G164074_T01	promoter	[A/G]	CCAGGTCTCCACTTGTTTGTCTGGCTGGGGATTGTGCGGAGGTCTTTGCC[C/T]ATGTCATCGCCGTTTGGACCGGCTGTTTGCTCTTTTGGAAATCGGTTTCA
MC0624	SYN325	2	128676169	128676109	128676229	GRMZM2G082330_T01	intron	[A/C]	GGCAAAGAGGTGTTGGTCGGCACCGCTTGCATTCCCGCTAAGGCCTTATTTGGATAATCT[A/C]GTATTCACCTCAATCCATGTGTATACCTCAATCCACATCAATACACATGGATTGAGGTGA
MC0625	PZE-102104321	2	129937339	129937389	129937289	GRMZM2G046498_T01	5 UTR	[A/G]	TGATAGAATATAATCATTGTCAAATGATGTTCCATTTGAACTTTCTAAAA[C/T]TGTGAACTCTGCTGCTTCATAGTCAATGGTTCCATTACGCTCTGTGCTGA
MC0626	PZE-102104865	2	131155726	131155676	131155776	GRMZM2G128268_T01	Exon	[T/C]	TCCAGGAAGTAGGGCTTCGCTGGGTTCCCAATGTTCATCGTGACATAGTA[A/G]TGGCTGCAGATGGAGTGGAAAATGGTCAAGGTTTGTATACAAGTGTCAAG
MC0627	PZE-102105585	2	132712183	132712233	132712133	GRMZM2G416491_T01	Exon	[T/C]	GCGCTCGACAAGAAGGTCGGGAAGCCCGCCACGCTTACCAAGGAGTTTCG[C/T]AGCCTCCCGGTATATCTATATCTCCCCTCTTCCGCCCGCCTCTTGTCACT
MC0628	PZE-102106190	2	134661145	134661195	134661095	GRMZM2G117361_T01	promoter	[A/C]	GAGTGGTGCATTTAGGGGATGGTAGCTACTGTAGCAGTAGTGTTATTAGT[G/T]ACCCAATGCAAACACTGATGCGTACGCTTACCCCCAAACGGCAGGAGCAG
MC0629	PZE-102107079	2	136903133	136903083	136903183	GRMZM2G043226_T01	3 UTR	[A/G]	CGATAGAACCCACAAGTCAAGGTTCGGTCACATAGATAGCTGCTTTTCAT[A/G]CACTTTTATTCAAGACTAAATCTTTGGGTATATCTCCTCCTTCCATGTCT
MC0630	PZE-102109182	2	141204710	141204660	141204760	GRMZM2G057065_T01	promoter	[T/C]	GCAGCTGCATCTCCTTGCCTAGCATTGCTAGCATGCCTCTGTTATCTGCA[A/G]CACCACACGCTAGCTGCCTCTATAAATTCTTCACTTCTCGATACCAGAAA
MC0631	PZE-102109784	2	142058341	142058291	142058391	GRMZM2G032478_T01	3 UTR	[A/G]	CATTTTTTCTTTAGCCGTGGTTAGTCAGGAAACTAAAGCTAATCAACGAC[A/G]TATAAATATAGCAGTAATAAAGTGGTGTGTGGCAGCTAGCTAGCGTTAAT
MC0632	PZE-102111520	2	145265313	145265263	145265363	GRMZM2G403562_T01	Exon	[A/G]	CAGCCATCACAGCATACCAAAGTCCCATCCATTCCACATATTCGGCAATC[A/G]TCACTATTACCGTCCTGAGAAACATCTGCTACAGCAACATCTGAATTTGT
MC0633	PUT-163a-78123293-4429	2	145653438	145653384	145653492	GRMZM2G132000_T01	3 UTR	[A/T]	ACTGCCAATGACTATTGACATCCTTGCATATATTGACATGTGACAAGGATCACCC[A/T]GCAAAACTGGTGCCCTGCTTCTCGCAGACCTTATTATCTTAAATAACACAGGT
MC0634	PZE-102113046	2	148747784	148747734	148747834	GRMZM2G074351_T01	Exon	[A/C]	GATGCAGAGGTGTCAAGACTGGACCGATTTGGAGAAGAGTTAGAAGAATC[A/C]ACATAAAGGATGTATAAATATACCTGGGATTGCTGCCTCGTATGATAAGA
MC0635	SYN22867	2	149514313	149514253	149514373	GRMZM2G147420_T01	Exon	[A/G]	ACCAGCGCTGCCTCCATTACTTCTTCCCAGATTTGCTTCTAGTTCTAGCACGCACACGTC[C/T]GAGACCGCCGCGCCCAGAATTCTGATCTCGTCGCCAATACGCGGTTCCAGCGAGCCGAAT
MC0636	SYN33481	2	150778933	150778873	150778993	GRMZM2G015080_T01	3 UTR	[T/C]	TACATCAGTAACTATCACTGTGAATGGATCTAGCGATTAGTGACGAGAAGAGATGTTTTC[A/G]TTTTCCCATCTCGGAACTGACGACCAAATCGAGCAGCCAGCTAGCTAGCTACAGATGCAA
MC0637	SYN20204	2	152206426	152206366	152206486	GRMZM2G353024_T01	3 UTR	[T/C]	TTGCCTTTGTAGTGCATATTGTTTTTTCATTGACAGAGAAAGTACAAACATCCACACCCC[C/T]TGTTCTANCCTCTAATCACAGTGATTTAATATAAGTCACACACACGATGACACGATCATA
MC0638	SYN13599	2	152240080	152240139	152240021	GRMZM2G051534_T01	Exon	[A/C]	GNCACTGTGTAATAACTGGGAAGATTACGGAGGTAAGGCACAGTATGTAAGGTGGGGAAA[G/T]GAGGCTGGCCTGGATCTTACTTCCGATGACGACGCTTTCTTCTCTCACGCCACAATCAAG
MC0639	SYN14294	2	153137208	153137148	153137268	GRMZM2G153675_T01	Exon	[A/G]	TAAACCTGACGAAGATGGCNCAGGCGAGAATGGAGAAGATGGCTCAGGCAAGAATGGAGA[C/T]GCTTCGAGCAACGCCGATTTGGATTCCTTCGACAAGTCAGGAGGTAGCGGCTCGTCCAGC
MC0640	PZE-102115767	2	153729176	153729226	153729126	GRMZM2G058461_T01	promoter	[A/G]	CCCACTTTTTGTGCAACCACCCGCATCAACACAAACTAATTAATTAACGT[C/T]TGCAGCTTAGATTTAATTGCTGCCATGCATGAAACGATGATGATGATCCT
MC0641	PZE-102116675	2	155718212	155718262	155718162	GRMZM2G021299_T01	Exon	[A/G]	CGAGGATCTTGGGGAGGAAAGTGAGGACGAAGAAGATGAGGAAATAGCAG[C/T]TGAGGGAGCTGGTTTGATGTCCATAGCTGACACAGATATCGAGGACCAGG
MC0642	PZE-102117021	2	156515171	156515121	156515221	GRMZM2G013936_T01	3 UTR	[A/C]	GTGCACACGACATTTTTATTTTTATCTTGATGAATTATTTGAGCTCTTGA[A/C]GCTAAAAAGTACTTCAAAAGAGGGAAACGTCAATTGATGGCTGCTTATAC
MC0643	PZE-102117236	2	157033458	157033508	157033408	GRMZM2G017382_T01	promoter	[T/C]	CATCAGATTCGTCTGGGCAAACCGATCAGCTACTATTATCCACCATTACG[C/T]ATAATAATAATAATAACATAAACCTCCCTGTTTCTTCCTGGTCCTTGCTG
MC0644	PZE-102118382	2	159247706	159247756	159247656	GRMZM2G026301_T01	5 UTR	[T/C]	AATACGCGTAGCTCCCGTCTAGGTTTGGATGTGCGCGAGTGCTCCTTTTT[C/T]CCCCCACGGCAGGAACGAAAACAGAGGGAATGGGCTGGCGTACCTGGTGG
MC0645	SYN6639	2	160621036	160621095	160620977	AC190936.1_FGT009	promoter	[A/G]	TCTAATCTCATCAAATCCACATGGGATAGAGAATAATCGAACAAGACCGTAGGTGGATTC[A/G]ACTATTTGGTAATCTTGGTCGTTTGGAGTCTAGGAAGAGAGGAAANTGCTATGTATTTNA
MC0646	SYN30994	2	161431562	161431502	161431622	GRMZM2G150754_T02	Exon	[T/G]	CTGGATCAGGGACTGGACGAGAGCCGTGCCGCCGGATAGCCAGACGAGTGTCGCCCCCAG[A/C]GATGCCGCCACCTTCACCTGCGTCATTGCAGCGGAAAGAGATACCTGGCCATGCCTCATC
MC0647	PZE-102120293	2	164473986	164474036	164473936	GRMZM2G088014_T01	Exon	[A/G]	TACTCAAAAACTTCACTTTTACCATTTAGCAGCTTTGACTTCTCATTAGG[C/T]CCCCTAGAGAGCACATACTCAGAATAATGATGATGGTTACCCATTGATTT
MC0648	PZE-102120786	2	165526892	165526942	165526842	GRMZM2G142544_T01	5 UTR	[T/G]	CTTGTGCCTTTTGCAGCTTATTATTCTTCCTAGGGAGGTTAGCTGAGAGA[G/T]AGCTAATAAGTGACAACAAGAGGCTGGAAGCGTGGCTTCGGATCTGGTCG
MC0649	SYN6623	2	170366145	170366085	170366205	GRMZM2G001668_T01	Exon	[A/G]	CGGTCTTATTGCTCTGAGCTTTGGCCTGTTCCTTGGCGTGGTCATCTTCCTCGACGTCAT[A/G]GTGGCAGTTACAACATAACCACCGCCTCATATCACCGTTCCGTCACCTGTCCTCCCTTTG
MC0650	PZE-102122951	2	170565930	170565980	170565880	GRMZM2G173802_T01	promoter	[T/G]	GAGCTTCAGTTTGGTCTCATTTCACGTATGGATCGGTTTGGTTTAGTGCA[G/T]AGAGTTGAAGTTTCCGGTGGTTTACCTTGGACTGAAGTTGAGTGGCTTGG
MC0651	PZE-102123499	2	171517522	171517472	171517572	GRMZM2G145944_T01	intron	[T/C]	CCATCCTGCATTCCACCTACACCATTTCTATCAGACTATTCTTCTTAAAA[A/G]GAAGCAGCAAACATGGAGTAATAGTCAAAACAATAGGAGGAGGAGCTGAA
MC0652	SYN23356	2	172467653	172467713	172467593	GRMZM2G446872_T01	Exon	[T/C]	AAGATTCCCTGAATGTGAGCTTTGAGCAGGGATTTGATTGCTGTTATCGTTGCTTGAAGG[C/T]ACAAGCTGAAGTGATTTATTTGCACCTGCAATGTCATAGTCATATGGAGAGCTTAGCGAG
MC0653	SYN14591	2	172786272	172786212	172786332	GRMZM2G344933_T02	promoter	[A/C]	AACCAGCATTTTTCAAAAGATTGGTTTCTCGTCTGTTTCACCACAACAAAGTGATGATGA[G/T]GTTAATGAGCTGAAAGACCACGAAAGGGCCTTAGATGGATCAAGTGAAGATTGTCCATCT
MC0654	PZA00495.4	2	173893748	173893808	173893688	GRMZM2G047095_T01	Exon	[A/G]	CCTVCCMTCKGCCTCGGCGCTGGGAACCAGAAAGCCTGAAGACACCGRTTCCAGCATGGA[C/T]CTGATGCATTACCTGACCAAGATGTTCTTCGGCTCAATCTTGGCATTTATCCTGCTGTTG
MC0655	SYN7779	2	175621997	175621937	175622057	GRMZM2G062416_T03	5 UTR	[T/G]	GGGTGGGTCATGGATAGACGGATCTCCACTCTGCAGTAGTTCAATGCAACGGGCGAAATA[G/T]GGGGGCGATGCCACTGGTGTATGGAGACTTCGATGTGAGGACGGCTGATCGGCTGGGTTG
MC0656	SYN7784	2	175735666	175735606	175735726	GRMZM2G100484_T01	Exon	[A/C]	GCCATCAGCTATACGCGCGAACGAGGGGTCACGGACTATGGAGAGGATTGGAACCACGTA[A/C]GCGTATGAACCTCCCATGANTGTGGGAAGACGAGTGCCGAATAGCGTCTGGAGCAGCGTC
MC0657	PZE-102126715	2	176722154	176722204	176722104	GRMZM2G006678_T01	Exon	[A/G]	GTCCGTGAAACAAATAATAAATGAGAACACTTAGCAGATAAAATAACCTG[C/T]TCAAAGTTTCCTGCAGTAGCTGCACAAAGATACCCTGTGCTCCTCCTTGC
MC0658	SYN36755	2	177373353	177373293	177373413	GRMZM2G300955_T01	Exon	[A/G]	GGAAAGGATGGTAGTGCTTCCAAGTCTCTTGTTCGTATGAACAAGATAAAGGAAAAGGAC[A/G]CCACTCGAAAAGATATACTAGCAAGAAAAGTGACCTCTAATGAATCGATCAATGATGAGA
MC0659	PZE-102127115	2	177562312	177562262	177562362	GRMZM2G373554_T01	promoter	[A/C]	GGTTGACGATGTCCATGGCAATATAGTCGCGTGACCGGCGACGACGACGA[A/C]GACACACGAGAGCAGTATCCTGGAAAGAGAGAGATTGCTTTCCGTGCCTG
MC0660	SYN34721	2	178401391	178401451	178401331	GRMZM2G340968_T01	promoter	[A/G]	ATACATTATCGGATAAAAGATTAAAGAAATGACTAAACAAAATACTGCATGTGTGTTAGT[C/T]CAGCCTTCTTCCAAATGTAGCTCCTTGATAAGGCAAATTGTCCGATTGTTACGTCCTTGT
MC0661	PZE-102130760	2	181555499	181555449	181555549	GRMZM2G320140_T01	5 UTR	[T/G]	GGACCCAAATAAGCAAATCTGGCCCTAGAATAAACCCTAGAACAATCCGT[A/C]CAGGCGAGTTTCAGTAGCTTACCAGCTAGAGAAGAAACTAGTCGTCAGGC
MC0662	PZE-102131631	2	182623796	182623846	182623746	GRMZM2G083759_T01	Exon	[A/G]	GTCTTCATGAACTCTAGCATACTTCGCAGCTGGAAGGATTCTATCATCGT[C/T]CTCCAGAGAACGAAGGCCCTGTCGCCGTGGTCTGAGGAGCTGAAGGTTGT
MC0663	PZE-102132085	2	183259939	183259899	183259979	GRMZM2G036783_T01	5 UTR	[T/C]	ACACACACCACACATACACATTTTCAAATCTAGCTTGTTCGCTAAGCTCA[A/G]GCTAGCTGAGCTGATCTGAGAAACGATCGCTTCTTCAGTTTCAGCTTCAT
MC0664	PZE-102132131	2	183269694	183269644	183269744	GRMZM2G036832_T01	Exon	[T/G]	GCTCGCTCTTTAGAGCTCTCATGCATTTGAATAGGCAGCACATGAGAACA[A/C]AGCCCTGGCATAGCATTACCACGATCCCGGCCGCCGCCAGCCATCTGAAC
MC0665	SYN26391	2	184337881	184337821	184337941	GRMZM2G309747_T01	Exon	[A/G]	GACGCCTCTCCCTCCCCCCTTGAATTCTTGCAGAAGCGGCGAACCAAGAACCGGCAATGC[A/G]TCGTGCTTAGACCCTAGACTAGACGGTACGTGTTGCGCTGTTGCAGTGTGATGTACAATG
MC0666	PZE-102136109	2	186339899	186339849	186339949	GRMZM2G110107_T01	5 UTR	[A/C]	TGGGATGTCTGCTTTATTGCGGCATTAAACAAGGGAAAGGAAAGGGCGGC[A/C]GGGTGGATCAGAGCACAACTCCCGAGGGCAGAGCTGTGTGTGTCGATCGT
MC0667	PZE-102136175	2	186291562	186291612	186291512	GRMZM2G335419_T01	Exon	[A/G]	GCCATGGATTGCGTCCTCATCGAGATCTTCCAGGTGTACGGCGAGATATG[C/T]ACCGGCATCGCGCGGTTCCTCATCAGCGGCGTTCAGGGCGGACCGGCGAT
MC0668	PZE-102137972	2	187437101	187437051	187437151	GRMZM2G001977_T01	3 UTR	[T/G]	CACCTCTCACTCTCGCTAGTTACTATAGGTATACTGATGTTGCGGTACTG[A/C]AGGTACTAGATGCCGCGGCGGCCGGCACGTACTCCGGTTGCTAGTCGCGA
MC0669	PZE-102139383	2	188282400	188282450	188282350	GRMZM2G389285_T01	3 UTR	[T/C]	TTCAAAGTCATCCTTTTGATGCAATGGCTAGGATTAATCTTACCTTTGCA[C/T]GGTCAAGTTTGTTTAAGTACATATACACCAACATATATACATAGTATGCT
MC0670	SYN6137	2	188472271	188472331	188472211	GRMZM2G015409_T02	Exon	[T/C]	CTCAGCCACTCAAAGTGAAGGCACGTCTACAGCGGAGGAGAATGGAAGGGACACGCCCAA[A/G]CCAATTAGGCGCTCGGCTTCCATGGATTCTCCGTTGTTTGCCGTAGCTCTTCCTGAAGCA
MC0671	SYN12077	2	188528234	188528174	188528294	GRMZM2G081676_T01	3 UTR	[A/G]	CATGTAAATTGGGAGGGAAAGCTGGCGTGTGCGTGTCCCTGGCTGTCTGTAAATTTGTAA[A/G]TCTCTCTTCGTTGTTTCCTAATGCCCTATGCGTGTAAACTGTAAATACAACTAAGATACC
MC0672	SYN20000	2	188705942	188706002	188705882	GRMZM2G040933_T01	Exon	[T/C]	CAGGCTGGGTTTTATAACAGCCTTGNNTAACACGTTAATCTGGGGAGTTGTTGGAACCAT[C/T]TGGTGGAAATTTTTGGGTCTGTACTGACAGTGGCAGACATGTGGTTGACCAAAATTTTCA
MC0673	PZE-102143587	2	190810871	190810821	190810921	GRMZM2G365374_T01	Exon	[T/C]	CAAAACATCTCCAGTTCGTAATTACCTGAGAAGACGAGCTACTGCTCCAA[A/G]CCTGGAGAGCAGAGGAGGTGCTATCCGCTGGGCAACGGGACCCTAATCAA
MC0674	PZE-102143736	2	191081524	191081574	191081474	GRMZM2G446050_T01	3 UTR	[T/C]	GGTGCATCGTCTTCGGACGACGACGATGGCAGCCGGTGGCCGCTGAGCTC[C/T]CTTGAGCTCATAGACACGCACCTGCTGTTCACGCTGTTGCTTTTACCTCT
MC0675	SYN12020	2	191523834	191523894	191523774	GRMZM2G340554_T01	promoter	[A/C]	AGTTTAAAACGAGGGCAACAGCAATTCCCATTCCCATGGTGCCCGTGAGAAACATCGGAT[A/C]GAGTCAGATACATGTTTTTCCTGCCTGAAAGACAGAAGCACAAATACAGGTTAACCTTTG
MC0676	PZE-102145703	2	193350798	193350848	193350748	GRMZM2G078124_T01	Exon	[T/C]	CCCCGCAGGCAGCCTCCTTGGCTAGTCTGAGCGGCTTCCATCCTCCATGC[C/T]AGGCTCATCTCCTCTTCAGTTAATCTGTAAATGCAGCAGCTTTGCTTTAA
MC0677	PZE-102146058	2	193834770	193834720	193834820	GRMZM2G158825_T01	intron	[A/G]	ATAATCCAGTAATTTTGCAGCAACCGATGTGTGCGGACACGCATAGGTGG[A/G]AAATTCTCTTCCATTTTTTATACAAAAGCTAATTTCAATGTTGGTCCGCC
MC0678	SYN25365	2	194067103	194067163	194067043	GRMZM2G023080_T01	3 UTR	[A/G]	TTCAGCGAGTTTAATTCCAACGTTTGATCACATGTTGTGAATGTGGAAAATGGATTGTGC[A/G]NTTGCGACCTCAGATGCCGTTGTTGATTGTACTATGTTGAAAACTTGAAATGCTAAATTA
MC0679	SYN14961	2	194272393	194272333	194272453	GRMZM2G040965_T03	3 UTR	[A/C]	TAAAGCCTATGATTCAGCATGATGAACATCGTCCTCCCATTAGCCTACCAAAGGTGAAAA[A/C]NGGCATTGTACATGATTGTGCATGCTGAGAATTATTGTTGGATGATAGCTTTTTAACAAC
MC0680	PHM5060.12	2	194294538	194294483	194294594	GRMZM2G046870_T01	3 UTR	[T/C]	GGTCTGTGGTCTCCTTTTTCTTCTCCCGATTCAATGCTTGCTGATTCGCTGACGACGCTG[C/T]CCAACGAACAGGTCTCCAACACCTTCCATTTCACCTTCACGGTCTGTAGTGACACGCTGA
MC0681	SYN19948	2	194486426	194486366	194486486	GRMZM2G170276_T01	Exon	[A/C]	ATGCGGTTGTGTGCAGGTGCAGAAAAGGCCGTACAAGGAGTGCGCTGGGGAGAAGGTGCC[A/C]AACATTACCAGCGAGTGCGTTGGCCTGCGGGAGACCTACTTCAACTGCAAGAGGGGCCAG
MC0682	PZE-102147076	2	194693384	194693334	194693434	GRMZM2G079231_T01	Exon	[A/G]	ACGGCTGTGCTGATGAAGCACTCGCGCTATTTATTGTGATGCTGGCACAC[A/G]AACACATCCATCCAGATGACTTCACATTTGGGAGTGTGCTGCATGCTTGT
MC0683	PZE-102147272	2	194815539	194815489	194815589	GRMZM2G466084_T01	promoter	[T/C]	GCGAGTAACCAGAGCATCGCCTAGCAAATGTTATGTAAGCTTACTTGCAT[A/G]GCGATTCTGTGCGGAAACAAACTAAAGCTAGGTACGGGAGCGTGTCGGAG
MC0684	PZE-102147990	2	195558683	195558633	195558733	GRMZM2G155337_T01	3 UTR	[A/G]	TTACTATGTTATGGTTGGCATACTTCTGTTCATGGAGATTGACCTTTCGT[A/G]TTTTATCTGCAGCTATGATTTGAATAGCTCTGAAGAGGAAAGGAACTCTG
MC0685	PZE-102148480	2	195937011	195936961	195937061	GRMZM2G172826_T01	3 UTR	[T/G]	TGAAAATCCTTCACTCTTTAGTCTTTGGCCAGAATAATGAGATGCCCATG[A/C]ATGACAATTGCCCTACACCATCATTAGCTGCTACCAGAATAGAAATTGTT
MC0686	PZE-102148927	2	196396410	196396460	196396360	GRMZM2G017961_T01	intron	[T/G]	GATTCATGCACTTTAGGGGCATGTTCGAAAACTAGTTATGGGTGAAATCC[G/T]GCCTTTTGGTGCTTATTTAAGATATTTTGCTGCTGACAGATTCTGCTTGT
MC0687	SYN24746	2	196562533	196562593	196562473	GRMZM2G130278_T01	3 UTR	[T/C]	GGCTCCCAGGTTGGGCACTACTNAAAGTACATATGAACCGGTGAAGCACTAAAGTTTTGT[A/G]TTCTGCTGCAGCTTGCACTTCTCTTACACCACCCCTGAGGGAAGCCGTAGCACCAGCTGC
MC0688	SYN24744	2	196568784	196568840	196568728	GRMZM2G002828_T02	3 UTR	[T/G]	CAAAAAAATCTTCAGGTGGCAGGTGCTCTGAAAAGAAATTCGATCTGATGATGANAACTT[A/C]TGTTCTCATTGGTCCATCCACAAAGTTAAGCGCGCCGGCGACGACACATTGCTCAGTACA
MC0689	PZE-102149235	2	196731218	196731268	196731168	GRMZM2G350658_T01	promoter	[A/G]	ATTTGTTAGAATGCAGCATATCAATGGAAAACTAGACTATAAATAAGACA[C/T]TACGAAACGTCAATCACCTCATCCTTTTCTTTTGTTGCGTCGGCAATGGT
MC0690	PZE-102151355	2	198644203	198644253	198644153	GRMZM2G091558_T01	Exon	[A/C]	CTGGTCTCCTACCAGCAGCTAGCCCTTGTCTTTTCAGATTCATATAAAAC[G/T]GAGAACAATTGGCATCCATCGTAGGACTTCATACAAGAACCAGCCATCTA
MC0691	SYN25689	2	199239750	199239690	199239810	GRMZM2G081812_T01	Exon	[A/G]	TGTCATAGGAGTAGGCACATTCTGAATTGGNAATAGTGGCTGTTGTGGTGGGAGGCCAGC[A/G]ACTATGGGAGGAACTGAAACAGCTGATTGTTGTGGATATGCTGCTTGTTGCGGATACCAA
MC0692	PZA02017.7	2	199378823	199378775	199378871	GRMZM2G004619_T01	3 UTR	[T/C]	ATCACATGCAATGAAAAGAAGGCGCTAGTTGCCAGCGCCGCCATGCTCTTCCTGCGACTA[C/T]TAAAATGCTGCATCAATTACGTAGACTGCACAGCAGCNNNNNNNNNTGCAGCTGCMGCCG
MC0693	ZM012756-0247	2	199837275	199837335	199837215	GRMZM2G146761_T01	Exon	[T/C]	TTGGTTCTTTTAATCATTATTAGCTTATTTTCGTTTGTAACAGTAAAAATGGTGGCCCTT[A/G]CAAATGAAGAGGCCTTGGCCCATGATGAAGATATCATGGATGATGTTGATTCTGATGTTG
MC0694	PZE-102153005	2	200140664	200140714	200140614	GRMZM2G097122_T01	intron	[T/C]	AGATCTTCTTCTTCTCCTGGTAATTATTCCATTTAATTCGTCCATCTACA[C/T]GTACATACATTGATACATATATATAGTGCAGCAACGAACGTCGATCGAAA
MC0695	SYN12056	2	200146950	200147010	200146890	GRMZM2G097089_T01	5 UTR	[A/G]	TCAATGTACATAGGTTTTGCTGTGCACTTAGATCTATGCTATGTCTAGCCAAAACAACCT[A/G]TAATTTGGAATGGAGGGAGTATTATTCTGTATGCTCCAGAAATGATGCTCCTGCTGTTTG
MC0696	PZE-102153048	2	200204740	200204690	200204790	GRMZM2G062201_T01	intron	[T/G]	CATGTTTTAACATGTTCCGGAACCGTGACAGATTCAGAGACCATAAGCGA[A/C]ATGGCCATTGCGAAATTTCAGGTATACTTACAGGCTTGGCCATAGGCTGA
MC0697	PZE-102153564	2	201108259	201108209	201108309	GRMZM2G171745_T05	Exon	[T/G]	GGAAGCTGAACGATTTCACTCTCTCTATCTAAGCACAACACTCTGCATAT[A/C]CACCCTAGTGGATCTATTACTGCATTCGCTTCCACATTTTTCACTGCTGA
MC0698	PUT-163a-71421571-3207	2	201565224	201565171	201565277	GRMZM2G474236_T01	Exon	[A/G]	CTAAACCTGAAAGCATTTGCCTTATATCTCTTATCCACTGGAAATGTTTTCCTCA[A/G]GAAACGGCTCTCGAACATTTCTGAATTCCGAGCATCAAGTATATTCCAGGGGGAG
MC0699	PUT-163a-94478236-4898	2	202073189	202073135	202073244	GRMZM2G169694_T01	3 UTR	[A/G]	ATTGGTTCATGTTGAACTTATATATATTTCCATCCTTTTGCAGTTAGTTTGAGTC[A/G]TATTTGCTGTGTACCAAACATGTATTGCAAATTTGGAATTTTTGNAAGCTATAA
MC0700	PZB01267.2	2	202333941	202333881	202334001	GRMZM2G171613_T01	promoter	[A/G]	TTTCATCACAAGCAATTTGGTGTAGGCTAGAGAAGCAACCTAACAATAATAGTAAAAGAT[C/T]TATCTTATGTCATGGTTCAGTCACGTGGATTGTTAATTTCCCCACCAACATCCAAACATA
MC0701	PZE-102154034	2	202328921	202328971	202328871	GRMZM2G171628_T01	3 UTR	[T/G]	CAATGCATTTTAACTGTTTGATGCACTCTACGGATGGCTCGGCAGCTAAA[G/T]TCAAGGCGCTAGCTAAAGTGGCAAATGGCTGGCGGATTTGGCTGTTCTCT
MC0702	PZE-102154625	2	202939362	202939412	202939312	GRMZM2G480809_T01	3 UTR	[T/C]	CTGCTTGAGCAGGCTACACATTACAAGTTCCCTCAGCCTAGTAACAAAAT[C/T]ACCGGAGACAGTTAAGTTATATCAGGTCTTATCTACAGACCCATTCTCTT
MC0703	PZE-102155296	2	203383404	203383354	203383454	GRMZM2G504702_T01	promoter	[T/C]	CATTGAATACCGACACCATGTGCTCGCTCGCTAGTCAACAAAAGATTAGA[A/G]GCGCAGCGGCAATAGAAAGCGCGAGGAGGCCATGCGAAATTTCCTGGTGT
MC0704	PZE-102155407	2	203477281	203477331	203477231	GRMZM2G429727_T01	promoter	[T/C]	ATCATGCGTTTTAATTCTATTGAGTTTGGGGCTACGCTCTCTAATCCCGA[C/T]AGTGTTGTTAGCTGCCACGTAAATCATTCACATGTATATCTCTATATATA
MC0705	SYN10287	2	203612675	203612615	203612735	GRMZM2G168706_T01	3 UTR	[A/G]	GAGGCTCAAGTAGCCTGTTCCCTTAGTAGAAATGGTGTACCGTTAGTTACTGTTCTTCAC[C/T]CTTTTTCCCCCTTCGTATTTGGTACTCTTGGTAGCCGGATTAAGCTTACAATGGGCGTCG
MC0706	SYN20477	2	203809905	203809965	203809845	GRMZM2G178752_T01	5 UTR	[T/C]	CTTTGCTTTTGGATGGAATGGAAATTTTGTAACAAGGACGGTACCGNGCTTGTTTGTTTT[A/G]GCCTCCGGTTCATTTCTCGCTGGTTTAGTACTAAAATCAATGGCAAAGAAAGAATGTTAT
MC0707	SYN11650	1	187677628	187677687	187677569	GRMZM2G131286_T01	5 UTR	[A/G]	CCATTTCTTTAAGCTTCTGTTTGTTTTCAGTCAAACTTGAGAATAAGCGCGGATGGAGTA[A/G]GCTCNATAAGTGGCAGGTTACTTCTAGGTACGGCCGAAGTTATANCACCTGGTGAACTCG
MC0708	PZE-102156826	2	204601485	204601535	204601435	GRMZM2G175927_T01	promoter	[T/C]	TATTATTTGGTGAACGAATTGCCTGGAAACAGCCGAAGAAGTTTTGCGAC[C/T]CGGCTTATGTTGTCCTGCCATCGTTGTCACTCTCATCTCAACATCAACAC
MC0709	SYN5375	2	205085410	205085470	205085350	GRMZM2G063263_T01	3 UTR	[T/C]	ACTGAGAAGCTGATTATTCTGATTTCTGATAGACAGATTAGTTGTCCATATCATTGTGCT[A/G]TCCTTTGTTGTTCAGCCAAGCTCATTAATACTGGGCCATCTATTCAACTCAACCAGTACA
MC0710	PUT-163a-60354900-2743	2	206437571	206437528	206437614	GRMZM2G117900_T02	Exon	[A/T]	CTAACAACAAACTCATTTTTTTTCTTTGGCACNCACAAATTAAGCTCACGTCTG[A/T]GTATGACGCTTTAGAGCGGGCAGGGTGGTACTTCAAGTGTTGTACCGGCCTGGAT
MC0711	PZE-102159951	2	206786511	206786461	206786561	GRMZM2G060114_T01	Exon	[T/C]	GCATTCCTCAGCGAGGAAAAGATCAAAGCTAAGGCAGAGTTTTTGAAGAC[A/G]ACATTTCGGTGGTCGGATGCTGAGGTGGGCGTTGCGGTTTCCAAGCTGCC
MC0712	PZE-102160870	2	207611806	207611756	207611856	GRMZM2G038519_T01	promoter	[T/C]	AAATCCGCGTGGCACGATAGCAGATACGAGAAGCATGCCTACATGGCAGC[A/G]CTCAAAGCCGTGGCCAGAGCCAAACGAGCAGATTCTCCGCGCCGCGTGGC
MC0713	PZE-102161022	2	207706155	207706105	207706205	GRMZM2G337892_T01	promoter	[T/C]	TGAGCCCATGAAAAAACAGCTCGCGGCCAATGATGACAGTGATAGTACAC[A/G]ATTGCTGTCCGAGAATCGGAATTACTGATTTCCCTTCCCCTAACCAATGA
MC0714	PZE-102161136	2	207814666	207814616	207814716	GRMZM2G121458_T02	3 UTR	[A/G]	AGTTCGTGTGAACCAGGGCAGGGTTGCTAAAAAAACCCGATCATTTTCAC[A/G]AAGTTTCTAATGCCTACTCCTTACGGTCTGACTCAGTTTGCTTTCGACTT
MC0715	PUT-163a-110504512-88	2	208505267	208505322	208505212	GRMZM2G130854_T01	3 UTR	[T/C]	GATACACAGTAAAGCACCTTCTGAAGCAATCTTCATGATTACGGTAATATGTGCT[C/T]CATGGAGGTATNACCATCAGCAGAAACACTCATGGACCCATCACTAAGTTACCAG
MC0716	SYN11854	2	208743268	208743208	208743328	GRMZM2G034764_T02	Exon	[A/C]	ACTTCACTGCACCTCCACAAGAAAGGAGTTCACGATGCGTAGGTTTCCATCCCGATAAAA[G/T]CAAAAGGGCTCAAATCCCCGGAAGAAAAGGCGAGATCTCAGAGCAGAAGAGGCAATTGAG
MC0717	SYN7491	2	209954336	209954276	209954396	GRMZM2G113696_T01	3 UTR	[T/C]	TTGCACGGAAAGCCCAAGCCAAAGAGTCCCGTAATACTGTAAGAAGCACAATCGAAAGTA[A/G]AAAGCCGAAAACCAGTTCTGGATCCCCAGGCGCAAAGAGAATACTCAGAAACTACAGTAT
MC0718	SYN7501	2	209965409	209965469	209965349	GRMZM2G115817_T01	5 UTR	[T/C]	GGGTTCACCTAGGAAGCATTTCGTGCTCTTGGTTCGAGCTTTACAAGTGATGGTGAAATG[C/T]TGGTTTTCAAGATTTATAAATGACAAAGGAAGGATTTTTTTTCCGGCGTGTATGCCATTT
MC0719	SYN31929	2	212909748	212909688	212909808	GRMZM2G419969_T01	3 UTR	[T/C]	TCGATTTCCTCAGGCACAGGGCANCAAACAATTCGCAGACAGTTAAGAACAAAGCATGAC[A/G]TGCACCAAATTAACAACACGAAACGGCAATTCCGAGTATTACACGGCTATCTATCATATT
MC0720	SYN34321	2	213018240	213018180	213018300	GRMZM2G077823_T01	3 UTR	[A/G]	GTGTCATAATGCCGTTGTAGTGCAATCCAAGTTCATTGACATGATCACGAGTCATAAAAG[A/G]GTATCTTTTACCCCAAGTGTTCATTAATCTCACCTACTTATGCTTGCAAGTTAATGATTT
MC0721	PZE-102170912	2	214744046	214744096	214743996	GRMZM2G077500_T01	Exon	[A/G]	ATTCCGGTAGCAGCAGATCTGTTCATGTTACTTGCTTCTGGTTGTACAAA[C/T]ACAGGTATCTCTGACTGTATTGTCTGCCCAGCTATTGATGCTCCGATGCT
MC0722	SYN32414	2	215245814	215245874	215245754	GRMZM2G012870_T01	3 UTR	[A/C]	CTCTAGTGTATTCAAACACCCCCTTAAATACCACAGTGTTGTCTTGAAACTAGGAAAATA[G/T]TGTGTTCCCAAACATGCACTAAATGTTACCCATTTACCCACCGGGTGAAAACGCTGAAAC
MC0723	SYN26697	2	215616908	215616968	215616848	GRMZM2G166971_T01	Exon	[A/G]	GCGATTGGTCAGCCTGCGTCCGTGCGTGCTTTCAGGACTGAAGACGATCCTGATCCCGTA[C/T]CGGACGAACCTCGTGCGGCTGCAGACGGGGCCCAACTACGCGGATTTCTTCGCCGATTTC
MC0724	SYN28582	2	216183378	216183438	216183318	GRMZM2G131467_T01	Exon	[A/G]	CTTGGAGATAGCAGCAGCAAAGAAACAACGCGATCACTACCTGTCCAACATTGAAAAATC[C/T]CGCGCGTTGAAACACATTCAAGAGCGCAGGAAAAAGGTTCGTCATATTTTGCATACGTAC
MC0725	SYN28583	2	216224423	216224363	216224483	GRMZM2G053434_T01	intron	[T/C]	TTTCTACCAGAAATGTTACTGAAGTTATAGAACATACAGTAATCGGTGCTAATAAAAACT[A/G]AAGCCTTCATCCACCACTCACCGAATGAAACTGGGAAGACACACTGAAGCACCACAGCAT
MC0726	SYN31462	2	218001246	218001306	218001186	GRMZM2G003252_T01	Exon	[A/G]	CACTGGAGAGAATTGAGGAAAAAACCAGAACGGCACGGCGTGCTTCTGCTCACGTTGTTC[C/T]GAAACTGCAGTTCGCCGGCGTCGTGCCACTGGACAGTCCCGANGGCCGGCGGCGCCACCT
MC0727	PZE-102175163	2	218317979	218317929	218318029	GRMZM2G395237_T01	promoter	[A/C]	TTAAGTCGTGAGTTTTGAATACTACATAAACACCAGCAGCCAGCCCTTTT[A/C]TGACAGAACATCAAAACTGTAAATTTAACCATTTTAGTTAATTGCTGTAA
MC0728	SYN183	2	219129386	219129446	219129326	GRMZM2G559814_T01	promoter	[A/G]	TATATCTCATCTTGCATTGCATGTCTATCTATCATCTATGACTATACAGCTCCCCGAGCG[C/T]CTGTTCAAGAGCCTGGACAGCGTCGTCCTGATGCTGCGCTTCAGGCTGCCCTTCCCTATG
MC0729	PZE-102175663	2	219130431	219130481	219130381	GRMZM2G129209_T01	3 UTR	[T/C]	ATGCTTAGCTGGTACTGTTGCAAGAAAGCAATGTGCAGTACCTCCGCTTA[C/T]TGCTGTCCTCACATATGCAGTACATTATTTGCAAAATGTAAGTGGACTAC
MC0730	PZE-102176644	2	219997741	219997791	219997691	GRMZM2G342197_T01	Exon	[A/G]	GGTAGAGCAACAACAAGCAGCTCAGAGCTTGATGAAGAAGGCCTCGTTGG[C/T]GGCCAGGAGGAGGCCGGCGCGGCTCGTCATACCGGTGGGGGACGACGCTG
MC0731	PZE-102176758	2	220065558	220065608	220065508	GRMZM2G451300_T01	Exon	[A/G]	AGCAGCTGAAGCCCTTAACACTGACATACGTGTTAACGCTGTTAGGGAAA[C/T]TTCCAAGCAGATACTGGAGCTGCGAGCTGAGACAGTTGCTGCATTCTCCC
MC0732	SYN7712	2	221291324	221291264	221291384	GRMZM2G129268_T01	3 UTR	[T/G]	TGTAAGTTGTCAACTGTGGTTTGTCTACATCTGGATGATGTTTTGAGGGAAGGAGCATGC[A/C]AGAAGGATGCCACATTGAGGCCAATTAAGTGCTAGTCATCTAGGAATTGTGGTTCCGGAA
MC0733	PUT-163a-28982637-1673	2	221523751	221523697	221523806	GRMZM2G447987_T01	3 UTR	[A/T]	ATGGGAAAGCAGAATGGTTGGTATTCATGCACGCTTCACTGGCGACAAAACACA[A/T]CAACAAAAAACGGAACTTCCACATCGTCGACGACTGTCCATGGACGCTTCTCTCT
MC0734	PZE-102179524	2	223085645	223085695	223085595	GRMZM2G152969_T01	promoter	[T/G]	TGCTGAAGTTGTGCAGAGGATTCAACTGCTGGCGCCAGCGTACGACCGTC[G/T]TTAATTTGCTTGTGCTTGTGGATGAGCGCGAGCATACTTAGGCATGCACT
MC0735	PZE-102179936	2	223362005	223362055	223361955	GRMZM2G166566_T02	Exon	[A/G]	AAGTTGGTGGTGGTGGCAAACAAAAAGTAGATGGCATTGGCATCTTGCCT[C/T]CAATGGAGACGTCAGCCGACGTGCTTCGATTGAAACACGGCATGCTCGCA
MC0736	PZE-102180652	2	223842665	223842615	223842715	GRMZM2G056329_T01	promoter	[A/G]	CAATTAAAGACGTCATCGCTGTAGGTGTTCGTGATCTCGGCATAATAGTT[A/G]TATAAATAAACATATAAATAGGTGCTTGAAGCTAACAACTCTTGGCATCA
MC0737	SYN18300	2	223977269	223977329	223977209	GRMZM2G172369_T01	Exon	[T/G]	CATACCAGTAGATGATGGAAATGGAAAAGAAGTAGCAACTGAAATTGTTACAAACATGGT[G/T]ACAAACAAAACATTCTACACTGATTCCAGTGGACGTGATTTCATCAAAAGGGTATTGCAG
MC0738	PZE-102181199	2	224307290	224307340	224307240	GRMZM2G410567_T01	Exon	[A/G]	CACTAGTAGTATTTACCTAGTGAGGAGCTCGGTGATGGTCTTGGAGGAGA[C/T]GAGCGACGAGGGGGCACCGTTGGCGATGCGCTCGATGTACGGCTTCACGT
MC0739	PZE-102181292	2	224390721	224390771	224390671	GRMZM2G496233_T01	promoter	[A/G]	TTATCTATGATACATTGCCCATGCAGCCAGCTACCTTCCCAAAAAGTGTG[C/T]GTGTCCCATCCCCCTCACTTCAATCATAATAGCCATCGCAAAGAACACTC
MC0740	SYN8667	2	224558115	224558156	224558074	GRMZM2G151227_T01	3 UTR	[T/G]	GCGAGCTAGCTCAAGAGTGGAGTCATAAAACCGCATGGATGGTGAGGTATTGTATAGTAC[A/C]TGTGTAAGACAAGCTTGGCTGGTTTTTTTATTTTATATTTTAATCTGTTTGCTCAAGACA
MC0741	PZE-102182205	2	225230528	225230478	225230578	GRMZM2G023585_T02	Exon	[A/G]	GATGATGCAGAAGACGATGATGAAGTTGATGAGGAGAATGTCAAAGGTCG[A/G]GATGAAGGTGATAATGATACTGCCGAAGCTGCCAACGGTTCTGCTGATGG
MC0742	SYN31628	2	225264495	225264555	225264435	GRMZM2G105317_T01	3 UTR	[T/G]	TACTGGGTTAANTATGACAAAACGCTTTGACAGTCAATCATGTAGAGAAAAGGCAACTAN[A/C]AAGCAATTACAGAAGTTACACAGGGCAACTACATAACCTCATAACAGACAATCATAGCTA
MC0743	SYN34972	2	225686565	225686624	225686507	GRMZM2G057056_T01	promoter	[T/C]	NNNAATATTTCTCTGAGTAGTTCGCAAAAAAACCTGAATACATAGAAACAATGTTCAACA[A/G]TGAATGCAGGAATTTTGTGCATGAATTGAGCTGGGAACAAATAAAGTATACTTCAGGTTC
MC0744	PZE-102182682	2	225828988	225828938	225829038	GRMZM2G099862_T01	Exon	[A/G]	GCGGATGCTGACTGGCAACTCTTGCCCTTGAACACCTCGCCCAGAGGTCC[A/G]TCGTCAATTGTTTCCCTCGAGACTAGCAGCTGACCATCCTGAGACTTGTT
MC0745	SYN28305	2	226199909	226199849	226199969	GRMZM2G458077_T01	Exon	[A/G]	GAACATCCACACACGTCCTCAGATGAATGAAGTGGCCAAACGCCTTCGGATGCTCAAGAA[A/G]GAACTGAAGACCAGTCCGCAGTCCATACTGGCGACACACTCCATGTGGGCCAAACAGTAC
MC0746	SYN8349	2	226875142	226875082	226875202	GRMZM2G023652_T01	Exon	[T/C]	TGGAGCAGCAGGTTCTGAAGGAGGGGCTTCAGCTGGGGTTTCTTGCGCTCGCGCAACCTT[C/T]GCCCTTGAAGCCTTAGGTTTCGAGTTTGAGATCTTTGGCCTTGTGACCACGGGTCTTGCT
MC0747	SYN7390	2	227120504	227120564	227120444	GRMZM2G083095_T01	Exon	[T/C]	CCAGCTTTACATATGATTCATTTCCCACCTGCTGATCGTATTGACTTACTTTGTGACATA[A/G]AGGTCCCATATTTTCAAGGTCGTGATGTCCTTGCAGGCACCTTCCTCCAGGTCAATGCCA
MC0748	PZE-102184436	2	228706160	228706110	228706210	GRMZM2G135195_T02	Exon	[A/G]	GGATTGGAAAAATCAATAAGGCTATCCAATTGGCGGAAACCTTCACTTGA[A/G]GTGCATGTGTCGACAGCACCGGTTACCTTACCCTTCATATCTAGGTCCCA
MC0749	PZE-102184764	1	9663172	9663222	9663122	GRMZM2G142214_T01	Exon	[T/C]	GCACGTACAGGAATAAGGTCCATGCTGCTATCGCAAGGGCGGCGAGGATT[C/T]GCAGCGGTGGCAATACCTTCGCCTTCGCCGCCGCCGCCGCCTTGATCTCG
MC0750	PZE-102185353	2	229800553	229800603	229800503	GRMZM2G041549_T01	promoter	[A/G]	GGCATGACAGTATTATATTATAAAAAGCCTACTATAATCTATATCATTAA[C/T]CTTGCTCGTCTTGTCCCGGGATAAATAATGCAAAAGAAATCGTGCTTAAA
MC0751	SYN6348	2	230149913	230149853	230149973	GRMZM2G022403_T03	promoter	[T/C]	CTTCCAGGTTCAGATTCAGGGCGGTAACGGTTGGTTTGTTTACCCCGCGCTAGTTTTCAC[C/T]TGAGTTAGGAAACGCGAAACTTTTGCCAGGGGATTTCGTCCCTGGCGATGGGAAACATAA
MC0752	PZE-102186160	2	230588154	230588204	230588104	GRMZM2G137525_T01	3 UTR	[T/A]	TAAATATTATTACGACCATCATGGTGCAAGTTTAACAAGTCCGGAAACGA[A/T]ATATAGACGATGTAATAACATAGGAGTAGATCACAGTATTACTCCTACAC
MC0753	SYN39029	2	231190771	231190711	231190831	GRMZM2G158872_T01	Exon	[A/G]	GGATCGGTGGACCTTCCTGGGGATGTATATGCCGAGGCTGTTTCTAGAACAACAAATGGG[C/T]CATCTGCCATGCTAGCTCTCTGTTTAGAAGTCGGAACTGGTGGCTTCATTTTGTTATCGT
MC0754	PZE-102186773	2	231555747	231555697	231555797	GRMZM2G082302_T01	Exon	[A/G]	CCTGGGCTATGAGGCGAACAATCTGCATAGTTTCTGGCCAATCCTCTGCA[A/G]CTCTGCATACCGAAAACAGTGCTTTTCAGTTTCCAACTTAGGCCCTGTTT
MC0755	PZE-102186841	2	231587837	231587887	231587787	AC190480.1_FGT007	Exon	[A/G]	CCGGCTGCCGACGCGGCGTAGGCGGCGCGCGAGAAGCTGGCCTGCCTCTG[C/T]ACGATGATCATGACGAGGATGTACGCGGCGAGCGCGACAGAGATGTAGAG
MC0756	PUT-163a-148959370-566	2	229580512	229580481	229580544	GRMZM2G147819_T01	Exon	[T/C]	GGGAGGAGCTCAACTGGCTCCCCACCTGGAATAACGATGTACTCGATTGCAAG[A/G]CGAGCCTCCTCCAAGGCATCAATTTCCTCCAAAGATGGCTTACGTTTCGGAGCAT
MC0757	SYN30088	2	233320754	233320694	233320814	GRMZM2G024808_T01	3 UTR	[A/G]	GGTCATCACGGGTGAATGCAACAAAAAAGTACTATATTCACATGTACATGTACACCCCAC[C/T]CGTCGTCGTCCCTGACCATGCCTTCCCGCTCCCGCTCACCACCTCACGCCTTCCTGCCGT
MC0758	SYN14627	2	233635630	233635677	233635584	GRMZM2G082931_T01	Exon	[T/C]	GGCTATGGTGGTGGTGGTGGTGGTGGTTACTCGTCTGGTGCTAGAGGTGGATATCGTAGT[A/G]GCGGTGATGTAGTTCCAGCAGTGAGTGATGAATGTTTCAAATGCGGCCATTCTGGACATG
MC0759	SYN14630	2	233657506	233657566	233657446	GRMZM2G381769_T01	promoter	[T/C]	GGCGGCGCAGTGTGCTGCCGGCTGCACCGCCACAGCATCGGGAACTCCAAAGACATCGGC[A/G]GCAAGGCACAATGCTCTCCAAAGACTGGACCAGCTGCTAAGTCCAGGGCGCCCCCAAATC
MC0760	SYN31203	2	234362015	234362075	234361955	GRMZM2G170896_T01	Exon	[A/G]	CAATGGCATACCACCTATAAGCTGCTCTGCCTCGTCAAAACGGCCCCAGCAGCCAAGGAC[A/G]TAAACAAAGGCTGCATAGTGCTCCATGGCTGGTTCAATGCCATATGTGCTTGGCATAGAA
MC0761	SYN20256	2	234417242	234417302	234417182	GRMZM2G037614_T02	Exon	[A/G]	AGGCTAGATAGATATGCTATGCAATGCAATCCCCGTTCCGAAACCGCACCTGCTCACACA[A/G]CGGCGTGTTGAACACTCTGCTCTTGCCGAACCGATCGGCGAGGCCTGTCGTGCAGCGGAA
MC0762	SYN37310	2	234701999	234702059	234701939	GRMZM2G078963_T01	3 UTR	[T/C]	TATTCATATTTTGTAAGGTGGGCGCACGTTATTAGATATGAATGATCTGTAAGGTCGGTG[C/T]ACATGTATTATCAATGACTATTGTTTCGGGCGTCAGTCGGTTTCTGCTGATTCTAAAGGA
MC0763	SYN36604	2	234880784	234880724	234880844	GRMZM2G399821_T01	Exon	[T/C]	ACTAAAAATTGGTTTGAAGAGAGTTGGTGCTAACTTAAAGGACTCAGAAATTACAACACT[A/G]ATGGAAGCGGTAATTATTTTAACATGTTTTTGCCCTCCTGTTTTCAGGTTTCTCTAAGAT
MC0764	PZE-102191781	2	234927912	234927962	234927862	GRMZM2G139467_T01	5 UTR	[T/C]	TGTTTCAGTCGATTTCACGATTGACCAATAAGCAGCATGACCACTGTGTA[C/T]CTCATATTTCTCTTTATATGCACCACGAAACACCTCCGTTGTACACTACG
MC0765	SYN24935	2	235077006	235077066	235076946	GRMZM2G362718_T01	Exon	[A/G]	AATGAAATGCCAAATTGATTTTCATGCCCTTTCATAGTTTCTGCACCATTTTGACGAGCA[A/G]CAACACCCTGTTTGGCAATTTGTGGATCACCCTTCAAGTGCTTTGCTGCACAGTGAGGCT
MC0766	PZE-102192366	2	235388013	235387963	235388063	GRMZM2G324507_T01	Exon	[A/G]	TTGATCAAACAGTGTCTCTCTTATGCACTCATGTAAGATCTTGGACTTCA[A/G]TATTTTCTTTGCAGCCTTCTCTAGAGCACCACCATTGGCATAGATAAGCA
MC0767	PZE-102192616	2	235737138	235737088	235737188	GRMZM2G438456_T01	promoter	[A/G]	ATTAATTTTCCGAGCCGGCCCACTAAAAATGCAAGGCCATTCGACGCGAC[A/G]CAGAACACCTAGCCCAAATGGATGGATCATAGATGTCTTGCAAAATAACT
MC0768	PZE-102192634	2	235833071	235833021	235833121	GRMZM2G301637_T01	3 UTR	[T/C]	GACTGTTATGGTTAACTAAGAGTAGCAGCGTTGGTTTAGTTGCAGTTCAT[A/G]TACGGAGATGGCATTGCAGTTCAATCTACTATCAAATCAAACGCACGGTG
MC0769	PZE-102192657	2	235967429	235967466	235967393	GRMZM2G096814_T01	3 UTR	[A/G]	GAACCAATTTCCAAAAAGAAAAAAAAACATGGACCAAAAATCCCTCTACA[C/T]CCTAGCAGCTGTTCCTTGTGACTGACATCTTTCTTCACACGATCTCACTG
MC0770	SYN26316	2	236051385	236051445	236051325	GRMZM2G178136_T01	3 UTR	[A/C]	AAGGGAAGAATGGAAGGAAACGCATGGTGACGACGATGAGAGCTCGCTTCAGGCAGCTTC[A/C]NTTCCTTCCTACGCTATACTACGTACTACTGGTCTTTGACGATGAGCTTGGCCTTGGCGT
MC0771	SYN17595	2	236168875	236168815	236168935	GRMZM2G098046_T01	Exon	[A/G]	CTTGAACCTGACGGTGGCCATCCGGTAGATGTCGAGGACGCGGAGGACGCCCGCGACGTC[A/G]GAGACGGACTTCTTCCACTTCTTCTTGGATTTATCCTTCTTCCTCTTCCTCCGGCCTCCC
MC0772	PZE-102192857	2	236266953	236266903	236267003	GRMZM2G082974_T01	3 UTR	[T/G]	GTCGCAACCCTCAATACAAAGGCATAGGATAGAGCTGCTGCCGATCCTAC[A/C]AGGCATAACAAGACTGTAGGCAAGAATTTAAACCAAATATTTCAACTGAA
MC0773	PZE-102193125	2	236745165	236745115	236745215	GRMZM2G048775_T01	3 UTR	[T/G]	CGACTGTGCCGTGCTCGGCTGATTAATTAATAATACAGACAGGCCTTTCG[A/C]TGTTTTTATTCAGTTTGCTCCGGACTTTTTAACGTACGTGCGTACGCACG
MC0774	PZE-102193171	2	236749134	236749184	236749084	GRMZM2G350357_T01	3 UTR	[A/G]	AGTAGCTTAGCTTCAGTAGTCTCTTCAGGCAACCTTCTCCAGTATCCAAC[C/T]CAGGTGCAGCTGTTGCCAGTAATAATGAGATTTTGCCAAGTGCGATAGTT
MC0775	PZE-102193904	2	237439834	237439784	237439884	GRMZM2G345189_T01	Exon	[A/G]	CGCCGGCCCATTTCATTCCATGCTCTCGGCAAGCAGCTCATCAACAAGCA[A/G]CAACCATCAGAACACACTGTTGTTTCCAGAGCCAAATTTCGTGACGACGC
MC0776	PZE-102194039	2	237458022	237458072	237457972	GRMZM2G351391_T01	3 UTR	[A/C]	TGCGCATCCCTGTCACGTGTGTATAGCATATAGTCGTCTTGCTGTAAAAG[G/T]TTATGGCATACTCCCCTGTTTAAAATGTACAGGTTAAATTTGGCTTACTT
MC0777	PZE-102194052	2	237488672	237488622	237488722	GRMZM2G008058_T01	3 UTR	[T/G]	AAGAGGCAAAAAGGCACACCGAAAGTCCGGTCTTCCAGATAATGTTCTTG[A/C]GTGTCAAAACTGAAAGCACCTTGTGTACCATTATAACACATCACATTAGA
MC0778	PZE-102194091	2	237621011	237621061	237620961	GRMZM2G016677_T01	intron	[T/C]	CCTGCAGGCACAGCAGCAGGCCAGCATCATCATGTTCATGTTCACCATTT[C/T]ACAGCCACAGAGAGAGATAGATGCTTGCTCTCTTCGTACGTACCTCGGAG
MC0779	SYN5839	3	1468249	1468309	1468189	GRMZM2G087804_T03	Exon	[A/G]	ATTTATATATATAGCTAGATTATTAATTACCGGGTGCGCTTGGAGCTCCAGATGCAGTTG[A/G]GCTAGCTTGGTGGTGCTTGGCGGCGGAGGTACCATCGCCGGTCTGCTGTAGATGGGGTGA
MC0780	PZE-103001968	3	1978486	1978536	1978436	GRMZM2G083749_T01	intron	[A/G]	TATCATTACCCGGCCGGTTGTTATATTTTATGTACATGATGCCAAGTAAT[C/T]TAACACATGTATACATTTTACGGATGCATGCAGGCTCTCAGCTTCCCTTA
MC0781	SYN772	3	2128501	2128441	2128561	GRMZM2G170035_T01	Exon	[A/G]	TATTGATCTGTTTCTCCGGCAGGCAAGGCCTCTGATGATAAAAGCATTTGAGGATGGTAA[C/T]CATGATGCTCTAGTGGACCCCCGGCTGGGAAGTGAGTACAATGATAATGAGATGGCGAGG
MC0782	SYN39155	3	2445885	2445825	2445945	GRMZM2G097959_T01	Exon	[A/C]	ACCAGCAGTTTAACTGCTTCAAACGACGACAGCAGTTGCCAGAATAATCAAGAAACTCAA[G/T]CTTCCGAGCCAAGTGGTGANAACAGCAGCTACAGAAATCACAATAATGAAGATCATAATC
MC0783	SYN28626	3	2813337	2813277	2813397	GRMZM2G412085_T01	Exon	[A/C]	ACCATGACCATATACAAAGGAAACCCAAGGGACGGAAACGCTGCTCATGTTCTTCGAATC[A/C]GTGCCGACCCGCCTGCCGGTTAAGTGGTTAACAGTACTAGGACAGTCGGTTAACAATTTT
MC0784	SYN28633	3	2876444	2876384	2876504	GRMZM2G068217_T01	Exon	[T/C]	CGTTGATGGGAATGAAAACGCTGGTTCACCTGCTTACTCAAAAAAGTACCACAGCTCACC[C/T]GATATGTCTGGAATAATCGCNGCAAGTAGAGCTGCACTCTTGAATGAAGCAAAGTTGGGT
MC0785	PZE-103005573	3	3432486	3432436	3432536	GRMZM2G400929_T01	Exon	[T/C]	ATAGCTGTGGATAAAGCACACTGCACAGTGCTGCATATATATATACCTAG[A/G]AAGTCGAGGATGACCCGGCCGTCGGTGCACCGGCCGGTGGGGTGGCCGAA
MC0786	SYN6763	3	3698209	3698149	3698269	GRMZM2G363704_T01	promoter	[T/G]	TCTAAAGCAAAAGAAATAGGAGCAGGCAACAGGAACGCGTTAAAAAAAATGAAAGTGAAA[A/C]CATGTTTTCAACTCCATCACCACTACGATTACGCAAAAGCAGTTCAGTTCAGCGATCCTT
MC0787	SYN15340	3	3830277	3830217	3830337	AC233853.1_FGT003	promoter	[A/G]	TCCCTTTCCCTTTCCCAGCAGCCAGCCTTTGACCTCAGATTCCCGCTCCAACCTTCGTTC[A/G]TTTCCCTTCCAGTCCATCGCTCGCGTTCGCGTTCGCGTCGCATAAATAGACCTCTTTGGA
MC0788	SYN5646	3	4680439	4680379	4680499	GRMZM2G055089_T01	3 UTR	[A/G]	TTTTCCGGGAGGGGATGTGTAGCATACGCTATGCTATGCTATGTACAGGGACAGGGAGGC[A/G]GCAGCAGCAGCCGTGTAGAGACTCTGAAGGTGAGGAGAGGGGGAGGTGATTTGTTTATTG
MC0789	PZE-103008616	3	4713314	4713364	4713264	GRMZM2G055334_T01	Exon	[A/G]	AAAATTTTCTGCAGCTTCCGCTCAACATCCTTACTAAGCGGAGCAAAAGG[C/T]AGCACCACATCTTTGCCCACCGGAGCAACAGCTGCTACTCTTCGTGGATC
MC0790	SYN10329	3	4844658	4844710	4844607	GRMZM2G033222_T01	3 UTR	[T/C]	CGAGAAAGAAAAAAAAAGGAGCAAATCACTGAAACACACGCGCACACAACCAACAAACCA[C/T]CAAATCCAACAGATTAAGCGACCGGAGCACTCCAGCTAATTAACCACACATGCATATGCA
MC0791	SYN31006	3	5575855	5575795	5575915	GRMZM2G143246_T01	intron	[A/G]	AAGCTATAAATATGCAGATATGAAGGTCCCACACAGCAGAAAAGTGCAATGCATGCTACA[C/T]GCAAAAGGAACACTGCCCAATTTAAATGATCCTATCATGGATAATTTACACACAGAATAT
MC0792	PZE-103010658	3	5854366	5854416	5854316	GRMZM2G068352_T01	promoter	[A/G]	GTATGTGGAAATCCCCGAGCTGTGTGGCTCGGACCCCTGAATCTGAGGAT[C/T]AGCGACCATGCAGCCAGACAGCAAATAATCAATGCTATAACAGTAGACAA
MC0793	PZA03527.1	3	5986376	5986316	5986436	GRMZM2G077197_T01	Exon	[A/G]	TGCAGATRTCAATCATAGGAACCCAAGAGGTTATAYGGTCCTTCACATTGCTGCTATGAG[A/G]AGGGAACCTAAAATCATTGTCTCTCTTTTGACCAAGGGAGCTCGGCCATCAGACCTCACA
MC0794	PZE-103011869	3	6300972	6301022	6300922	GRMZM2G378490_T01	3 UTR	[T/G]	GCCCCCCTCAAAAAGATCACCTGGATGCAGCACTACAGTCTACTGTTAAT[G/T]CAAACAGCTAAAAGAGAGAAAGAGAAAAAGCTAGATTAGCGATGATGCAC
MC0795	PUT-163a-18172180-1378	3	6928010	6927955	6928065	GRMZM2G166646_T01	3 UTR	[A/G]	CGACAATTTTGTACATTCTCTTGGGGCCTTGGTACCGAATGAGGGGCCAGGGTTC[A/G]GTTAAATTTACAAGCACGTTACTGGTCTATCACCAGCATTAACCACACGAATGTT
MC0796	PZE-103013339	3	6938963	6939013	6938913	GRMZM2G166721_T02	promoter	[A/G]	GCTTTATGTGAACCGTGATTATTAGGCTTTACATTGTACACTGGATAACC[C/T]AGGCGGTTTACTCGTCGCTGATGCCGGATACTCAGAAATATTGCTTGTTT
MC0797	PZE-103014951	3	8049345	8049295	8049395	GRMZM2G487708_T01	promoter	[A/G]	TTGATCAGCTCCCAAAGTGTGTGGGCCAGTTGGGTTTTGGACAACAGGTT[A/G]GTCGTTTTGACCACACTTGATCAGCTTCCTTCCGAAGTGGTCAACAGATT
MC0798	SYN5737	3	8120291	8120231	8120351	GRMZM2G167161_T01	Exon	[A/G]	TGTAATAAATAAGAACGGCAATGAGGATGCTTTGCCTGTCTGCCTTGAAGCGAGGCCTGT[A/G]GAACGTGGTGCTGGAGATATGATTGGTGTTGGTGCGCTTTCAACAAAAGAAACTGAGATA
MC0799	PZE-103015842	3	8979237	8979287	8979187	GRMZM2G144615_T01	Exon	[A/G]	AAAGGGTCCAGCAACTGGTCGTCGGTCGAGTCAAAATTCATTTTGGATGA[C/T]ATCATCAAGCATGGAGGCCGGCTATACACGTGCGACATGTATGGCACAGT
MC0800	SYN13714	3	8980970	8981030	8980910	GRMZM2G144668_T01	Exon	[T/C]	TGGAAACCCTGGGTTCTTCACGNGTGTTCATGACCACCCGATGCTCGACGCTCGTGTACT[C/T]GTCATTAGACATTATCTGATGATGAAAGAACAAGTCAGTGGAGGGGAAAGCGATTTTGAA
MC0801	SYN13710	3	9041378	9041438	9041319	GRMZM2G158228_T01	Exon	[T/G]	GAATCAGAGATAAGATAAAACATGTCATACTTCCACTATAACAGCGTCTCCAAATCCAAA[G/T]CCACAAGCCGGTATATCTTCACTTCCAAATGTTGAAAGCAATCTATCATACCTTCCACCN
MC0802	SYN7561	3	10282869	10282809	10282929	GRMZM2G118243_T02	Exon	[T/G]	GCTGCTTGTTGATGTCACTGGAGCTTTTAGGCCAGGGATACTAACAGCTCTTGTTGGAGT[A/C]AGTGGAGCTGGCAAAACCACCCTCATGGATGTTTTAGCTGGCAGGAAGACTGGAGGTCTC
MC0803	PZE-103018708	3	10941266	10941216	10941316	GRMZM2G051753_T01	Exon	[T/G]	TTCCAGTTGGTTTACCTCCTAATATGCTTCGGCATAACGTGGATACCGAT[A/C]GCCGGGATCCTGTTCCCAGTGCCTTTCTTCCTCATGATCGTCATCAGGCA
MC0804	PZE-103019163	3	11407445	11407495	11407395	GRMZM2G012737_T02	3 UTR	[T/C]	AGGCAGACAGGCAGCAAGATGCCTAAAAGAACCAGTGCCAACATTGGCAT[C/T]TATTTATCAAGAAAAGAACTTTGTTGCTCCTGCTGTTGGGCCTGGCATAG
MC0805	SYN12567	3	12139109	12139054	12139165	GRMZM2G054387_T01	3 UTR	[T/G]	CCCCTGAGATCTCGATACTTAGTCTATACGATTCGATGTCAACAGTCGCATACATGATGT[A/C]CCACGAACATCTATGTGTGCGTAGTTTTAGCCATCTAAACAAAGCTCAAACAAAAAAAAC
MC0806	SYN12568	3	12195688	12195748	12195628	GRMZM2G054559_T08	5 UTR	[A/G]	TTCTGCTCTCTAGCTCACCATCACCGTCGTCATCAATCACGGTGACCTTGCCCTCGCTGC[C/T]CGACTGGAACCGGTAATCTTGCTCTGCCCTCCCTTGTCCCTCGCTTTGCTCTAACCAGTG
MC0807	PZE-103020945	3	13075990	13075940	13076040	GRMZM2G023952_T01	Exon	[T/C]	CCTGTTCCTGCTTCACTTCTACTAGCTCGTCGATTCTCTTGCAGCAGGTT[A/G]TTGTCCAGCTCTGCCTGCATGTAGTTTTCAGCCGTGTGAAGTCGAACGGT
MC0808	PUT-163a-14245173-338	3	13693933	13693988	13693879	GRMZM2G049117_T01	3 UTR	[A/G]	ACAGTAAAATGCAATTACTGCTTAGAACTTCTCAACCCAATGCCGAAGAGATTG[A/G]TGTAGCTGCAGTTGCTGTATACTTCAGAGAAACANTGGATATACCCCCAAATTTA
MC0809	SYN33443	3	15222566	15222626	15222506	GRMZM2G334628_T03	5 UTR	[T/G]	TATCTGGCGCACTAGAAATGCTGTGTGTTTTGATGATAAGAGAGTCAAATCTCCTGCTGA[G/T]ATTGTTTGTATGACCTGTTCCTTCAATTATTGGGCAGGTTTACAGAAGGCAGAGGTGGAG
MC0810	PZE-103023274	3	15444695	15444745	15444645	GRMZM2G401606_T01	Exon	[A/G]	GCATTGCTGTTGTTACCAGTACTGCAATCCAGTGGAGCATCTCTAACGCA[C/T]CCTCCTGTCCGGTCACCCTGTTCCCAGTCCATCGGCGACCTCACCGAGAA
MC0811	PZE-103025978	3	19003494	19003444	19003544	GRMZM2G020772_T02	promoter	[A/C]	CCTTGTGGAAACGGTAGGGCGCAGCTTTTCTCCACCTCATTGTCAGTCAC[A/C]TATTCCTTTCAAGAAAGATGCCGCCGCTTGAACAGACTCTCCAGTCAAGT
MC0812	PZE-103026083	3	19091727	19091777	19091677	GRMZM2G313380_T01	promoter	[A/G]	GCATTCGATTTGATCCCCTTCGTCTATTCCTGTTTTTATATTGTGCTTTA[C/T]CGCTGCAATCCACCTGCATGCTGATGTTTGCTAGTCCCCTTTTAAAATCT
MC0813	PZE-103028604	3	21375679	21375641	21375717	GRMZM2G126749_T01	3 UTR	[T/G]	CTGCTTGCTAGCCTTTGTATTGTAGGCATACCACACCTGTTCGCCAGCCC[A/C]CAAAGCGTCGCTGCTCCGGCGTTACATTTTTTTTACATGCAATGCAACCC
MC0814	PZE-103029988	3	22396670	22396620	22396720	GRMZM2G129777_T01	5 UTR	[T/G]	GGACGAACAGGGCCATAGAACCCGGTCAAAACCACCCAGATCGATGAAAG[A/C]ATGAACCTTTTGCGGGTGAAATTGAAAGGAAAAGAAAAAAGGCACGGACC
MC0815	PZE-103030210	3	22580026	22579976	22580076	GRMZM2G032107_T01	promoter	[A/G]	AAAATTTATAAACTAAAGAATTATATAGCTACTACTAAGGGGAAAAGTGC[A/G]TATCGGTTCCATTCCTGTAAATTCTGCATTTGGGAAGGGCTGTGCCTTGA
MC0816	PZE-103030646	3	22823383	22823433	22823333	GRMZM2G009282_T01	Exon	[T/C]	CGGGCAGTCTGCCCGGAGGCGTTGATCTTGTACGGCGGCTCATCCCACCT[C/T]GTGTTTGTAAGGTTCTTGCAATCCAAGCAACAGAGCCATGGTGTCTTGGT
MC0817	PZE-103031537	3	23639789	23639752	23639826	GRMZM2G351122_T01	promoter	[T/C]	TGGTAAATTATCTTGCACTATGTTGTGCCTTCTTTTTAATACAACAAGCA[A/G]CTCTCCTGCCGATTCCGTTTCAACAAAAAAAAACACACCATGTTGTTATG
MC0818	PZE-103031549	3	23684858	23684901	23684816	GRMZM2G162709_T01	promoter	[A/G]	GTAAAAAAAAAAAAAGCTAGACCCGGTAGAAGGCTAGGGATCAGCGTGAG[C/T]TTCCCTCCAATCTGGCATCCCTGCATATGATTGGCACGAGTCATTATAAA
MC0819	PZE-103031701	3	23848434	23848384	23848484	GRMZM2G378452_T01	promoter	[A/G]	GGTGAGGGGTGACCAAGCAGTATTACTCAACTCTGGCTGCGGACTGGAAC[A/G]GGTCTTGGATTGTTGGTTTCAGCTGGCGGTTTGATTTTGAATCCTTAAAT
MC0820	PZE-103031856	3	24225375	24225325	24225425	GRMZM2G011436_T01	5 UTR	[A/G]	ACAAGCAAGCTACAGACTAACTGTTATGACCGGTATTGCCTATGCGAACC[A/G]GAAAACAGGACACATAGGTATTGGACCCAAATTAAACACGGCATGAACAG
MC0821	PZE-103031971	3	24447142	24447188	24447096	GRMZM2G317835_T01	promoter	[A/G]	TACCCGTCCGCTTAGTGCTTCAGCGCGCTGGGGCGTGCTCCTAGTGCTGC[C/T]TTTTGGAACCCTGGTTCTTGAGCTCCTTGTAATTTGAGGCGTAAAAAAAG
MC0822	PZE-103032109	3	24740895	24740845	24740945	AC193372.4_FGT001	intron	[T/C]	AGTCAATCTTCTAATAGTGTCTTTGGAAAGAAATGAACTGTATATATATT[A/G]TCGTAAAGAATGATGGAGGCTGCAGCCCTTTCAAGCTATCCTGTTTAGCC
MC0823	SYN36772	3	25866628	25866568	25866688	GRMZM2G130868_T02	Exon	[A/G]	CCTCACCACCACCTCTTTGCTCTGGTACAGCGTTCGGTTGGTCGTGCTCTCATCCACACA[C/T]GGAAGGATGCTGCTCAGAGCTGTCTCTGCCTGAGGGTGCTGGGCCCACTGGTCCATTGCT
MC0824	PZE-103033317	3	26080679	26080729	26080629	GRMZM2G336929_T01	5 UTR	[T/C]	AAAATGAGCATGGTGCCATGATGGGATCAAAGTCAACATGCAGCAAATAG[C/T]TGAGCCTCTTAAATTAACATTTAAGATTAATTTTCTTACCATTCACAATA
MC0825	PZE-103033638	3	26310809	26310759	26310859	GRMZM2G104829_T01	Exon	[A/C]	CGAAAGGTCGCACAGCGGTTGCCGCTGCTGCTTCACGGAGGCTGCTGCAG[A/C]TGCACGTGTCATGATGTCTCCTGTTGATGAAGACGCAAGTACAAAATTAC
MC0826	PZE-103034323	3	27532684	27532634	27532734	GRMZM2G505960_T01	promoter	[A/C]	TGATTTCCACATATGCATGTAGGTGGGTTGGGCTGCAACCAAGGTTTTAA[A/C]TAACCGTCTATAGCAGTCGATATATCCCGATATATCCTTTTTAGCAACTA
MC0827	PZE-103034540	3	27774199	27774149	27774249	GRMZM2G426916_T01	promoter	[T/C]	ATTTAGATAACAGCAGCTGCCCCATTCCTGCGAGCAACCAACGTCCCTAT[A/G]TAAATGGTTTGCCATCCGAAGGTCGCACCCTGCTGGATCCTGACACAGTA
MC0828	PZE-103034545	3	27775682	27775732	27775632	GRMZM2G426917_T01	Exon	[T/C]	GGGAACCATTGGGTACATAGCTCCGGAGATGATCTCCCGTAATTTCGGCG[C/T]CGTTTCGTGCAAGTCAGACGTCTACAGCTTCGGGATGCTGTTGCTGGAGA
MC0829	PZE-103035114	3	28339603	28339653	28339553	GRMZM2G375249_T01	5 UTR	[A/G]	TGATGAGATGGCGTGGGTGCGTGTGCGTGTGAAATATAAGTGAGGACTCG[C/T]CGACTAGCTCGGCTGATCAGCTCTCCTCAGCAGCTGAAGGTGACGGTGGT
MC0830	SYN32859	3	28620612	28620552	28620672	GRMZM2G180620_T01	promoter	[T/C]	GATCTTCATGTCCTTAATAAGGACAATTAACTCGACCTTGCTGGGATATCTTCAGTATGC[A/G]CTGTCACCTTCAAGGGCCCTCTGGCCATCTTTCAGTACTTGCCTCCTGTCATTAGGTTCT
MC0831	PZE-103035649	3	28923374	28923424	28923324	GRMZM2G335989_T01	3 UTR	[T/G]	GAAGACGGTTCCACTGCCTTTTCATGAAGTGGACGACGACTAAATGCACA[G/T]CTACTGAACCATCTGACCGTCACTGCTACTGCTAGATCGAACAGCTTTGT
MC0832	PZE-103036000	3	29213771	29213821	29213721	GRMZM2G562759_T01	promoter	[A/C]	CGTGGATGCCGCCGCCGCCGTACCACGTGTCACCCAAAGCTGGAAGCTCC[G/T]ATCACCGAGTGCCACTGGTTGTGCTAGCCTACGCTACAGATTACTACTAT
MC0833	PZE-103036157	3	29613970	29614020	29613920	GRMZM2G112629_T01	3 UTR	[T/C]	GGTTTATAGTTCCCCGCTACTGCACCGCTCTCTGCTGCAGGCTGCAGCTT[C/T]GACTACCAACTCATACAGTACTAGTACTATACTAGAGTACTACTACGCCA
MC0834	PZE-103036266	3	29653912	29653962	29653862	GRMZM2G169947_T01	promoter	[A/C]	CAGTGGGCATATACAAGACCTGACTTCAGTAGTTCAGTTGAGAGCAAGCA[G/T]ACATCACTTTACATGCACGTGTGTACATACAGGAACATATGGACCAGAAG
MC0835	PZE-103036305	3	29799527	29799577	29799477	GRMZM2G332654_T01	Exon	[A/G]	CACAGTGTATTTTCTACTGGCTTCAGATTATAACTGACACCATCAGCAGA[C/T]GCAGCAGATGTAATCGAGAACTCTGTTGGACGCCCATATGGAATATGAAT
MC0836	SYN9230	3	30058299	30058359	30058239	GRMZM2G171677_T01	Exon	[A/G]	CAAAAGACCTCAGTTTGATGACATCGTGGCGATCCTCGAGAGCTACAAGGAAGCCCTNGA[C/T]GAGGACCCGTCGTTCTTCTTGTCGTATATACCACCTCCACCGGACCACGGCCACCACCAC
MC0837	PZE-103036644	3	30142620	30142670	30142570	GRMZM2G169486_T01	Exon	[T/C]	ATGGTTTATCTTGAACAGGGAGGAACTCATTCATGCCATTAGCTGCTGAA[C/T]CTTCTTATGGACCATTTCCAGGATCCTACTCTGAGGTAGGCAATCATGTG
MC0838	SYN19404	3	32035206	32035266	32035146	GRMZM2G049672_T01	promoter	[T/C]	ATCAGCCTCCCTTTCTTGGGATAGATCCGAGGCTGTCTGCCATAACTACAGCGGGCATCT[C/T]GCTGCAGTATCATCAGTCCAGGAGCTAAACTTCGTGAAGTCTCTCTGTGGATCATCATCC
MC0839	PZE-103037641	3	32108191	32108241	32108141	GRMZM2G083111_T01	Exon	[T/C]	ACGCTCGTCGCCACGAGGAGCTGGAAGAAGATCTCGGCAGCGTTTCAGGC[C/T]GACAAGGTCAAGACCAGATGATGATGATGATCCTGCACTGTTCCTGCGAC
MC0840	PZE-103038375	3	33074065	33074015	33074115	GRMZM2G411786_T01	Exon	[T/C]	CGCCCTATCAGGACTTAGACCAGCTCTTCTCATGTTACAGAATAGTTGCA[A/G]TGCTTCCTCATGCTGCCCATTCTGGACACACCCAGTTATCAAAGCGGTCC
MC0841	SYN10017	3	33558309	33558249	33558369	GRMZM2G031043_T01	Exon	[T/C]	TGCTGAAAGCCTTCATTTTGCTTTTCGGATGCTGCTAGTCCTTTTTCGTCGAGAGCTGTC[C/T]TTTGAGGAATCACTTATCATGTGGGAGGTCTGGCTCTTCAAGATACTCGTCTTATTTTGG
MC0842	SYN669	3	33745214	33745274	33745154	GRMZM2G134178_T01	Exon	[A/G]	CTCCGCCACCTATGCCAATGGATATAGCAATGTCTTCTTGGCTAGCAGCGGATTGGTTAT[C/T]GTTAGGCCCAGACGGCCTGCTGTCGTCGTCGTTCATCCTNGCGAGCTCGTAAGGGATGCA
MC0843	PZE-103042086	3	39471773	39471823	39471723	GRMZM2G431251_T01	3 UTR	[T/C]	TTATAAGACCCATGAAACAATTGTAAAATCACTCTGCATGCAGGCAAGCA[C/T]GCCCCACTGCCAGAGACTAAAGAGGGCGTGGTGGCCTTCTGGACCCGCAT
MC0844	SYN18834	3	40320319	40320259	40320379	GRMZM2G022088_T02	Exon	[A/C]	CAGTTCCTTGCTCGAAGAAATCTCGCTAACGAGGCATCTGAAAGGAAGTCTTTAATGGCT[G/T]CTGATGAGTGTTCACCAAGCTCCTTGCGTAATTCATTTATCTGCTCACAGAGACACAGTG
MC0845	ZM013524-0806	3	41184792	41184732	41184852	GRMZM2G057352_T01	promoter	[T/C]	CAGTGAATATGAGGATCCACAGCTGTGCGCTACTCTGGCTTCTGACATTTACATGCACTT[A/G]CGAGAGGCTGAGGTGACACATTCTTTTCTAATTTCTGGTNACCAAATGGTTTCATNTGAG
MC0846	PZE-103043134	3	41406553	41406603	41406503	GRMZM2G040069_T02	promoter	[A/G]	GGCTATGACAGGGGTACAACTCATGCAGCCTCCAGTCCAAGTGAAAGTTG[C/T]TGATGGGGGAATGTTGTGGAGTACACATATTGTGCCAAATTGTTAGTGGC
MC0847	PZE-103043270	3	41738018	41738068	41737968	GRMZM2G443690_T01	5 UTR	[A/G]	GCGTACCTTTGTTTTGTGTTCGAGGCTCGTTAGAAGTTATCAGAACAGCA[C/T]GCCAATCGAGAGGTACCTATAGCTACATCCAGAGCGATCAGTCAGTAGCA
MC0848	SYN18260	3	43867668	43867610	43867727	GRMZM2G131024_T01	3 UTR	[A/C]	TCNAGAATCCAGAGCCCCTATATGGCTAGCAGAAAAGGCCTGATGGCCAGCGCGAACCAA[A/C]ACTCCAGTTTGACATACAAAATATGTCATCTTACATAAAAATATCGATGTNTCATCTCTC
MC0849	SYN879	3	44225409	44225349	44225469	GRMZM2G003883_T01	Exon	[T/C]	TCACTGTGATAAAGAACAAGGCTTGGTTCGCTGCCGCTGTGAGAACACTTTCAAGCTTGG[C/T]GAGAGGAAGAATGTTAATCTTCCAGGAGTTATTGTTGATCTCCCCACACTCACAGACAAG
MC0850	PZE-103044618	3	44600405	44600455	44600355	GRMZM2G463525_T01	Exon	[T/C]	CCATGCTGGACCTGTTTCGGTGTTCTCCAGAAATCCTGCTGCAGTCATGG[C/T]GACTAATCAGTGCTCAGAAGATGGTATTCATACGCCGGGAAATGGTACGG
MC0851	PZE-103044652	3	44675596	44675546	44675646	GRMZM2G314208_T01	3 UTR	[A/G]	TCCGCACCTTTCACATACAGCTTAACAGTCTTATCAGGGCAGCCCACGAT[A/G]ACAGACATTCTCTTACGATCACTATCAAACTCATGAAGTCCCAGTATATC
MC0852	PZE-103044762	3	45049264	45049214	45049314	GRMZM2G378442_T01	promoter	[T/C]	ATAGGAGTAGGTGCACATGATTTTTTTCAAAAACAAGAAACACGAAAAAG[A/G]AAACATAAGCAGCTGATGAGGCCTCTACGTAGTAGTAGGGGTTCAGGGTG
MC0853	PZE-103045276	3	46131039	46130989	46131089	GRMZM2G130366_T01	Exon	[A/G]	TTGTGAGTCCCCGTGGTTGTGCGAGCCTTGAGGTGCTGCTAACTGCTGAT[A/G]CAAAAAATGTTGAAGAACACCATGAGGCAGACTGTCAGAAAGTGTGCTAC
MC0854	PZE-103045639	3	47396733	47396683	47396783	GRMZM2G085504_T01	promoter	[T/C]	GGGGTTCAAAGTTTGTGTTTATACACTTTCTGTGTTGAAGATGCTGCTTG[A/G]TTTCCATTTTTTCCAGTGTCCAGAAAAAAAACAGAGTCAAGTAGGTTGTC
MC0855	PZE-103045772	3	47567799	47567749	47567849	GRMZM2G311401_T01	promoter	[T/G]	CTGCTACTTTCTATCCAACGACTCTTTTGAATGGGGGCTTACAAATACCC[A/C]TCCTAGCCGGCCGTATGAAGATGGGGAGGACTCAAGAAGTATACCCAAGT
MC0856	PUT-163a-84969550-4459	3	47851652	47851706	47851599	GRMZM2G536398_T01	promoter	[T/C]	TACGTAGCAGGATATAATATCCAAAACTGCTCCTGTGAGTTGAATTAGCAGGT[C/T]ACCTAACTGAAGACTTCGTTAGCCCTCACAATACCAAAAAAGGATCCAAGTATT
MC0857	PZE-103046510	3	48810681	48810631	48810731	GRMZM2G115960_T01	promoter	[T/C]	GGGGTTTGTATGAAAGATCTTTCAGGATGCAGAATGAATTTATACAGTAG[A/G]CATAGGATGAAATCTACGCACTTCGTGCCTCCATCGTATCGCACTATTTC
MC0858	PZE-103046832	3	49056158	49056108	49056208	GRMZM2G426553_T01	Exon	[A/G]	GTGTGGATGCTCACGAGAATCTTCCGCTCTGCTAAATGCTGTGGGTTGCA[A/G]GGATGTTGTCACCTGGAACATCATCATTCGTAGCTGCATTCATGACAATC
MC0859	PZE-103048205	3	51289405	51289455	51289355	GRMZM2G069863_T01	Exon	[T/G]	ACGACCATATCAGTGGCGACGGCCGGGAACGCGTAACGCCTTGTGCGCTT[G/T]CTGCATCTTCGACAGTTTGACTAAGATCGCTCTGCCCGTGGAGATGTCAC
MC0860	PZA01447.1	3	53892797	53892748	53892847	GRMZM2G087741_T01	3 UTR	[A/G]	TGACGATCKGCTCGGTGAAAATTGAAAATAAATCTGCTG[A/G]GCTGAGGTTGATCAGACTAGTCAGTTGCCCTATTATTTTACAAGATCATGTGTATATGGT
MC0861	PZE-103049573	3	53983850	53983900	53983800	GRMZM2G534696_T01	promoter	[T/C]	TGTTACAGATGATGTTTCTTTGTTGCAATCTCCAGAAACTAATGTGGAAA[C/T]TGAATAAATCGATTGCAAAAGAAATGCTGCCTACACAGCCTGTTGACTTC
MC0862	PZE-103049695	3	54120552	54120502	54120602	GRMZM2G103755_T01	promoter	[A/G]	GAAGGAATGGATGAATGAATGAAATGGGCGAAGTGGATGTTCTGATGACA[A/G]TTACTATATTATGGAACAACTACAGCTGACCAGTGACCACCTACAATTAA
MC0863	PZE-103049728	3	54122765	54122815	54122715	GRMZM2G153687_T01	promoter	[T/G]	CATTCATCTATGGTATGTTAAGACAACCATTCCAGCATCCCCATACATAA[G/T]ACTGGTGTCAATGTTCCGTACACGTGTCAAACCTATCGGTCGGGCATCAC
MC0864	PZE-103049948	3	54470267	54470317	54470217	GRMZM2G051256_T02	promoter	[T/G]	TAGGAGATTTGTAATTCGGTAAATCCAAGCTCTGCTGCTGGTACAGCCTA[G/T]CTAACTGATTGATTAGCTAGTGTCCGGAATGTGACACAAGTTGCACATGC
MC0865	SYN31096	3	54844562	54844622	54844502	GRMZM2G338483_T01	promoter	[T/C]	GGAAGCTTGTGCCACAATAGAAGTACCAAGGGCTTATAGAATAANAAGTGTACTTTGTCC[A/G]GTTGTTCAAATGCATAACCAAGACTAACTACAGCCACTTGGAAAATATTCGGACTTGTTT
MC0866	PZE-103050166	3	54969230	54969280	54969180	AC201958.3_FGT001	Exon	[T/G]	TTCAAGTTCTGCCCTATTTGGTGCAGCAGTGACTATCCTTCTGAAGAAAA[G/T]ATTAGTCAAGGCAGCAGTTCGAATAGCAGCTGAAGACACGGGTTCCTCCA
MC0867	PZE-103050226	3	55031537	55031587	55031487	GRMZM2G047616_T01	Exon	[T/C]	GGGCTTCCATCTCCATGGGACGGTGACGACGACGACTCTGCTCTAAGCTA[C/T]TACCATGGAGATTATTATGAGGTGTTTCTCTCTTGTTTCTGAGCTTGGTG
MC0868	PZE-103050268	3	55109957	55110007	55109907	AC182607.3_FGT003	promoter	[A/G]	TCTCTGATGCCAGACCACGACGACGCAACCCTGTTCCAGTTAACTGTCAG[C/T]GGTAGAGTTCAAGCGGTGGACTTCGTGAGCTTCACTGATTGATGTAGATC
MC0869	SYN564	3	55158172	55158227	55158117	GRMZM2G096010_T02	Exon	[T/C]	CTTCCTTTTCTAGTTGAGAAGGATAGTATACAGGCAACCGGACCACCTCCATGTGATTTA[C/T]AAATTGACAGAGCAGCAATAACACATGACGTGCCTGCAAATTTTACAGAGAAAAAAAAAG
MC0870	PZE-103050495	3	55376338	55376388	55376288	GRMZM2G134113_T01	promoter	[T/C]	TCTGTCTCTAAGCATGTGTGCGTGCAATGAACCGCTGCAAAACTATACTC[C/T]CTCTCTGTTCATTTGCTCAAAGACTAAGAAATATATTTAATTCTCTATAT
MC0871	PZE-103050833	3	56016125	56016075	56016175	GRMZM2G119864_T01	Exon	[T/C]	TGGTGCTTCGCCGGCCCGGCCGTGTTCCGGAACGTCATGTTCACCGCAAC[A/G]AACCCGGTCCCGAGAACAGCTGCATTGCATTGCATTTCAAGCGTTCGGAA
MC0872	PZA00627.1	3	57091073	57091028	57091119	GRMZM2G080450_T01	3 UTR	[A/C]	CGCCTTCACCAAACCAATCCAAACCAAACCATGCCATCTAGCAGACTGATTTTAAGAAAT[G/T]CAATGAAGTCAGATTTTGTTCTGAGCCGGAGNNNNNNNNNNNNTAACATCTTCAGCGAGT
MC0873	PZE-103051979	3	58082370	58082420	58082320	GRMZM2G164134_T01	Exon	[T/C]	CTTAGGAAGACCCCGTTGCTCCTGGAACCGGAGAAGCCTTTGACGGACGC[C/T]ACCATCTGGTCCCTGAAATCTGCACTTGTATATATATGAATACGCATCAC
MC0874	PUT-163a-78074087-4086	3	58486822	58486877	58486767	GRMZM2G034855_T01	Exon	[A/C]	ATGCAATGTGCCGAAAACTGTAATAGGTGAAATGCTGGTTTGCTCATTTGGACGA[A/C]GATGCTCTGGTCCTGCTAGGTTTCGAATCTGCATTATCACTCTTCTCCGTGTCGG
MC0875	PUT-163a-78113073-4313	3	58387732	58387692	58387772	GRMZM2G378547_T01	Exon	[T/C]	GCACGCAGAGGGCGGCCACAGCAGCCATCTTGGCTACAGCCTTTGGAGGGTATTC[A/G]TCTCCGAGCCTTGGATCGACGCATTGCCTCACCTTGTCTTCACTAAGCCTCGG
MC0876	SYN18103	3	58885649	58885589	58885709	AC199526.5_FGT003	Exon	[T/C]	CAAGCAGAGCAGGAAATGAGTGCTCCACCGCCTGAGATGTCACGCTGAACTCCTCAACCA[A/G]AGTCAGGAGCGAATCGGGTGTGAGATTATTTGCTTCGGCGTCATCCAGCAGCAATGCCAG
MC0877	PZE-103052720	3	59046853	59046803	59046903	GRMZM2G104394_T01	3 UTR	[T/C]	GACTGTGGTTTTTGTTGTGTCGATGATCTTTGTTGTGTGCCAGTGCCACT[A/G]AACGTACGCATGCCGGCCGGCGAACTCTTAACTTCGGTGGCGGGTAATAA
MC0878	PZE-103054571	3	63697744	63697794	63697694	GRMZM2G437490_T01	Exon	[T/A]	CAGGTGAGCCCACCAACCGACAAGCCATGCGAGAACAGTTACGGCGGCGC[A/T]GCTAGACGTGGTCTATCCAAAATGGTAGATGTGGTGATGGTGTACCAGGC
MC0879	PZE-103055256	3	66118566	66118616	66118516	GRMZM2G088727_T01	Exon	[T/C]	GTCGTCGAACCCCACTGGTTGACGGTCCCGCTCCACCTCCCTGGCCGGCT[C/T]CTCCATGGGAAAATTGGTGCTCCCAGCCAACCCAGGGAACAAATCTTCAT
MC0880	SYN31435	3	66186260	66186200	66186320	GRMZM2G088653_T01	3 UTR	[T/C]	CACAACGGCACCAAGCGATGGCCAAGCAACCGGTTGGAATTTTGCATGAGCACAGTGGTG[C/T]CTTTAAGTTTTGCCAGTGAGCATTTGCAGGTCATAAATGGGTGGAATGAGGCTTCTCCTG
MC0881	PZE-103056064	3	67702467	67702417	67702517	GRMZM2G031519_T01	promoter	[T/C]	GATTTAACATGCATGTAGAGATGATGCGCAGCATGCTTATCGGTCAGGAC[A/G]TCCTGCCTCCCTCTAGTCGGAATCGGCTTCCCGAATTGGTAGTAGAACCG
MC0882	SYN8696	3	67942043	67942103	67941983	GRMZM2G017853_T01	Exon	[T/C]	GTGTGCTTCTTGCAGGGATATCTCATGATAAAGGGTTCGACATTTCTGACCCCAATGTTG[C/T]TGGACAGAATGATTTACTGATTGTGGGCCCTGGTGTTCTTGGGCGAATCATAGCTGAGAA
MC0883	PZE-103059411	3	113093009	113092959	113093059	GRMZM2G369203_T01	Exon	[A/C]	TATGTACTGTCTGTTCTTTATTTCTGGGCCTTTTTATCAGCAAAGTTGAG[A/C]TATTTTCGAGATTCAAAGATTGGTGTCAACATTGCTGCACGCGGAGAAAA
MC0884	PZE-103060293	3	110476141	110476091	110476191	GRMZM2G120943_T01	promoter	[A/G]	TAGCTTCTTTGCTCAGGCTGGCAGACTTAGGATGCTACGGGGACGGTAAG[A/G]CAGGTATATATACAAAGGATTCCTTCATTGTAAGTATCGCGAAGCCAATC
MC0885	PZE-103061735	3	105809942	105809892	105809992	GRMZM2G485098_T01	promoter	[A/C]	AACGGGAGATGCCTCTAGGGCCCACTTGTCGGCCAACAAACTAATGTGTG[A/C]GACAGGTAGAGAGGATGAGACACGGGTCCCGCCAGTCGGCATGACACCCA
MC0886	PZE-103063827	3	98217569	98217619	98217519	GRMZM2G004663_T01	intron	[A/G]	CGCATCAGTCCTACGTGGAGTAAGCTGTTTGGACTCCTACTAGATTTATT[C/T]ATTTATTTTTCATGCATACATACACGTGATCTGAGCAGCTAATAGCTATA
MC0887	PZE-103063925	3	98025641	98025691	98025591	GRMZM2G055545_T01	Exon	[A/G]	TGACGTGAACTACTAACAATTAACGATGCCATCGTCAAAGTGCTGCATCT[C/T]GCTTGATGGCTGCGGTGTGATCCTCCACCGTGGACTGCACCTGCATCCTC
MC0888	PZE-103065379	3	93840578	93840628	93840528	GRMZM2G106748_T01	promoter	[T/C]	GCCGCCGCAAACGCTGCCGTGCACCACCATACAGTGGCCAACGCTGTACG[C/T]CGGGGATAATCCCTTCTTCCTCAACAATGCATCAACCACGATGGTGCCCA
MC0889	SYN13813	3	92555920	92555860	92555980	GRMZM2G163059_T01	Exon	[A/G]	ATTCAACAGCATACGCATCTTCTCCCTTGCCGCAGTTTTGTGTGTTTTCGGGATTCTTCC[A/G]CTCAATTATTTTGGACAGGATATACACCATGTTCGAATTCCTTCAGAATCACTAGATATA
MC0890	SYN35155	3	90716698	90716758	90716638	GRMZM2G046065_T01	Exon	[A/G]	AGATGTGTGCATTGTCGAAAGTGGACCACACCTGGACTCGAAGCATGCGTATGTTATTGT[C/T]AGGCATGTGAAGTTTGCAACAAAGAAAGGTGGGAAGAAAGCTAGCCAGGCCATGGAAGAT
MC0891	PZE-103067707	3	88400440	88400390	88400490	GRMZM2G456669_T01	Exon	[T/C]	AGGGTATTCACACTGATGTTGAAAACCCTGAGCTCCTTGCAGTTGCTCAG[A/G]TTCGCTGGGATCTCACCATGCAACCCATTCAGCTGCAGCTCCAAATGTGT
MC0892	SYN38653	3	86915775	86915715	86915835	GRMZM2G480381_T01	promoter	[A/G]	CCAGCGTTGCTTCCTCGAGCCGTCGTCCCACGTTACCCAGCAAAAATCCCCTGAACACCT[C/T]GAGAGCGCACCGGTGGCGTCCGCCCCGCGACAGCCCAGACACGAGCGTCGTCCACGACAC
MC0893	PZE-103069234	3	85675020	85675070	85674970	GRMZM2G044724_T01	Exon	[T/G]	GAACACACTCCTGATCGAAAGCGGCACGGCAGAAGACGGACAAGGCCGCC[G/T]CCTCGTCTAGCAACTGCATTTCGTATGTCTGTTTTACCAGTGTGGGGAAC
MC0894	PZE-103069521	3	113572870	113572920	113572820	GRMZM2G327245_T01	Exon	[T/C]	AAGCTGGAGACAAAAGAGCCCATCACTTCTCAAGCACAGGAAATCAAAGA[C/T]GTAAGTTCTGCATAATGGTTATTGTCAACTAATCTTCCTTAGCATTTATG
MC0895	SYN28954	3	116045894	116045954	116045834	GRMZM2G173680_T01	Exon	[A/G]	GGCCTGCTCCAGCAGCAGGTGTAGCCCTCATCCATTTGGAGCCCCCAAGCTGGTCCAGCC[A/G]CTGTCTGTGCAGTTCCAGATTGGGAGTGTTGCGCATAGGTACCCGTTCCACCAGCAGCAG
MC0896	PZE-103071320	3	117106204	117106154	117106254	GRMZM2G069758_T01	Exon	[T/G]	AAGACTATAAAATGGCCGGCTTCGACCCATCGACCAGCAGCTTAGAGATC[A/C]GGTTGATCCAAAGCCAGGACGAGATCCGAAACCCAACTGTTACATGCAAG
MC0897	PZE-103071817	3	118083665	118083615	118083715	GRMZM2G167794_T01	3 UTR	[A/C]	AACTCACCAGGGACAGAGAGGAAAACAATTCCTCCCCTGCAATTTCAACA[A/C]TCGCAATTACAGAAGCAACGACCAGGCTGCTGATCGATAGATAGACAATA
MC0898	PZE-103071922	3	118307430	118307380	118307480	GRMZM2G105766_T01	Exon	[A/G]	ATACCCGAGCTTCCCGCCGGCGCGGCCGAGCTCCTCCAGTGTACGCTCCG[A/G]GGATGCTATCGTCATGAACCTCCTCTGTCGGTTCCGCTGGTCGAACAAGC
MC0899	PZE-103072593	3	119658489	119658539	119658439	GRMZM2G390371_T01	promoter	[T/C]	AATGTGTGCTAGAAAAAATGACCCTACGATCCACATTCAGTTATTTGCTG[C/T]CAATATCTGCTGAGACTGACCAACCAATACGGGAGACGACGCGGCACGTG
MC0900	PUT-163a-148941943-446	3	121091573	121091519	121091628	GRMZM2G152470_T01	3 UTR	[C/G]	GAGATGCAGTCTTGTCAAACAAAACTTACATATAATGGTTTAACAAATTTCACAG[C/G]GAACTAGCGGTAATATAAGCACTTAATGAAGATAACATCTCTGAGCAACTGTCA
MC0901	SYN28259	3	122399970	122399910	122400030	GRMZM2G136644_T01	Exon	[A/G]	ATACCCACCACCTCCNCCCCCNAAGGAGTCAAATCCACCACCCAGCAAGTCGGATCCCTC[A/G]ACATTAATTTTTGGAAGCTGCAAGGCAAACGAAAACCAAGTGAACATAATGCAGTGGGAA
MC0902	PZE-103074332	3	122901148	122901198	122901098	GRMZM2G045435_T01	Exon	[A/G]	GATGCTGACGAGATCCCTACCCCCGAGACCGTGCAGTTGCTCAAGTGGTG[C/T]GACGGGATACCACCGGTAATGCACCTTGGGATGAAGAACTATATGTACTC
MC0903	SYN15942	3	124202541	124202601	124202481	GRMZM2G063688_T03	Exon	[T/C]	TCGAACCATTGTGAAATCATGGGAACTCAACGTACCAGCGCAACAAAGAACCGAGCAACC[A/G]CATTCCCCGATTGGATAGCCGGAAACTGCATCCAAGTTTTCCTAATAGCCATGCGCTCGG
MC0904	PZA03505.1	3	124662566	124662626	124662506	GRMZM2G098397_T04	3 UTR	[A/C]	TCGGTGCAGGTTCAGCAAGAGAAGAGTGACGCCACCCTGTAGTAAAAAAATATTTTGGAA[G/T]CCAAGAATCAGCTGTCTGTTAATTTGAAATCCCATTAAGCTAAACTAAAATGCTGAAATA
MC0905	PZE-103075603	3	125446129	125446079	125446179	GRMZM2G332703_T01	Exon	[T/C]	TTCCCCATCCTGATGCAGGTCGCTGAGCGCAGTAGCTTCATGGAGGAAGT[A/G]AAGCTGGAGAGGGAAAGACAGCAAAAGGTTTGCTCTGAAACTGACAGGCA
MC0906	PZE-103075978	3	126128732	126128782	126128682	GRMZM2G076499_T01	promoter	[T/C]	TGCATCAGAAATGGAAGAGTTGGTCAACGATCTCGAGAGTTGGGCAGCAG[C/T]TGACTTTGCATTTGATTTTGGTGTGTTGTTAGGCCCTCTGTACTAGTAGT
MC0907	PZE-103076545	3	127238152	127238202	127238102	GRMZM2G332280_T01	Exon	[A/G]	GGAGAAGAAAAGAAACAGAACACTTATCATTGCAACAGTTGTTCCAATAG[C/T]TGTAGCAGCTCTACTGTTCGTTGCAGGATTACTTATCCTACGTAGAATGA
MC0908	PZE-103076837	3	127521669	127521719	127521619	GRMZM2G097647_T01	promoter	[T/G]	CACCACATGAAACACATCATGAATGTGTGTTGTGGCCGGAAGTTTGAGGA[G/T]ATAGGCCACCTCATTGATCACGACCATCACCTTGTATGGACTAAGATGTT
MC0909	PZE-103077003	3	127632813	127632763	127632863	GRMZM2G160840_T01	Exon	[T/G]	CAAATTTCCTCCAAGGCCCAAAGGTTACCAGTAATAATGCTGTCGGAGAA[A/C]CCTTGCACCCATCCACTGAGCTCCGGGTCCTCAAACTGGCCGGCACCACC
MC0910	PZE-103077704	3	128687653	128687603	128687703	GRMZM2G102580_T01	Exon	[T/C]	AAAGTTTTTGAGAGTTCTGTTCACCTTTCCTGGAGAAAAGCGAGCGCGGA[A/G]TTGACGTCGAGCCCGACCTGGCGGAGGTAGGCCTCAACGTCCTCAACGAA
MC0911	PZE-103079314	3	131357469	131357519	131357419	GRMZM2G447657_T01	promoter	[T/C]	GGCCAAGGCATGCAAAAGAAAAGAGAGATAGAATAGAAGGCCGCTTGCCA[C/T]CTCAACTGCTAGCTGTGGCTGGTATGGAGGCGAACAGCAGCAAGTCCGGC
MC0912	PZE-103079955	3	132489390	132489440	132489340	GRMZM2G002616_T01	Exon	[A/G]	GGGAAGCAGGAAAGAATTGCTATTTGGACAAAAAATGCTGCCAATGAAGC[C/T]GCTCAGGTATATGCGCTGTAGTAACAGTAACCTCTTCATTGGAAACACTT
MC0913	PZE-103080297	3	133200685	133200735	133200635	GRMZM2G042143_T01	3 UTR	[T/C]	ACAAAATTTGTTGGTCAATATACCAAGGCGATGGTGGCCCCACCTAGAGC[C/T]AGGCCAGAAAAGCCTCATCCACCGGCAGCCCTTAAGCCGTAGTAGTAGGG
MC0914	PZE-103080377	3	133213229	133213279	133213179	GRMZM2G042340_T01	Exon	[A/G]	GTATCTGGGCCTATCTGCCGTATTTTGTACTTATTTATCAAGTCTGCTAC[C/T]GTCGGCTGCTCAGTGGTAGATTCTTTTCCATTTTCAAGAGATGCAAAAGT
MC0915	SYN20866	3	133480413	133480473	133480353	GRMZM2G049902_T01	3 UTR	[T/C]	TACCTCATATTGAAGTGAACATAAATTAAGGATGGTAGTACAAAACACATTCACCAAACA[C/T]CTTGTAAAAAGAGTGAGTCTAGGCTCCTGCCNGATTGGCATTTTCTTCTACATCAAGCAC
MC0916	PUT-163a-110202795-62	3	134317074	134317129	134317019	GRMZM2G047434_T01	3 UTR	[A/G]	TGAGTCCATAACCCTCCTGATGGTTCAGGAACCAGTTCAAGTAGTCCAGCTACCC[A/G]ATTATTCCTAATCTCCTAATTTCTAACCAATACGTCTTACATTACCAGTAACAGC
MC0917	SYN8185	3	134796920	134796860	134796980	GRMZM2G005205_T02	Exon	[T/G]	TCAAGCCATTTTAGAATTGCGCCCAGTGTATGAAGTTGCACATTTGTTGAAGTTTGGACA[A/C]CGTCCACCATTTCGATCACTTGATGTACAGGATTCTGGCACTGGTGAAAGTGGAAGTGTG
MC0918	PZE-103081692	3	135533830	135533780	135533880	GRMZM2G084606_T01	intron	[T/C]	TTAGACAGGCTGTTATGGAAGAATTTGAAGTTTCTACTCATAAGGATAAA[A/G]TGTTAGCACTCCTCACACTTAAACAGACTGCTGCAGTTGAAGAGTACATG
MC0919	PZE-103082105	3	136112471	136112521	136112421	GRMZM2G092169_T01	Exon	[T/C]	GTCGATGCGTCCAACACTCTTCTGTCGCCAAGTGGTGGTCTGGGTCTGTT[C/T]GCTTCACGACCCAACTGCTATAATGTGCTCAATGGTGCTGCTGGTAACAG
MC0920	SYN794	3	136364564	136364504	136364624	GRMZM2G316474_T01	Exon	[A/G]	AGGGTGGCTTATACGTCTGGTTGCTGAGTATGAACCCGATGTCAGAGATGTCCTGCTCAC[C/T]AAACTGGGTCTTGCCGCTGGGGAACACCTCCAGCGCGAGCTGCAGGTTGTTGACCGAGTT
MC0921	PUT-163a-148941995-448	3	140753933	140753988	140753878	GRMZM2G096070_T01	3 UTR	[T/G]	AGTTTCATCCCCATCAACCATGGAGTAAGATTCATATCCCCCACTAATGCCACGT[G/T]AAGCAAAAATATCCACAAAAACCATCCCGTTGATTCATCATGTGACAAGAACAGG
MC0922	PZE-103085353	3	141311043	141310993	141311093	GRMZM2G101076_T01	promoter	[T/C]	AAACACCTGATGGTCTTATGTATCTTGTGTAAAATATGGACAGACAAACA[A/G]GACATGAACGCTGCCAGAAAACAAAACACTAGTAGCAGTTGCAATCGATC
MC0923	SYN694	3	141390019	141390079	141389959	GRMZM2G101020_T01	Exon	[T/C]	CCTCTAATCTGCGCGGGACTGGCCGGCACGAGACGAGAGGATAATGCCGACGATGAGACC[A/G]TAGAGGGCAAGTGCTTCAGCAAAAATAAGGATGAGGATCATGCCAACAAACAACTTCGGC
MC0924	PZE-103085597	3	141600308	141600358	141600258	GRMZM2G115812_T02	Exon	[A/G]	TTCCCATTAGGCATTTGTCAAAGCAGCAGGCGAAGAGGTATAGATGAACT[C/T]TGCGGTAAGCTGCAGAGTTTCAAAGTTTCCAGCGCCGTAAAAGGAAGCTA
MC0925	PZE-103085619	3	141646366	141646416	141646316	GRMZM2G042125_T01	promoter	[A/G]	TGCGAATGACATTCTTGCATCCCTCCTCACCAATCAAGGCGGCAACATAC[C/T]GGCCCTTTGGCCTTCCATGAACATGAACGCGGCGGAACGCCACGCCGGCG
MC0926	ZM013937-0331	3	142454000	142454060	142453940	GRMZM2G360698_T01	3 UTR	[A/G]	AAACATAAAATGNCATGGCACATGCTGGTGTCTAGAGTATTGCTGTTTCTGGAGTCCCAA[A/G]CATTCATGTGATGGCACATTGGAATGCCAGTTGTACTGCAATAGTGCCAATGAATCCTAT
MC0927	PUT-163a-16919470-1025	3	138928574	138928531	138928618	GRMZM2G152952_T01	Exon	[T/C]	GTTTGTCGAAGAGCTTTGGTGCAACACACTTGTCAACGCATGACCAGTAGTCGAA[A/G]TATTGGCCGGTGCAGTGCTTTTGCCCACTTCCGTCGCTCTCGACTCTCTTGACGC
MC0928	SYN20183	3	144722955	144723015	144722895	AC165171.2_FGT003	Exon	[T/G]	ACCAACCAAAATCCAGGTCACCAAGCTCTGCGATTTGGGGCCTAGGGACAGCGTATGCGC[A/C]GTGCATTGGTCACGGGAAGGCTCTTATCTTTCCATTGGCACCGGCCTTGGAGATGTCCAG
MC0929	PUT-163a-101384606-6	3	145797678	145797623	145797733	GRMZM2G074241_T01	3 UTR	[A/C]	TGCGTTGCAACTTGTAAATACCCTACTCCGNTGAACATAAATAAACTGGTTGATG[G/T]CAATCGGTTATTGGTGGATGGAACATAGCTCCCACTTTCCTTCGCCGTCAATGAG
MC0930	PZE-103088303	3	146559090	146559040	146559140	GRMZM2G103342_T01	promoter	[C/G]	GGAGCGGCGAATTTAAGCGGGTGTCACAGTTGGGTAGTCGGTACCAACCA[C/G]CATAACTCTAACGCCGGTTGATACTGATCATGGCCCCTATCGATATGGCG
MC0931	SYN16523	3	147846487	147846547	147846427	GRMZM2G168707_T01	Exon	[T/C]	TGTATCCAAGGATGTCGCTGGAAGGCGGGCGAAGAGGGCGCAGAAGCGAGAAGCTGCAGA[C/T]AAGGCAGCTGCAGAGAAGCACCTGAAGCACCTGCAGAGGTTGGGGCTGAGNAAATCGCCA
MC0932	SYN20918	3	148260085	148260145	148260025	GRMZM2G032496_T01	Exon	[T/C]	AAAGGAGGTTTCTTCACCAAGCCATATGNCTCNCGATGGAGAGAAGCCTTCCTCGACAAT[A/G]TCTCGTTCCACAGCAGCCAGTTCTCTGTCAAGGAGTTGCCGGACAACACCGTGGAGTTCT
MC0933	PZE-103089728	3	148268911	148268861	148268961	GRMZM2G069245_T01	promoter	[A/G]	TAAAGAGAAACTCTCCGTCCATTTTCCCGTCTTAGAAGGGGCTGCAGCAG[A/G]CCCAAATCATTGGCTTTTAAAAACAGGGAGTGCAAGACGTCCATTACTAG
MC0934	SYN20914	3	148270441	148270501	148270381	GRMZM2G069223_T01	Exon	[A/G]	AACGGAGGAATGTGAACTATCACAATGCTGACACTGCTGTCTGGAACGATGACGCTGTTC[A/G]CGGTGCTCTGGAAAGTGCTGCCTTTTGGTCCAAGGGCTTACCGTACGCCAAATCTCTAAG
MC0935	PZE-103090068	3	148874854	148874804	148874904	GRMZM2G047310_T01	3 UTR	[T/C]	AACCTTCGCCCCCTACATTTGCCAAGCTATTCTTTAATGAATGATAAATT[A/G]AAAAGGAAGGTGCAGCTCTACCAGTCTTATATGCTGTGTTGCTAGCTTTG
MC0936	PZE-103091455	3	151086123	151086169	151086078	GRMZM2G361501_T01	Exon	[A/G]	ACAAAAAAAGAATGGATTGGAGAGGTAGGAGGAAAGAATTAGTACTTGAT[C/T]TTGGAGAACTCCTTGAGAGTCCGGATGGGCTCATTGGCGGCGCAGACATT
MC0937	SYN1226	3	151093917	151093857	151093977	GRMZM2G062524_T01	Exon	[A/G]	TGACGGCATGTTTGGAGAACTCTGCACTGCAACAAATGGAAATGCCAAGATATCAACGAC[C/T]GAGTTTATCAGTTCCCGAACTCCCCTCTTCCCACCACCAAGACCCGTCCAGGCGGCCAAT
MC0938	PZE-103091693	3	151396256	151396306	151396206	GRMZM2G116554_T02	Exon	[T/G]	AGCGGGCCGATGGGGATCGTGTACTCGGTCGCTCTTTCCAGCGTGTTCGG[G/T]TGGGTTTACCTGCTGGCTCTCACGTCGGTGGTCACTGACATCCCGTACCT
MC0939	PZE-103091851	3	151764800	151764850	151764750	GRMZM2G562290_T01	promoter	[A/T]	CTTCCATCTGTTCACTTTTTTTGGTGGTTTCAAAAGGCAGAGATTTTATG[A/T]TTCTTGCCTTCTTGGCGAGTGTGTGGGGGAGGGTGATAGTTGTGCGTACA
MC0940	PZE-103092432	3	152533215	152533165	152533265	GRMZM2G155348_T01	3 UTR	[T/C]	CAGTGGAGAAACCTGCAGCACAGCGTCCGTTTATATTCTACTAATCTACA[A/G]GACTAACTAGATCATGGTTTTCCAAGGAGAGACGGGCGGTAGAATGCATG
MC0941	PZE-103092676	3	153337364	153337414	153337314	GRMZM2G529042_T01	promoter	[A/C]	TAATGGTAAATAAATGTTGTTATTCAGTTTGGATTTGGAATTTTGCTCTT[G/T]TTGGCGAATTTTTGTTTCGCCGGTGCTTGTTTCCTGTCCTGTTTCACTTT
MC0942	PZB00228.2	3	154703454	154703514	154703394	GRMZM2G126386_T01	promoter	[A/G]	TGCTCCANCCTTGCATCTGCCAAGCCGGGGGAGTACACCTCCTGTTGCAAATGCCGTGCA[A/G]CAAGGCTTCTCAAACGTTGTCAGTTCGTTACCCTCACAACCTTACGCCCCTCCAGTCTCG
MC0943	PZE-103094339	3	155358318	155358368	155358268	GRMZM2G093288_T02	promoter	[A/G]	TCTTTTCCGTGAGACCCAGCAGGAGGCGTCATTGGGCAACAATTTAGATC[C/T]GTGCAGCACGTGGATTTGGATTCTTCATCTGGAGATTTAGTTGTGCTGGT
MC0944	PZE-103094595	3	155710092	155710142	155710042	AC184112.4_FGT010	promoter	[T/C]	CCATTGTTGGTTTCTTCTGATGAAGTGAGGTGAGCGTCGTCACTGCAATC[C/T]TGCATGTGCTGCATGCATTCATTTGTATTTATACACATGGAGGTACGGTA
MC0945	PZE-103095468	2	86847010	86847060	86846960	GRMZM2G052268_T01	Exon	[T/G]	TCCTTAGGATCATCTAGCTTTATAAATAAGTATCCGTCGGCAGCACCTAT[G/T]ATGCCTCTAAATCGATACCCCCATTCATCAGGCAAGGTGATTCTGTTCAG
MC0946	PZE-103095475	2	86883356	86883306	86883406	GRMZM2G013357_T01	promoter	[T/C]	CCACCAGGTTTTGCTACACAGATCCGGCCCTGTTAGACTAAAAACTTCTC[A/G]CTCCAATACCTATACTCATGCGCGTGTACAATTCCATACCCATACCCGGA
MC0947	PZE-103096408	3	156325710	156325660	156325760	GRMZM2G126266_T02	intron	[T/C]	CATGTTATCGTAATATCCAAAATTCTGAATGTAAAACTTAACATGCTGCT[A/G]TTTGCTTATGCTGAAAGTTGGAAGGACTTTGTTGGACTTCCTACTGTTCA
MC0948	PUT-163a-111190332-143	3	156525187	156525242	156525133	GRMZM2G338259_T01	Exon	[T/C]	GCCAAATACCAATTCACCCTCGAAGTCAAACATCTTGTCCAGCTCTGCTTGGAG[C/T]TCGCCGTAGTCGGTGNATTTAGAGAGGTCCACCGACCTGCCAAGTGCGACTCCTT
MC0949	PZA00827.1	3	156832831	156832880	156832782	GRMZM2G031584_T01	Exon	[A/C]	AAAAAGGTAAAGCAACCTTTTACCCGAGCCAAGCTGCA[A/C]ACATTTACTCCATTTTCATCAGAGTATTCCGAGAGGATCTCAACCATGCGAGGTTCACAT
MC0950	PZE-103096999	3	156842431	156842481	156842381	GRMZM2G031493_T01	promoter	[T/G]	GCAATCTTGTTTAGTGGTATCACATATCCATCAGACGATTAGCAAGCAGT[G/T]TTTAATTGCTGCCAGTTAGCAACTAGTAACGGTTAAAACCAGCAATCAAA
MC0951	PZE-103097064	3	156978841	156978791	156978891	GRMZM2G089952_T01	3 UTR	[T/C]	AGGGAAACAGTTCTTGCTGTTCATAGTGGTAGCCCAGAGATCTGCAGTTG[A/G]GCTGGTCAATTGACCCGGCTAAACAGCGCAACGTTTCATTTTCACTTTCA
MC0952	PZE-103097507	3	157244636	157244586	157244686	GRMZM2G049546_T01	Exon	[T/C]	ATAGGATACACTTCCCTCTTGCTCTTCCACCACGCTAAAATATCAAATGG[A/G]CCATCAAATGGACCACCAAGACGCAAAAGTGGATCTGCCATGTACTTTTC
MC0953	PUT-163a-28982738-1684	3	157560523	157560577	157560469	AC203535.4_FGT001	Exon	[T/C]	AGCGCCGTCTTCAAGGCAAGGGCTGGGCTTCACTGATCTCTTGAACNGATACTTC[A/G]TCATTACCCCCTTCAGTGTCTGGTGCTGGTGGGACAGGGCCTACAACTCCACCNT
MC0954	SYN25544	3	158938124	158938064	158938184	GRMZM2G471529_T01	3 UTR	[A/G]	TTTGTTGTGCATCGTCTTCGGTCTGTATTGTTTGGGTCGAAGCTGTAAAATGTAAATGGC[A/G]TTTTCAAAGATGGAAGTTTTGTTTGACAAATACATCGGTCGTCATCAGCTTGTCTTCCTG
MC0955	SYN20328	3	160943427	160943487	160943367	GRMZM2G038512_T03	Exon	[T/G]	GCGCAACTTGTTTCTGCAGAGCCTGGCCATACTGCAGCTGCAGCCAAGAGGAGTGATCGC[A/C]GCAGAGCAGATGAGGCCTCCAGCGACNAGCGAGCTGCGCGCTGAGCCAGCAGCAGAGGAA
MC0956	SYN33134	3	160978007	160978067	160977947	GRMZM2G359505_T01	Exon	[A/G]	TTCACGTTTCAGCAGTATCCCTGTCTCTCATAGAGAGGGTTCAAGCAGCATGCCTGTACA[A/G]CACATCCAGGCTTCGAGTAGTACACCACCGGCTACTGGTGAGCCTCGCATTGGTATGCGT
MC0957	SYN14035	3	161301222	161301162	161301282	GRMZM2G140107_T01	3 UTR	[A/G]	GCTAGGCATACTTTGTTTTTTAAAAAAAGAACTTCAGTTTACTGCATACTCAAGGAAACG[A/G]AATGACAGTAAAAGTCAGGGTTTAATTTTGGTGTTTGAATTTTTTCCGGTCATCCTTGAA
MC0958	SYN19494	3	161408821	161408881	161408761	GRMZM2G084134_T01	Exon	[A/G]	AAACAGCAGCAAAGAAATCAAATTACTTGCGCGGTAAGGATTCAGTGTTCTCAGCTGAAT[C/T]GATTGATATGACTTGAGGTTGCAATACATGTGAACTGCAGTAATTCCAGCAAACGAAATA
MC0959	SYN15478	3	162340357	162340297	162340417	GRMZM2G115152_T01	Exon	[T/C]	GATCACATTCCGCTCCGGCATTTCCTCGAACAGTGACCTCGCCTCATCCATCCTACCATG[C/T]CTGGCATAACCATCGATCATTGAGTTCCAGCACACCAAATCCCTCTCAGGCATTTGATCA
MC0960	PZE-103102469	3	162847218	162847168	162847268	GRMZM2G133398_T02	3 UTR	[A/G]	GGAGCCGGCGCCATGAGCCAGATGGCGGTGAGCATCTGAAAGAGCAGCAG[A/G]CTCCGCCATATATTGATCGATCGACCAATCGATCGTTAGTTCTCCAAGTT
MC0961	PZE-103103537	3	165219194	165219144	165219244	GRMZM2G085113_T01	Exon	[T/C]	GGATACCTGTACTTGTTCGGTATGTTCCTGATCATGACGGTGGTCCTCGT[A/G]TCCATCTCCGAAGCCGGCGTTGCTTGCGTGTCGGCGCCGCCGCCGGCCTC
MC0962	PZE-103103922	3	165504880	165504830	165504930	GRMZM2G025414_T01	promoter	[T/C]	GTCAGGCGCCCCTGGCCCTAGCCGCGCGCCATCGTGTGTCTCGTAGACGA[A/G]ACGTGGAATGCATCTGGCTAATAGTACGAGGGCTAGATACTATTTGGATC
MC0963	SYN31292	3	165511268	165511208	165511328	GRMZM2G025451_T01	Exon	[T/C]	TGGCTGCAATTTCATGTTGTGCCCTGTGAGCCATTGCCAATCCAGCCCATGCAATTGGGG[C/T]GTCAACTGCGGAAGGGTCTCCTTCTTTTAGAACTGTTGCCATTTCATTTGCAGCCCAAAG
MC0964	PZE-103104163	3	165773354	165773304	165773404	GRMZM2G058450_T01	Exon	[A/C]	GCAGCAGACCACCCTTTGTCCTTGCAGTCCTTGTCCATCAAGTTGTCCTC[A/C]AGTTGTTGCAAGAAAGGGTATATGATAGCTGCATTCCATGGGGTCCCAAA
MC0965	PZE-103104806	3	166196325	166196275	166196375	GRMZM2G013016_T01	promoter	[T/C]	TTATCACTGTCCAGATTGTTGCGGCGATGGATACCACGAGATAGTTACGT[A/G]AGGAGGATCGCGTCCGTGGCACGGAATGTGTAGCAAGGCGAGGCGTTTTT
MC0966	PZE-103106160	3	167041620	167041570	167041670	GRMZM2G047572_T01	Exon	[T/C]	GACGATTTGTTGTTTTTGGTTTTGTTGGGTGCAAAGAAATCCTTGTACGG[A/G]GTCGAGGAGAGGATTGCCAGCCTCAGGGTATCTGTCGCTGAGAAGAGGGC
MC0967	PUT-163a-71759935-3438	3	166035724	166035760	166035688	GRMZM2G130933_T01	Exon	[T/C]	CCATTTGAAACCTGTATCCNTCCACTTGACAGCATTTCCGTAACGTTATACTTG[A/G]AGTAGAGGTCAAGGGCAAGGGTGAAATACTGTAATTCATCCTGAACCACAGGGGC
MC0968	SYN720	3	168524795	168524735	168524855	GRMZM2G109526_T06	Exon	[A/G]	AAAGATTCAATCTGTACATCTGGACAGCTGAGTTGGTTGGAGCTCACATTAATCTTTTCA[C/T]CGTCGCGGGATACAACGGACGTCTTGACGTTCTCCAGCGACAAATCGCTCTTCCTGTCGG
MC0969	PZE-103108410	3	169261621	169261571	169261671	GRMZM2G118250_T01	3 UTR	[A/G]	CAGCACATTCCGGACATATGTTTTTTCTCTGCAAGCTCTGTTAACTTTAC[A/G]AACTAATGAAATTGCAGTTCTCTTTTCTCGAACCAGTTTTAAGTTAAAGA
MC0970	SYN23413	3	170487497	170487557	170487437	GRMZM2G007160_T02	Exon	[T/C]	GCAATTCTTGTGTCGGCCAAAGCCATTTGAGCACAATTGCATGGAGGACATAGCAAAGAA[C/T]TTGAATTCAGACTAGACGATGTCANCAGGCAATGGTTATGAACATTCCCCTGAAACCAAA
MC0971	PZE-103111112	3	171481563	171481613	171481513	GRMZM2G110195_T01	3 UTR	[A/G]	AGCAACCATGTTCGTGAGTTGCAACTCATAAGTACTTAAATCAGACTCTG[C/T]ATCATTGCTAAACGCGAGTTTTTTTAACTTGTATACGCATGATTCATGAG
MC0972	SYN28495	3	173048289	173048229	173048349	GRMZM2G049373_T01	3 UTR	[T/C]	GCCTCGCCGAGATCCTCAGAGGGTCCTGCTGATCCATCGGCCCCAGTTCCAAGCGTATCA[A/G]GTTTTCTTGGCCGTGTCCGTGTGTTAAATTTTAATATGTATACTCATAGCGCGTGTGATG
MC0973	PZE-103113284	3	173045442	173045492	173045392	GRMZM2G049464_T01	5 UTR	[T/C]	GAAAGAGATCGAAGGAGAGATCGAGGAAAAGGAGACGAATCCAGCGCATG[C/T]CTGAGCCCAGAAACACGCTGTCGTAAAAGTACCAAAACATGGATGCAACG
MC0974	SYN35210	3	173064649	173064589	173064709	GRMZM2G038281_T02	Exon	[A/G]	TAGTATGGCTCTTGCTCAAAACACTGGTGTCCCTTGGATTATGTGCCAAGAGTCTGATGC[C/T]CCTGATCCCGTGGTTAGCCTTTTACACCCAATGCCTGGCTGTTTTATTAACAGACTAACA
MC0975	SYN31233	3	173633370	173633310	173633430	GRMZM2G091845_T02	Exon	[T/C]	GCGCCATTGGGATGTTTGCCCACCTTAAGTCGAGGAAGACATCGTTCTCCTGAAATCAAA[C/T]GATTTTAGAGCTGATTCTGGTAACGGGCTGCTTCCGGGCACCCACAAACCACCTCCGTGC
MC0976	SYN30765	3	173846433	173846493	173846373	GRMZM2G339699_T01	3 UTR	[T/C]	ATTGTGGGTTCGATCTAATCTATTGTATTGCTATATGATGATGACGACGACAATGAATGA[C/T]AGAAAAATTATTTCAATGGTACATGTTTACCTTTTCACTATATCAGGTTTAGGGTCTGTT
MC0977	PZE-103114703	3	174413146	174413196	174413096	GRMZM2G400604_T03	5 UTR	[T/C]	TACCTGCACAATCACATAGTCTAATTCCCAGAGGCTGCATTTTCAAATCC[C/T]AAGACAAGGTTCGGTTTAGACATCTGTCATTCTAAAATTAGACCAAAAAA
MC0978	SYN31399	3	174508139	174508199	174508079	GRMZM2G129428_T01	5 UTR	[A/G]	TGGGAGCCTNTAAGGCAGGTGCGGTGGGTTTATAGGAGGAAGGAGCCCCGAGCCTTCCTG[C/T]CTGCTCCCACCTCGTTGACCCCTCCCATCTCCTCTCCTCCCCTCTCGAGGTCCGGTGCGG
MC0979	SYN12970	3	174580978	174581038	174580918	GRMZM2G005444_T01	Exon	[A/G]	AACTTACAATTTTGCATAGCCCTTCAGACCAATTGCAAGTGCTTTGTCGTAAATACGCTG[C/T]ACAAGCTTGCGGGAAATAAATCTGTCACCTATCTACAAAATTGAAGTGAAATGAGAAAAC
MC0980	PZE-103115114	3	175167150	175167100	175167200	GRMZM2G534593_T01	Exon	[T/C]	AAAGCAGCCTTACAAAGTATATGTTGTGCTTCATCCCTAGACACATCCAT[A/G]TAGCACGCTTTGGCTGCATCAATTGCGGCAATTCTAACTTCTGCAGATTT
MC0981	PZE-103116145	3	175942612	175942662	175942562	GRMZM2G053252_T01	promoter	[A/G]	ATGTTTCTTCATGTAGTACATCAGTCGACCTAACCATCTTTCACAATGCT[C/T]CATGGCCAACAGCCCTTCAATGATTTAGAAAGAACCAAGAATGCTAGAGA
MC0982	SYN34019	3	176088883	176088943	176088823	GRMZM2G061321_T01	Exon	[T/C]	GGACGACTCCGGCGTGTCGGAGGGCCACAGNTTCGGCGTGTCCATCGGAGAGAGCCAGAT[C/T]GTAGGCATCAGGAGCAGAACAGAGCTCGAGTCGGAGTGGCTGCAGGTGCTTGGCAAGCTC
MC0983	PZE-103118101	3	176722352	176722302	176722402	GRMZM2G023650_T01	Exon	[A/C]	TCCCACTCGTCCGGGAACGGGCACTGCGGCGCCGCGCTCAGAAGCACCGC[A/C]TTGCCGTCCTTTTCCTTACCCATATCCTTGAGTTCCCTGCATGCGTGTCG
MC0984	SYN17221	3	177065219	177065279	177065159	GRMZM2G015596_T02	intron	[A/G]	TGGAAGACCAGGTCTGGGCTTCTGCGGACCAGATATTGTGCCTGGACTAATCTGGGATGT[A/G]TTGAGTGATCCAACAATCCCAATATTCTGAGTCCCAGGGGAAGGTTGCCTAAACTGGAGG
MC0985	PZE-103118405	3	177188935	177188885	177188985	GRMZM2G396231_T01	Exon	[A/G]	TCATTATCAGAGGATGGAGAAAATATTAAGATTGGCAGCAGGCTGCAAAC[A/G]TCTCCATTACCAAATGTGCCTGTGGGGACCAAAAAGGGTTCAAAACCATC
MC0986	PZE-103118415	3	177192290	177192340	177192240	GRMZM2G096802_T01	Exon	[A/G]	GACAGTAAACACATAAACTTACTTGGTCCTGTTCACTATAGTAGCAGCAA[C/T]TCACAAGTTCATAGTGCCCCCGGAATGTTTGAAATGTTTTACCAGACCAT
MC0987	SYN16425	3	178100781	178100721	178100841	GRMZM2G047851_T01	Exon	[A/G]	ATTCTTTTGTTGCCATGTTTATTTATCAAATGAATCCATGTTGCAGGGAAATCGTTTCTT[C/T]CAAAAATGCCTGGAGCAGCGATGCTAACCAGACTCAATAGTAGATCAATACATGTAGCCA
MC0988	SYN37579	3	178602565	178602505	178602625	GRMZM2G125522_T01	5 UTR	[A/G]	CGGCACCGGCGTCCACGCCTCCGCCATCATCTTGGCCGCTGCCTGCACACGTGAGCTGCC[C/T]GTCTGGCTGGTAGCGAAGAAGATGAGGGAGAGAAGTAGGGGGAGGTGGAAGGTAGCGTGA
MC0989	SYN30210	3	179465958	179465898	179466018	GRMZM2G065557_T01	promoter	[A/C]	TTTACTGGCATGTTGCATTTCTGATTTCTGTGCCTAGGCTTTTACTGGTATGCTGCTTGC[G/T]GACAGCCTGATGCTCTCTACGAGGAGTTTCAGTCTCTACGAGGTGTTGTTACATAGATGG
MC0990	SYN30212	3	179464418	179464358	179464478	GRMZM2G065423_T01	Exon	[A/G]	ACAAATGTCTTCATGTTGTATTCAGATCATGACAAGCAGGCCACGGTCTGATCTGTACAT[C/T]AATCTTCCAGCACTTCGGAAGCTGGATCATATGCTTCTCGTGAGTTTTTTCTGAACTGTG
MC0991	SYN39105	3	179568726	179568666	179568786	GRMZM2G154641_T01	Exon	[T/C]	CACCTGCCTCATCTCAAGGTTGTGGATCTCTTCNACCATTGGTTTCCAAAGACGAACCCT[C/T]GCATTTATAAACCAGTTGGATACCTGGACGAGTGTAACCATATGCCATCAGAAAGTTTCA
MC0992	SYN16741	3	179693403	179693343	179693463	GRMZM2G178533_T02	promoter	[T/C]	ATATTGAACTAAAACTCGAGGGAGTATTAATTTGCATCCATCTTGTTTCCTTCAAGACCC[C/T]TACACAGCGNGGGTGAATGTGTCTGACAATTTTATTTCGTGATCTTCAGGCTAGGCTACT
MC0993	SYN7807	3	179842150	179842090	179842210	GRMZM2G302245_T01	3 UTR	[A/G]	CGTAGACAAAGCTTGTATCGCACNGCGTATACAGTTGAGTAGGATTGCCTCGACAAATTG[C/T]GCATTTCCTCCGTTGCTGCTAATGTACAAAATTCCACAAGCTAGACAGGGCAACCGATGC
MC0994	SYN8830	3	180023897	180023837	180023957	GRMZM2G042295_T01	3 UTR	[A/C]	GGTTTTGATGTGTGACAAGCCTATGGTGCGTTAGGCGATCAGGGGAAGGTTCGATGACAC[A/C]TTTGTGGCTAGTTTGGAAATTCAAATTCTCAGGGATTTAAAGAGATTTAGGATTTGTTCG
MC0995	SYN1985	3	180049845	180049905	180049785	GRMZM2G014136_T01	promoter	[A/C]	GAATAATGNGCATAGCAGGATTAGAGGACAGATGTGGCGTGATCGAGGCCAAGCACCCAG[A/C]GCGAGAGGGTTTACTGGAACCAGATCAGTCCATGAAAATCCACTAGCGAACACTACAGCA
MC0996	SYN1975	3	180096277	180096337	180096217	GRMZM2G359369_T01	promoter	[A/G]	TTAGCGTGGTCGTCGTGGATCTCCGCCGGGGCATATGATTCTCGGAGCGAAGCAGAGCAG[A/G]GCAAAATCATATGCTCCATGCTTGAAACTAGCTCTTCTGAAATCCACGCTAATTTCTCCC
MC0997	SYN31402	3	180252884	180252824	180252944	GRMZM2G054807_T01	5 UTR	[A/G]	CGGCGGAGCTTCGATCAGGCAGGGCGGAGCGAGAAATTGAGCTGAGAGAGAGGGGGATTC[A/G]TCATAGTTCACCCATGGTTGTGCTTATGCAGAAGCCGTGGCTGCCCGTCGACCTGCGGCT
MC0998	SYN31730	3	180799480	180799420	180799540	GRMZM2G157679_T01	Exon	[T/G]	TGCTGAGACCTTCAATGTGCCCTTCGAGTTCCGAGCCATTCCATCTAGGTTCGAGGCGGT[G/T]CAGATAGAGGATCTCCACATTGCCAAGGACGAGCTGCTGATCGTNAACAGCATGTTCAAA
MC0999	SYN31220	3	181032483	181032543	181032423	GRMZM2G702017_T01	promoter	[T/C]	AGTGGGGGCATTTTGCATCAGGTTAGATTTGAAGGAGTGAATTCGATAGAGCCCCTGGAT[C/T]ACTAGGGTGAGGGGATATATCACCATGAAATGTACAGGTTGTTCGCTTCGGATTAAAGCC
MC1000	SYN29702	3	183443498	183443438	183443558	GRMZM2G006229_T01	Exon	[T/C]	TTTAATAGACAGTCAAAGTTGATATAAATATTGAGAGGGATTTGGCATATGCACTTCAAG[C/T]AAGAGAATGTCCACAATTATTGTTCCTTAGGGGAAACAAGATCTTATATAGAGAAAAAGG
MC1001	PZE-103125892	3	183611160	183611210	183611110	GRMZM2G141350_T01	Exon	[T/C]	CGGAGGCGCGCGTCCGCGCCGTCCAGGGCCTGCAGGTGCTTCGTCTCGCC[C/T]TCGTCCTCTGCGACAAACGAACAAAGAGAGCTTTGCAAATCTCGTTTCGT
MC1002	PZE-103125956	3	183632953	183632903	183633003	GRMZM2G442685_T01	5 UTR	[T/C]	ATATGCAGGCATAACAGAATCCACTATCGCTGACTTAACATCTGCTCGTA[A/G]CTGCTCATCTGCAATCACCCAATCTGACTGCACCGCGCAAATCTCCTCCA
MC1003	PZE-103126371	3	184056194	184056144	184056244	GRMZM2G011541_T01	Exon	[A/G]	GTCTTACTAATGTTGGGACTGCTGAACGACGCATTCCCTTCCAAGCCCTT[A/G]AGGAACCAGTGGATAGAGATCGACAATCAAATACTTAACGCCCTCTTCAC
MC1004	PZE-103126437	3	184114988	184115038	184114938	GRMZM2G118363_T01	promoter	[A/G]	GTCTTCACCGAATTGGAGTATTAGCGTTAGCGAGGTACTTACCACGTAAT[C/T]CAGCCTGGGGAACCTAGTTTTGACCAACTATAAAGCGCTAGGTCTCGGGA
MC1005	PZE-103126743	3	184176596	184176646	184176546	GRMZM2G092517_T01	Exon	[A/C]	TTGTCAACCAAAGTATGCAGGATGCTCACTTGGGTTAAGGGAGCTATAGT[G/T]ATTAGTACTTGACGGCTGCTCGGCTTCCGCAATGTACACCCCCGACGCGC
MC1006	PZE-103127310	3	184369788	184369838	184369738	GRMZM2G330159_T01	Exon	[A/G]	ACAAGCTCTACGCCCAAGTGATCACCTCCGCCACGGACATCGTCATCGAC[C/T]TGCGGACCAAAAGGAGGCCCGAAAAGACGCTCCCGCCGATCATGACCAAG
MC1007	SYN23250	3	184730537	184730597	184730477	GRMZM2G145753_T01	Exon	[A/G]	AGGCTTCTACTGGACTTCGTCACTGCAGCTCCTCATCTATGATTACCTACCTGGAGGAAA[C/T]CTGCACAAACACCTGCACGAGTGCNACGAAGACAGCTTACTTTCCTGGATGGAGAGATTC
MC1008	PZE-103128516	3	185314804	185314854	185314754	GRMZM2G098042_T01	Exon	[T/C]	ATCACCATCTCTTCTATCCAACATACAGGCTGCACAGAAACGTCCAGTGG[C/T]GCAACCAAAGCAAGCTGGTAAGTAGCTTTTGTCAAGTGCATTATTTCCTT
MC1009	SYN10650	3	185743346	185743406	185743286	GRMZM2G093006_T01	5 UTR	[T/G]	CGTGTTTTATCTCCTTTTCTGCTGTGCGGTAAAATCAGTCGAGGAGGGTTCCAGCGAAGT[G/T]GCACATACGAGATGCCAAAAACGGCCGCTTCGTCTGGGTGTTTCTTCGGCTAGCTGGCCA
MC1010	SYN10651	3	185812719	185812659	185812779	GRMZM2G050089_T01	3 UTR	[T/C]	TCCGCTGGTTCAGATGCCTTACTGCGCAGGAATATCTTTGAGATCAAATATGGTCCAAAA[C/T]GTTGAGGAAGAAACCAGTATCATGAACTGTACAGATATATCGTTGCAGAGGTACAAGTGT
MC1011	PZE-103129362	3	186272497	186272447	186272547	GRMZM2G312244_T01	promoter	[A/G]	CGGCGAGGTCGTCCCAGTCAGGATGGTAGAATGGCCCGAACGTGTCAGCT[A/G]TCACGGCTATTTAATGTTGATGACCACTAAGCAGCATGCCTTGCAGCGCG
MC1012	PZE-103129544	3	186290535	186290585	186290485	GRMZM2G133213_T01	promoter	[A/G]	GTGCTACAGCTACCTCATATGTTCGTCAGCAGCCAAACAATTTTTTGATC[C/T]GCGAATTAACTGGACTCACTTTGGCTAAAGACTTCAGGGGTTTCGAATCT
MC1013	PZE-103129726	3	186493784	186493734	186493834	GRMZM2G054821_T01	Exon	[A/G]	TCAGGTGGGTAACCTGATTCAATTGATTTGTTGGAAACTGAGCTACCATC[A/G]AATGATCCAAAACTTCCAGAAGAAGTTGTTCGCTGCACATAAAAAGAAGG
MC1014	SYN20497	3	186544842	186544782	186544902	GRMZM2G069024_T07	Exon	[T/C]	GAAACCCTGTCACCGAACTCCCTGAAGCACACATCTGCATATGCCGTGAAATCCTCCCTG[C/T]GTTTTGTGGTAGCATGGATGATCAAGATATGTTCATTTTGGGAAAATATCCCTAACATCT
MC1015	SYN3795	3	186852321	186852261	186852381	GRMZM2G092474_T01	Exon	[A/G]	GTCGGCCTTGCAGCTGGGGCCCCTGCCGCGGCACTGGAAGGACATGGGCACGTTGAAGCC[A/G]TCCACGAGGGAGATGTCGATGTAGTCCGGGCCGTTCCTGTTGAGCGTGTACTCGGCCAGC
MC1016	PZA03648.2	3	187090248	187090188	187090308	GRMZM2G139710_T01	Exon	[T/C]	CCTGAACAGGATGTTCTGGACGTCAAGCCCTTGAGGACATTGGCTCCAATGTTCCCTGCT[C/T]CTCTGGGTGTCAATACATTTAACCACTCAACCACGCCACCATTGATATTTGTCACTCCTT
MC1017	PUT-163a-94477249-4885	3	187111760	187111809	187111712	GRMZM2G445100_T01	5 UTR	[T/C]	CGAGCATTCACAAGTAGTGGTCTCTTACTGGTGGCGGCGTAGAGGTGACGAAAAA[A/G]CCTTGACAATGAGCAGCATAGGCACAGGTTATGATCTGTCTGTCACCACCTTCT
MC1018	SYN30324	3	187270499	187270439	187270559	GRMZM2G035709_T01	3 UTR	[A/G]	TCCCCTGGTTTGACCTCAAGCTTGGCAATTGCTGAACACATTGTTTCAAAGTATTTGTGA[C/T]GGGAGTCTCCTATACAAAGCTTCATTGCCAGATGCTCCATGCACTGCAGAATGATGAACC
MC1019	SYN21219	3	187498048	187497988	187498108	GRMZM2G071739_T01	Exon	[A/G]	ATCCATATCAAGGGTTACCGATCACAGAAAATGATGGAAGCATCCCTTCTCATCAGGCAC[A/G]TCAAATTGAGGCAAGTGCTGTTGTAATAACTATTGTATCAATATATCTTTGGGGAGATCC
MC1020	SYN13414	3	187529839	187529785	187529894	GRMZM2G072995_T01	3 UTR	[T/C]	TGGTGGCTCTGCAGATCGCTCTCGCTGGCCCAGGTGACCAAGACACCTGATGAAGTGATC[A/G]TGCGTGTTTTGACAGAGACACTGTACATAATCAGGTGTAGATTGGCTGATTTTTTTGGGA
MC1021	PZE-103133167	3	188955941	188955891	188955991	GRMZM2G349603_T01	5 UTR	[T/C]	TTTCCGGCGGTATAAAACGAAAATACGGTACAGGACTGGCCATTCCTATC[A/G]ATACTTCCACACGGCACAACTATCGGCGGCGGCAACGAGCCAGGACCCTG
MC1022	PZE-103133175	3	188966424	188966374	188966474	AC212350.3_FGT005	promoter	[A/G]	AAAAGTTATACTGCGTATGAAGTTCACCCAGTAGGCTGCATTTCGTTGCT[A/G]GGCTTGAATTGCTGGATATTTTTTGAGAGGACTTCCATTTATATTAAATT
MC1023	PZE-103134006	3	189838555	189838505	189838605	GRMZM2G173654_T01	Exon	[T/C]	CTACTGCGTCAACCGTAGTTGAGCCGGAATATGTCGTTCTGCACGAAGAA[A/G]CTCCCCTGCTCGTTGGGCACCAGCTGAAACATCTGCACTCCAAGATCGAA
MC1024	SYN5522	3	189959336	189959276	189959396	GRMZM2G116700_T01	Exon	[T/G]	TGAAGCAATCGCACCAGAAATTGGAGTGGAAGCACCAGTTGCAAATGCAGCAGCACCATG[G/T]ACAGCACCCTTAAACACGTTACTCCCATTTCTTATCCTACTAACAACAGACAATGTGACA
MC1025	SYN5521	3	190044072	190044132	190044012	GRMZM2G116632_T02	5 UTR	[A/G]	AACCTGGTGATGACACTTACTTAGGGTATCTCCCGGAGCAAAAGTCTCGGCTGCGGCCCA[A/G]GACTGGTAGTCGGTCCTCCCGTCCCAGCCGCCGGCCGGGTTGCCGACGACGTAATCGACG
MC1026	SYN30263	3	190809811	190809871	190809751	GRMZM2G062283_T01	3 UTR	[A/C]	ATAACCATATTACAGGAGGGTTGTCTCATACTCTCATTCATACTGTACCTCAAGTGCACT[G/T]CTCTCCATCCAACCTAGTTGTGTGGCATTTCCTGTACTATTATGAAAGTTGTACTGGAGT
MC1027	PZE-103136534	3	191993668	191993618	191993718	GRMZM2G177259_T01	5 UTR	[A/G]	GCTCGTGAGCTTCTCTGTTGATTCGGTTCCTTTTGCTGCTGGATTGGATG[A/G]CCCTGTGAATTAGCTACTTGAATTTTTTGTTGGTAACCTGGAGCACCCGT
MC1028	SYN20189	3	193924930	193924870	193924990	GRMZM2G049654_T01	Exon	[A/G]	TTGCAAAAATTATGGAGATGCGTGTCTTGGTCACTGATCATACTACCTTCCTGATTTACG[C/T]TGTCGGCTTCGACGGACTCGTCGGATAGAGAGGATACAGGATGGCTGTTCTTCTCTAGCC
MC1029	PZE-103137893	3	194401214	194401164	194401264	GRMZM2G390221_T01	Exon	[A/G]	CTTATCACCCATAGCATCATTTGCAGCATTACAGGTCAGATGACAGGTCA[A/G]CTGATTTAAAAGGTATAACCCTTCTCCTTTTACATCATCACATTCTGCAG
MC1030	ZM011110-0072	3	194950487	194950533	194950442	GRMZM2G166946_T01	Exon	[A/C]	CCATCAGCGGCATGTTGTGGGGCGTCAGGTG[A/C]CCAACCATGAGGTCCTGCGGCGGGAACTGCAGCGGCGGCAGCTTGTCGATCTCGTGGCGC
MC1031	PZE-103138981	3	195326670	195326720	195326620	GRMZM2G580648_T01	Exon	[T/G]	TTTTGTGGAAACGAATACAGTTCAGCACTGCGAAAGACGTTTTTGCTCTA[G/T]CTGGTATCGGCTTTATTGCAGTAGCTGCGTTATGGGCATCGGTCAACCTC
MC1032	PZE-103139096	3	195461989	195462028	195461950	GRMZM2G016435_T01	3 UTR	[T/C]	ACAAAGGCCGGTGAAAAAAAAACCCATCCTCCACCTGCTTTGCCTGGTCG[C/T]GAACTCGCGATGTTAGCCGTGGGGCTTGTCATCATGCTGCCGCCCCTTTG
MC1033	SYN25916	3	195762218	195762278	195762158	GRMZM2G162290_T01	3 UTR	[T/C]	TAGCAGAAGCAGCAACGTTCCAACTGTAAAAGCTTTAGAGATTCTCCAAAAAGTGTTGCC[A/G]TGTGATGAGCTCATGAGCAGAACCTTATGAATTGACGCATGACCTCAACAATTGACTATC
MC1034	SYN37386	3	196000735	196000795	196000675	GRMZM2G095084_T01	promoter	[T/C]	AAGTTTTCCTTAGTAGCCACCAATGATTGCACTGACATGCAGGGCCTCCAGACTCCAGAC[C/T]AACAATGTCACCGTACAGGTCAGATGACACCATATTGGAACTTAAGAGTTACATATTTTC
MC1035	SYN22216	3	196127215	196127275	196127155	GRMZM2G022679_T01	Exon	[A/G]	AGGCCGCGTACAAGACGAGGCTCGGCGACAACAGGCTGGCCCAGTTTGAGAAGCGTAGCA[A/G]CATCTAGCTAAGCTAGCAAGGCGCGCGGCCCGGGCATGCACGCCGCGTCTTCACAGGACA
MC1036	PZE-103140267	3	196132081	196132131	196132031	GRMZM2G324806_T01	promoter	[A/G]	CTCCCATGAAAAAAGAGACGAAGAAAACAAAGGCATTATGGTTACTTATT[C/T]ATCCGGTGTTCAATATAAACTAGGTGGATGCCCGTGCGTTGCCACGGGAG
MC1037	SYN6514	3	196421150	196421090	196421210	GRMZM2G309660_T01	3 UTR	[A/G]	TATTAGGTCACTCAACAGTTGCTACGCTGTGTAAAGTGTAAACGGACGCATCTACAGAAG[C/T]CAACCATGTAGCAGAATGCACGAGGAAGGTAGTTATTCAAGTTACTTCAAGATTGCATTT
MC1038	PZE-103140944	3	196505275	196505325	196505225	GRMZM2G352234_T01	Exon	[T/C]	GCACCACGTGTTGGAATGCTCTGATTTCTGGTCACTCTGATTGTGATGAT[C/T]CAACTTATTTGGTTATTGTGAGACACATGCTGCAATCAGGGATTAAACCA
MC1039	PZB01109.2	3	196510772	196510725	196510820	GRMZM2G052776_T01	promoter	[A/G]	GCCGTGATTCCATCCCATTGGCCCCCTATAAATAGCGGGCGGCCACCTGGCCATGACAGG[A/G]CACGACACCGAGAGACGCAACACTCCAGCCCTCGANNCTCTCGCTCNNNNNNNNNNNNNN
MC1040	PZE-103141524	3	197085877	197085927	197085827	GRMZM2G446858_T01	3 UTR	[T/C]	AATTAAACGCGTGTAATTGCTACAGCCACATTTTGCTGGGAAGACGTATA[C/T]GATGTCTGTCAATACATCACTACGACGTGTATACCTTTTTCCCATTCAGC
MC1041	PZE-103142151	3	197476962	197477012	197476912	GRMZM2G314546_T01	promoter	[T/C]	GGGTGCCGGTGCCGCCGGCGTCGTCGACCGGCGAACCGCCATCACGATTA[C/T]GTACAGCTTCTGGCCCTTTTGGCACCGTTCCTCGTCGCTGCTGATGAAGA
MC1042	PZE-103142386	3	197754070	197754020	197754120	GRMZM2G103544_T01	intron	[T/C]	AGGTTGTGCATACGCCCGTGCAAAACATTGTAGACTGCACTGTTTACATT[A/G]TGTAGTTTCAAATAGAAGATGAGGATGAGTAAGCTGCTGGAGATAGCCTC
MC1043	PZE-103142610	3	198109298	198109248	198109348	GRMZM2G127431_T01	promoter	[A/G]	GGGCCCATGTTCCGGCAGGCACTGCACATACTCCTGCAAGGCTGCAGTGC[A/G]GTACGACCGGCACTTGTTCTTTAATCTGCATGGCCCCCCTATTAGAAAAA
MC1044	PZE-103143680	3	199322964	199322914	199323014	GRMZM2G177929_T03	3 UTR	[T/C]	CGTTCCGTGATTTGCTAGGTGTTTTAGCGTCTATGACTGACTACGAGTAT[A/G]TACAAATCCGTGCCTGATCACCAAAAGCTGTCCAGGTAGTAGTCTCTGGC
MC1045	SYN34418	3	199347811	199347751	199347871	GRMZM2G177883_T01	3 UTR	[A/G]	GCACGGGGATTGACATCGAATCGAAGAGCGACTTCGACAGCATTGTCTGAAGGAAGGAAC[C/T]GACCACTGCACGTAGTAAGGGGTGTTTGATTGAACTGAAGCTAATAATTAGTTGTTAAAT
MC1046	SYN34419	3	199378924	199378864	199378984	GRMZM2G057067_T04	Exon	[T/C]	CGGGATCCCCATCGGAAGGAAAGTAGACCTTGCAGCCTACGACAGCTACGAGAGGCTATC[A/G]CTGGGCGTCAAAGAGCTTTTCCACGGTTTTCTTCAAGGTGCGAAATCAGCCAATCAGTTA
MC1047	SYN33367	3	199696306	199696366	199696246	GRMZM2G140451_T01	Exon	[T/C]	TGCGTACCAGAACTCGCGGAGCAATGTGTCCCTCAACTACGCGCTGTTCTCGCCAGAGTC[C/T]CAGGATGTGATTGACCCAAACACTGGACTGGTTTACACTAACATGTTCGACGCCCAGGTC
MC1048	PZE-103144468	3	199694104	199694054	199694154	GRMZM2G140455_T01	promoter	[T/C]	CATTGGATTTATGAGATGCTCCGGAGTCAGTTGTCAGAGTTTATCATTAT[A/G]CTCTAGATGCCTCCTTTTAAGCTGTATACATGCTTTTGTGCTTCTTTGTT
MC1049	PZE-103145047	3	200025471	200025521	200025421	AC211175.3_FGT003	intron	[A/G]	AAGAACTGAACCTAGACCATTTGCTGAGTAAAATGTACACCTCTCTAACT[C/T]CAATTTGGATGGCTATTTCTTCTAAATGGAAAAGACACCTCGTTCCTCCT
MC1050	PUT-163a-60351350-2652	3	200115537	200115592	200115483	GRMZM2G111510_T01	3 UTR	[T/C]	TCCATATGGATTACATAATTCTGGAAGGAAACAAACAGGACCTAAGTGAATAACT[A/G]GGATATTATTTGACGGTTTAAACAGACATGTAGATCACCATACCAGAATAGCCA
MC1051	PUT-163a-71762613-3460	3	200262212	200262267	200262158	GRMZM2G078756_T01	3 UTR	[A/G]	CTTTTTAATTGATTTACATAAAGACAGGCAAAATTTAGTCCATGCTATGACAGC[A/G]TAATTAGCTGCTGCTATCTCAACTCTACTTTCAATTTATCTTTCACAGCTTCCCT
MC1052	SYN20408	3	200494962	200495022	200494902	GRMZM2G069865_T01	Exon	[T/C]	AACGTGGCGGCTGCCCGGCCGTCGACGTGCTCTCCATGGACAGCTTCGATCCCGTGAGCT[C/T]CAAAACCTAGAGCCCTCAGCCACACAACCCGTGCATGTGCGAACTTGACGCCTTTGTGTG
MC1053	PUT-163a-78121045-4390	3	200774103	200774049	200774158	GRMZM2G023285_T01	promoter	[T/C]	ATCTCAATGCTTGAGCCAATAATTCCTAAGCTGAGACATGTGCAGGAGTATCTC[A/G]TCGCGGCCCTGGTTGGTCACGCTGCTCGTCATGATCCAAGGAGGCGCGGCCTCGA
MC1054	SYN8109	3	201252576	201252516	201252636	GRMZM2G013555_T01	Exon	[T/C]	CTTGGAATTTTGGTAATCAGTTTGTTTGCCAAGCTGAACTCGATAAGGCAGCTATGGTCA[A/G]CGCCAACTCTCAAACCAGGCATCTAGAGCTTCATCAACCACCTCATTTGATAAGCATTCC
MC1055	SYN32687	3	201399949	201399889	201400009	GRMZM2G079904_T01	5 UTR	[T/C]	TCCACAATCACTCTGATCTTCAACAGTTCCAGAGCACACCTCTTTATCCAAATCTGGTGA[A/G]AAGTTCACACAGTGGCCAAGTGCAGACTGCTGGTGGAGTACCTCATTGATGTCAGAAGAG
MC1056	PZE-103147456	3	201757595	201757545	201757645	GRMZM2G159724_T01	Exon	[T/C]	TCTATAATAACTAAGCCCTACGAGTACTTACATGCTGCCAGAAGCATGTC[A/G]TCATGAACGCGGATAGCTCCAGACATCACCACGCCGAGGCCAAACCCTGG
MC1057	SYN15019	3	202064212	202064272	202064152	GRMZM2G077307_T04	5 UTR	[A/C]	GACTAGAATTTAACATTTCCCTGTGGGGAAGTAATCTCCTATGTTCTGTCGAAAGCAGCA[A/C]ACTCTGGNAACTGTATTGCTGCATATATTTTCCGTCAAAAAAATATTTGCTAAACATGAA
MC1058	SYN15017	3	202110411	202110351	202110471	GRMZM2G158013_T01	Exon	[T/C]	CCTAATTGCTTTTGCCATCACGACGACGCAGGTCGGCGATCTGAAGAAAGGGATCAACCC[A/G]CTGTCTATTTCGCAGCTGACGTTTACAGACAAGCACGTCAATACGGCAATGAAAGCGGGG
MC1059	PUT-163a-18178661-1471	3	202212554	202212608	202212500	GRMZM2G069229_T02	promoter	[A/G]	AGGGGGAACCGGGGAAGATACCCATTAACATACAAGTATATGGGGTATTAACATA[C/T]AAGTATATGGGGTATTGCTGTATTACAATGGAAGCTTAAAAACAGATTCACAG
MC1060	PZE-103148259	3	202256598	202256648	202256548	GRMZM2G015908_T01	promoter	[A/G]	CTAGCTAGATTGACAGTCTCCCATATATGTGCTCGCGATCTGAAGTTGTC[C/T]TCACCATCTCGCACCGACAGGTCAAGTTGGTAAACGGACACAGGATTAAT
MC1061	PZE-103149597	3	203824202	203824152	203824252	GRMZM2G380088_T01	5 UTR	[A/C]	GGTGCTGGCCTCTTCCAAGCTCCAAGGAACATCCAAAGCACATCCGTGTT[A/C]CGAGTTCGGAGACTAAACGCGATTAAGAGTACTGGTAGCCTAGTTACAGT
MC1062	SYN1233	3	205371328	205371388	205371268	GRMZM2G057283_T01	5 UTR	[A/C]	GCAAGCTGTAGCTAGGAGCTAGCGATCGAGCTCAATTCGTTNTCAGTCGAGCTCGTCGGC[A/C]ATCGACGATCAGTAGTCCGTTAGGACAACAATCCATGGCGAACGCGGGCATGAGGCCGGT
MC1063	PZE-103151519	3	205423024	205423074	205422974	GRMZM2G335826_T01	promoter	[T/C]	ACCCGCAGGTGTTCCATGTGCCTGTGCCCCGGGTGGCCCGTACAAATAGA[C/T]CCCGTTGTCACTCCAAGAAGGCTCCAGCTCCAAACTAAGCTTTCACGCGC
MC1064	SYN1227	3	205439418	205439478	205439358	GRMZM2G041774_T01	Exon	[T/C]	TTACAAACGCGGTGGGATCCCTGCCCCTTTTCTAACCCGTCGCCATGATGATCCAACAAC[A/G]GGCGTGGAATCTCGTTTCCGCGGACGCCTAGATGCATAGGCGGGTAATAATAATAACTGC
MC1065	PUT-163a-71761183-3448	3	205482725	205482670	205482780	GRMZM2G104708_T01	Exon	[A/G]	TCTCTTGTATATACTGATCAAGTCCCCGTCGAGCATCAGATAATGTGATACGCGA[A/G]AAGGTCTTAGAATCATCCCCATTGCTGTACACAGAGCCCATGCAAAAATTACTGT
MC1066	PZE-103152091	3	203990188	203990238	203990138	GRMZM2G107042_T01	Exon	[A/G]	GCGCTCGTTGCCTCGTCAAGGAGTAGAATCCTAGGGTCCTTCAGTATGGC[C/T]CTCGCTATGGCCACCCGCTGCTTCTGGCCACCGGATAGCTGGACCCCTCT
MC1067	SYN4977	3	206225356	206225296	206225416	GRMZM2G122296_T01	3 UTR	[T/C]	GTACAGCACACTCTATATTTAACAGGACCGTAAAAGTTATATCAGTCTCATTGTCCCAAA[A/G]CACAAAGCAATAGGATAGGCTCTCTGAGTTCAGTTATGTAAAATCACGTTATGAAGCGAA
MC1068	SYN19666	3	206611038	206610978	206611098	GRMZM2G050570_T01	Exon	[A/G]	GTATGCTAATCCACCGATCAGTGTGAAGGCTGACTTTGGTTCTGTGATGGATGTTCTCCA[A/G]AAAAATCTCAATGGTAAGATATAAAGTTATATGATTAATTAACCCTCCAAACTGTTTTTT
MC1069	PZE-103153359	3	206694826	206694876	206694776	GRMZM2G038270_T01	promoter	[T/C]	GTGCTACCAAATTCATGGAAACCATTAATGCTATCACATGATGAGCATAA[C/T]TGACAGTGGCAGCGAAACTGTCGTGCTTGGCTAATTATGTATTTTCTCTT
MC1070	PZE-103154277	3	207227420	207227370	207227470	GRMZM2G031993_T01	promoter	[T/C]	AACTATTTTGGAACACAAACGCTCAGGTCGGCTTTCTGTATTTGTGGACT[A/G]TCAACAAATCCATGATCCACCTGTACAGCGGAGAGGACTGGAACGCGCGT
MC1071	PZE-103154651	3	207629308	207629358	207629258	GRMZM2G404126_T01	promoter	[A/G]	TGCATCACTTCGCTAGAGGCAAGACCAGAAGCAGAAACAATGGCCTTCAT[C/T]GCAATTCACAGTCGTCGCGTATATATCCCTACACATCTCCTGTACTACAC
MC1072	PZE-103155455	3	208142609	208142659	208142559	GRMZM2G054470_T03	Exon	[A/G]	CTGTCCAAGGATGTTGTGTGGTTATCTGCAGACTCACAGTTTGGAGAGTA[C/T]GCTGCAGTCTCTGCATGGCTAAACCAGTATCATAATCCCGTGTTTTTGAG
MC1073	PZA00538.18	3	208551967	208551907	208552027	GRMZM2G152127_T01	Exon	[T/C]	GCATATCGTGGCAAATTCTCCAGTTACCMCGTTCGACTCTGCCCAGCGCTCCAGTGCTTG[C/T]GTGTTGGGGTTCACAACTGCTACCAGGCTCGACTCGAAGCTGTTGCCGTAGACCCAAATC
MC1074	SYN28066	3	208862225	208862165	208862285	GRMZM2G127780_T01	3 UTR	[A/C]	GTAACAAGGAGCAACCCAACAAAATTGCAATAGAAGGATGATGCCTCGGNTAGTTGGTCT[G/T]GGAAAACGAGATAGCCTCTGGAACTGACTTCAACCTGAAATGATAAGTTTGATGTGTGCA
MC1075	PZE-103156977	3	209109134	209109184	209109084	GRMZM2G164674_T01	3 UTR	[A/C]	CGCTAATTACTTAATCTGAGTCGACCCATATCCCTCTACTAAACATATGT[G/T]TTGCCCCAAATATTAGGGAGCACTAACACGCGATGCAAAATTCATGGAGA
MC1076	SYN8274	3	209208820	209208880	209208760	GRMZM2G037469_T01	Exon	[T/C]	CAAGCTGGCGTACTCGCAGTCCTACGTCGCCATGAGAGGGCTGTTGACGTCGGTGGCTTC[C/T]CTGGACCCTGTCCTGACGTCGAGCAGCCTCAAGTCTCTGTGGGCAGCCTTGTCATCGCAC
MC1077	PZE-103157460	3	209574151	209574201	209574101	GRMZM2G059052_T01	intron	[T/G]	CAGATGTTCTCGCAGAAGAAGAACACAAGCAGATAGATGGCTAGCAATAA[G/T]AACGGTGATAGATCACATCACCTGAAGGCGGCCCACTGTCGCGGACGGTC
MC1078	SYN28662	3	209721383	209721324	209721443	GRMZM2G062154_T02	5 UTR	[A/G]	ACCTATTCCGATGCGTGGATATCATCATCCATCACGGAGGCTTCGCCAATAAGGACCAAA[A/G]TCGCATATCGCGTCTCTCCTCATAAGACGACATGGATATACACAGACCAACGCCGCCGCA
MC1079	SYN31429	3	210831228	210831169	210831288	GRMZM2G024448_T01	Exon	[T/C]	CACCGGCGGCGCTGTTCTGTCGCTGATGAACTTCGAGAACTCCTTCAGCAACAGCCACCA[A/G]AGAGTGGGGCTGGCGCTGTATGGAGTCATGTGGCTCCCAGCCAATTCTCGGCTTCTTCAG
MC1080	SYN25148	3	210909086	210909026	210909146	GRMZM2G150631_T02	intron	[T/C]	GAGGAGGTCAGCGCTGATACTCTCGGCCAAACCAACCAGCATGGCTAGGCAACCACAAGA[A/G]GTCCAACAACCGCAAAAGATCCAGCAAGCATGGACAAAACAGCAGGGGGTGGGGGCTGCC
MC1081	SYN32032	3	211800075	211800104	211800047	GRMZM2G060156_T01	promoter	[A/G]	GGGGTGGGGCGGTGGCCAGTGGGCGTGGGCGCGTGGCGCGTGGGTTGTGGCTGTTGGCTG[A/G]GTATTTCGGTTCGGTATTGTGGGGCTCTATCTCCCTCCCTCTCTGTTTGGTCTTTGGAAT
MC1082	PZE-103161091	3	212050006	212049956	212050056	GRMZM2G152774_T01	3 UTR	[A/C]	GATCGATCGAGCCGTTAATGCAGGCGGCCGCCGAGAGTTCCGCGTTCTTG[A/C]AGTGCTTTTGATTCGTCATGCATGTCCTAGTAGATTGCTCCCTAGCGCAT
MC1083	PZE-103164358	3	214282214	214282164	214282264	GRMZM2G153672_T01	5 UTR	[T/G]	AGTTCTTTCCATCTCTTGGCAACGTTGCCCATCCCTCTTATGAGACTCAT[A/C]TTTGCAGTGTGTGCCCTCTCTCTCTTGCTAATTTGGTTTTCAACATGCTA
MC1084	SYN35425	3	214390133	214390193	214390073	GRMZM2G023220_T01	Exon	[A/G]	GTTAATTAAGGCATCTGTTTATAGTCCGGCGCAGGACATTGGGCCTGAGCTCTCGCCGTC[A/G]TTACCAGATCACAAGCTCAATCTCAAGAATCTATGGGGAATGCCTGTACTTTTCCTGTCT
MC1085	PZE-103165394	3	214942888	214942938	214942838	GRMZM2G126239_T01	3 UTR	[A/G]	CATGCCGTGCATGGCTGATGGATCAAAAGTTTGTACTAGCTTCCTATCGT[C/T]GTCACTCCATTCATGAATTGCCTTCGGACCCCCGCTTCGATCTAGATATC
MC1086	SYN33405	3	215552040	215551980	215552100	GRMZM2G121878_T01	intron	[T/G]	ACGTGTCCCCTTCCCCTCTCGCACCCCTTGCAAAAAAGTTAGGTGCATAAATGTTGGGCC[G/T]GTTGCNGGTCCTCGAGGAAATATGCTACACTACAGATGTCCCAATTTTNGTGGAAGATAT
MC1087	SYN8259	3	216210073	216210013	216210133	GRMZM2G180815_T01	Exon	[A/G]	ACACTTTACTTGTTTTGATTTGAAGATTGGGTCTATAGAAGGACGAGTTGGTGTTCATCA[C/T]GTGGAAGAGTCTCAGCAAGGAAAAAACTTTACATTCAAGTGTCACCGCGATGGCAATGAT
MC1088	SYN8639	3	216728755	216728695	216728815	GRMZM2G464976_T01	Exon	[A/G]	ACACCTGGGGGCACATAAGAGCCCGGTGCCCCTGCATTTTGCAGTGATGCCTGTTGAAAC[A/G]GTCGTCCTTTCTCATGATCAGTAGATGCATCTGAAGCCTTGTGATCTTTGCCTCCCTGCA
MC1089	PZE-103168658	3	217178753	217178803	217178703	GRMZM2G014395_T01	Exon	[T/C]	ATCTTCCCGAGACTCTTGTTCGTGAACTTCTCGAAGTGGCCAAACTTGTT[C/T]GATAGGATGTCTCTGACTAACTCTGCCTCCGTGATCACCACCCTGGGAAT
MC1090	PZE-103169904	3	217750210	217750160	217750260	GRMZM2G011401_T01	promoter	[T/C]	GCAAGGCCGTATCAGCCAATCCAGACCGTAAGAGCCCTCTTGGAGGCTTG[A/G]AGCAAAGCAAAGCTGCCAGTTGATCCTCTTTAGTACTCTTCAGCCAAACT
MC1091	SYN31520	3	217712236	217712296	217712176	GRMZM2G180699_T01	3 UTR	[T/C]	AAGGGTGTATGAGTGGGGGGCGGCTATGAGCTCTGCCTTGCCCTGCTGTTTTCGCGGATC[C/T]CCAACTCTTTTTCTACTTGAAAAGAAGAACTAGTGGTTTGCGTGCGCTCGCTCGCGTAGA
MC1092	SYN6772	3	217913976	217914036	217913916	GRMZM2G053140_T01	Exon	[A/G]	CATAGCTCATGGTGGTGGCCGCCGCTGCAGCCATGAAGGTTGCTCCCGAGCTGCTCGTGG[A/G]AAATCTGGCCTGTGTATCAAGCATGGTGGTGGCAAAAGGTGTCAGAAGGAGAACTGTACC
MC1093	SYN32259	3	218112509	218112569	218112449	GRMZM2G058039_T02	Exon	[A/G]	CCTCTGGAGGGCCTCCGCATTACCCTAATCAGGCCATCCTACAAGGCCCACTTGGTGTTG[C/T]TGCACGGTTCCCAGGCTATGGTGCCCTGCAGTTTGCTCAGGGCTCAGCNCAAGCTCAAAT
MC1094	PZE-103171163	3	218272609	218272659	218272559	GRMZM2G156158_T01	3 UTR	[A/G]	CCAGCAAATACATACATTTTCTTTTCCTCCCCGGAACTGATTGATACGAG[C/T]CCGTGCCCTTTTGAATGAAAACATGACATAGTTGAATACTAATCGTAGGG
MC1095	SYN33055	3	218407256	218407196	218407316	GRMZM2G176903_T01	3 UTR	[T/C]	TCGTACGATGATGCATCTTGTGAACATGCGGCACTAATAAATCGAGACGAAGAATAATGT[A/G]TTTTCCATCAGTGATTATGAGCAGATGATGATTTTTATCCGTGCTTAGGTTGGGTTCAAC
MC1096	SYN30138	3	219779435	219779495	219779375	GRMZM2G463032_T01	Exon	[A/C]	GATGCAGCTGGTGATGCGGGGGAAGCTGGTGCGACTGAGGCCTTCTGTGGTGCTTCGATA[G/T]TATGCTCATGTTGCTGTTTGTTATGAACCTGGGCTAATATGTTCTTTATCTGGGCTCCTG
MC1097	PUT-163a-71331763-3193	3	219919100	219919154	219919047	GRMZM2G074466_T01	3 UTR	[A/G]	GAAAATGGCATGCAACATCATGTCAATTGCCTTTTCACATGAACATCTATCAGT[C/T]CTAGATGCTTGTAGTTGCATCCCAAAGCCGCAGGAGTCCGTTGCGACCACCAC
MC1098	SYN31043	3	219974459	219974519	219974399	GRMZM2G074572_T01	Exon	[T/C]	CATATTTTGTTATTTGGGTCAACAGGCTGAGAGAGAAAGGATGGTTCTGGACATAAAAGT[A/G]AAGCTCCAGGTATTGCCTTCATCTCTATTAACCCAACCGCAACACATTGGGTTTCATCAT
MC1099	PZE-103175460	3	221653441	221653391	221653491	GRMZM2G087628_T01	promoter	[T/G]	TTGCGAATCTGTTTGTTGTCTAGCAAAATTAGTCCCCTCTGGTTGTCTTC[A/C]TACGCATTCTCACCTTTCCGTGATCTGGTTGCTGCGGCGTAAACTGTAGC
MC1100	PZE-103175946	3	221790012	221789962	221790062	GRMZM2G097706_T01	5 UTR	[T/C]	CTAGGTTCCTGATCGACCAAGAATTCACATCGCATTGTTCTTCGTCAGGT[A/G]GCCTTCACCGGCTCCACAGAGGTGGGTCGCCTCATCATGGAGTCGGCCGC
MC1101	SYN6986	3	222636592	222636532	222636652	GRMZM2G033867_T03	5 UTR	[T/C]	AGTGCTTCATGAGGAGTGTGCCGTGAGACAACTCTGCGAGTCAAGAACAACTGGTGAGGC[A/G]AAGGTGAGAATGGGATGATGATTGATTAATCACTAAGGCCTGCCTTGCCCTTTTGTTTTG
MC1102	PZE-103177781	3	223770494	223770544	223770444	GRMZM2G072028_T01	Exon	[A/G]	GCACCATTGATTGTTTCTCCGACACTGAAGCTGCAGCGTTCATTCTTCAA[C/T]AATTGAGGGAGCTCCTCAGCAGAGAACTCCATTGTCGCCGTGTTAAGCGT
MC1103	SYN8762	3	223828423	223828483	223828363	GRMZM2G157574_T01	promoter	[A/G]	CTTCTTCACTGTTTCTTCCACTGCACGTTCATAGTACCTCATTCTCTGTGTGGCTTCCAC[C/T]GCACGGTCAAAATCCTTCCTGTCAAATGCCTCCTGGAAGGAATCGGACCANGTTTCGAGC
MC1104	SYN32844	3	224358733	224358673	224358793	GRMZM2G002568_T01	Exon	[A/G]	GCCGACGAAGCTGTCGGTGAAGGAGAAGAAGACGCACGAGACGAGGCAGAGGTAGAGCAG[C/T]GCGGCCGTGAGGTACCGGTTGGAGGGGAGACACGCGCCCCGGTTGGTGAAAGAAGGGGAC
MC1105	ZM012337-0431	3	224708955	224709015	224708895	GRMZM2G034536_T01	Exon	[A/G]	ACGGGTTGAATTTCTGGAGGATGACATTTGTCGTAGAATGAAGTTTCGGATGTTCGTTGC[A/G]AGAGATGTTATCATTATATTCCTTCTTATACAAGCCGTGAGATCACCTTCTCCTCTTATT
MC1106	SYN27420	3	225283884	225283824	225283944	GRMZM2G001296_T03	5 UTR	[A/G]	ATGTTCAGATATGAGAATGGTTAGGGCTTGGATCAATGACCGTGCATCAAATATGACGCC[A/G]ACTTTAGGGTCATGAATAGACTTCACGGTTACCTGCAATACAGATTGGCATACGAAAACA
MC1107	SYN30487	3	225981642	225981582	225981702	GRMZM2G090647_T01	3 UTR	[T/C]	AGAGAAGCGGAAGCTGGGTACTGCGTTGCCTGAAAGCAAATTTGAACCTCGCTTCGTCGA[C/T]CAATAAGATAAATAGATAATTCCCAGCTGCTAGACTTTTAGCTTGACTTTTGAGCACATA
MC1108	SYN1634	3	226343016	226342956	226343076	GRMZM2G030596_T01	Exon	[A/G]	AATTTGTGGTTTATACAACACGCACTCCCGATACATCAAATCATTAACTACATTATGTGG[C/T]TCCACATCACATCCCCGCAGGATAATTCTGAAAGTATCAGGTACATGAAGATACAAGATA
MC1109	SYN33866	3	226712051	226711991	226712111	GRMZM2G017086_T01	3 UTR	[T/C]	GTAACCACTTTACGAACTGGAAAAAATAATTACCATGATCACTCATGGGCAGAAAAACTA[A/G]TGTTGCGTTCGCGGCACAGAAATGTAGAACCACTCCGGCCTAACTCTTCAACTCCGCCAT
MC1110	PZE-103182818	3	227448322	227448272	227448372	GRMZM2G010664_T01	Exon	[A/C]	CCACATCAGACAAGCTACCAAACAATCTTTGGCCAGATTCCACACACCCA[A/C]ACCTCATGTACATTGACACAAGTGTGCTTCTCACATGGTGTCCAGAGTCA
MC1111	PZE-103183069	3	227538708	227538658	227538758	GRMZM2G368498_T01	promoter	[T/C]	GCATCATTAGCTCAAGGCCTAAAAGACGATGTCTGCTAGTAACCACTGAA[A/G]CCCAGCATATTCCTTTCGCTCCGGACAAAAGCATATGTTGATACCAATTC
MC1112	PZE-103183225	3	227711615	227711565	227711665	GRMZM2G036050_T02	Exon	[A/G]	CTGATCTTGTAATAGTCCTCGCAGAGGGGGCCCTCGATGACGATCTGCTG[A/G]GACCCTGTGCTGCCCTGCAATATATATAATAATCGCATCACAGACGTATA
MC1113	PZE-103183391	3	227915288	227915238	227915338	GRMZM2G086730_T01	Exon	[A/G]	CCCACTAGGGCCATAGTTGTGCCATTTGGTACTTGCAGCGAGAATCCATC[A/G]AATACCAAATGTTCAGACCTAGTAGGATAGCTGAAGTACACATCCTTCAG
MC1114	PZE-103183476	3	228025705	228025655	228025755	AC182833.3_FGT005	promoter	[A/G]	GGTCCCGTCGATGCCGCCCACTCATGCCCCCGTCCGCGTGATCGGTGGTC[A/G]AAGTCAAATTATTCGCTGGTACTTCCTAATGCTGCTGAGCTATTAAAGGG
MC1115	PZE-103183548	3	228159602	228159652	228159552	GRMZM2G075767_T01	promoter	[A/G]	GCTGCGCTTGACCTGTAGTTAGTTTCTTTAAAGACAGAGGTAGGCCAAGA[C/T]ATGTGCAAGGGAAGGAAGAGATTTGACAGGGTAGTTGCTGCTGTAGAACT
MC1116	PZE-103183711	3	228460277	228460327	228460227	GRMZM2G062641_T01	Exon	[A/G]	CAAAAGATTCAGCAGGACTACTCAAGACAGGAAGTGGCATGATTTCTGGC[C/T]CAGCCATTGACGCCCTCTCAGGCTCCAGCAAGTCTGCCTCGAATGGCTCT
MC1117	PZE-103183786	3	228539076	228539026	228539126	GRMZM2G409312_T01	promoter	[A/G]	CCGCCGCTCAAGCTAGCAGCATATACGGAAAACCGTATGGTGGGCCAGCC[A/G]CTACGTTTGATGATTGAACGATTCGCTGCTAAAGATTGCGGGCGTACGTA
MC1118	PUT-163a-94473855-4870	3	228808045	228807990	228808100	GRMZM2G004927_T01	Exon	[A/C]	TGTAGCCTATGGTTGTCCAGCCGGCCGGGTGGATGGTCTTGGAGAGGTAGGTGTC[G/T]GCAAAGATGACGCGCGAGTCGGGCGCGGTGACGCGGCCCAGGTACACCTCCCCGA
MC1119	PZE-103184457	3	229347666	229347716	229347616	GRMZM2G173770_T02	Exon	[T/G]	CAATAAGTGTGCTTTGTGATGCAAGAATGGATAGCTCACCCGTCTGCTGC[G/T]ACAGTAGAGGGTCCTATTAAGATAGGGAGTAACAGATGGTTCACAGTGAC
MC1120	SYN4860	3	229397090	229397150	229397030	GRMZM2G159908_T02	3 UTR	[T/G]	AACGTACACACAGACACAGTTTGAGCATCATAGCTAGCTGAACGACAAGCAAGTTCACTT[G/T]TGTACAAGCAAAGATGTCCACATGCTTTCATATGAGGCGGAGTGCCTGCTCGAGGTTGGC
MC1121	SYN32818	3	229736462	229736402	229736522	GRMZM2G319969_T01	3 UTR	[T/C]	GGTAAAGGTGCACAAGTCATGCTAATAGCATAGAGATCTACGCGTTCGTTGCAGCTTTCT[C/T]GAATTCAAGCTTAAACAAACTTGCCAGGAATCTGAAATGTTCAAAGTCGTTGATAATGCG
MC1122	SYN1571	3	229993489	229993429	229993549	GRMZM2G181081_T04	Exon	[T/C]	TTCTCTTTTATTGTGTGACTAGTTGAGGCTAGAGAAAGTAAAAGCAGGGAGGAAGGGAAA[C/T]CTGAATGTTGCTACGGAGGTAGTAAAAAACAACTCATCAACTGTAAACAATAATCCAAGC
MC1123	SYN1576	3	230104579	230104519	230104639	GRMZM2G006130_T02	Exon	[T/C]	AAAGTCCGACATCTGCAGCCCACGCAGAATAGAAGCAGAAGGCAGAAGATTGTACCAGAG[A/G]AGGCTTGCTTGAGATCCATAGGCTTCCACTTGCGGTAGGCGTAGGCGCTAATGCAATGAG
MC1124	SYN10757	3	230247487	230247547	230247427	GRMZM2G386802_T02	3 UTR	[A/G]	AATTTAAACCCATTACAGTTTCAGAAGTATGGTTTGTGCAAATGTACCATTTGTTGGTTC[A/G]AACTAGATCTGGACTTGACCTCAGAGAAGTGATCCAGGTTCATCACTTGTCTCTCCATGC
MC1125	SYN38592	3	230481655	230481595	230481715	GRMZM2G353076_T01	5 UTR	[A/C]	CTGTCGAGACGAGACGTCGTCGGTGCCATTAAACGGAAATAAACCTTTCCCGGCATATAT[G/T]AGCAGCTAGCCTTCCTCTTCCACCCACGTCCTCCTCCATATATATAAAAAGTCCCACACC
MC1126	PUT-163a-13249976-201	3	230694946	230695001	230694891	GRMZM2G010868_T01	3 UTR	[T/C]	ACATACATGGACGACGTCGTACNTACATGCTACCATGCACATGCAAGCGTACGTG[C/T]ACACACGGAGAGATTTTATTTAGTAGTACATAGCAGTAGACTAGTAGCCATCGAT
MC1127	PUT-163a-18170300-1353	3	232128310	232128255	232128365	GRMZM2G079574_T01	Exon	[A/G]	GTTCGCCTGTCTGGTAAACAGAGCCAGGCTTGAAGTCGGCAGGGATGACGTCATC[A/G]ACGACGCGGTAGCCACCACCTTTCACAGCGAAGCGGACGGAGATGGGGCCCTTAA
MC1128	PZE-104000045	4	32425	32475	32375	GRMZM2G397658_T01	3 UTR	[A/G]	CAACTAGTCCCTCTCCCCAACCACCATGGCCGCTTCTGATGACCATGACC[C/T]GAAGGCGCTGCTGCAGGTAAGGGTGAGCGATGAGGATGGTGCGCTGGTGG
MC1129	PZE-104000488	4	764083	764133	764033	GRMZM2G058410_T01	promoter	[A/G]	ATGCACGCACCAAAGCATCGCAGTTGCAGTAGTGCAATGAAATGAAACGA[C/T]GACGTGCATGGGTAGGGGTGGTCGTTTTAAGGCAGCAACCACCATCCACG
MC1130	PUT-163a-148963268-590	4	843161	843107	843216	GRMZM2G163427_T01	Exon	[T/C]	CTTATTATCCTCAGCAACCCATGTCGACATGGCATAAAGCACCCGTCCCTTCCA[C/T]CCNAGCAGCAACCAACGGTTATCCTCATCGATGAGAAAGTCTCTGTGATAATAGT
MC1131	SYN27468	4	2413777	2413837	2413717	GRMZM2G448282_T01	Exon	[T/C]	TCACTGTCCCACTCAAGGGCTAGGCTTGTGAGCCGTTCCTTGGCAGCTAGATTGGCTTCT[A/G]GAGCCTCTCCCTTGCGTCCAGCGTTCTGAAGGCCGCGGATCACTAGCTTCTTCTCAAGCT
MC1132	SYN17721	4	2839279	2839219	2839339	GRMZM2G062129_T01	Exon	[A/G]	AATCTGATCAGCAGAAACTTCACCAGGAAACAGTTCAAGAGCCTTCCCGTTCTTCTCAAG[C/T]GTAATAAACCCTGTTGAATTTGTACGAGAAGATGAACCGTCCTTCGGAAGCCTATGAGTA
MC1133	PZE-104003437	4	2870254	2870204	2870304	GRMZM2G139828_T01	Exon	[A/G]	ATTCGCATCAGCAGAGTGGACCTGCTATCATCTTCCGGAGCCGCTCTTGC[A/G]TTCGGGAGTGAGATGTCTGGTGGTATCTCAGACATTCATGTTAACCACCT
MC1134	PZE-104004499	4	3599665	3599615	3599715	GRMZM2G541336_T01	promoter	[T/A]	TCCGCCAGCTCCGACTCTGACTCGGCCGACTCTGACTCGGACGACTCTGT[A/T]TGTGGGCATGGGTGCCATTGCAAGCATTAGGCTATAGCTGCGCCATTTTG
MC1135	SYN24516	4	3757475	3757535	3757415	GRMZM2G037342_T01	3 UTR	[T/G]	AACTAGCCTACATCAACATGTACATGCTACCAAGTTGAATCTACAAACCTAGATTTACAC[A/C]AAATATTATAACCATAAGCGAAGCCAATTTACAAAACTTCTGCTGAATTAAAGCCCCTCG
MC1136	PZA03227.1	4	1269991	1269931	1270051	GRMZM2G048136_T02	Exon	[T/G]	CACCACATGCACCTAACTTGCTGAGTATTGCTGAAGGGAAAGAGAAGACGTGCAGCAGTA[G/T]CCCCTGTCATCTAYCATCACCTGTAATGTGGGACTAYAAATGCCNTGAGATATTNTGGAA
MC1137	PUT-163a-50332311-2217	4	1487805	1487759	1487851	GRMZM2G107082_T01	Exon	[A/G]	GCAAGAGAGCCCTTCTCATTGGAGGTGGCATAGCTAACTTCACTGATGTTGCTAC[C/T]ACATTCAATGGCATCATCCGAGCCTTAAGGGAGAAGGAATCCAAGTTGAAGGC
MC1138	SYN36763	4	4866821	4866761	4866881	GRMZM2G165461_T01	3 UTR	[T/G]	TGTAGTGGACACACGTGCTGAATTTCAAGCGTAAACAGAATCTGGACCATTATTAGCATG[G/T]GAACAACTTAACACATGTTCTCAACTTCTGATGAACAACATGCAGGACAAAGTCAGTTGA
MC1139	SYN29997	4	5271565	5271505	5271625	GRMZM2G080670_T03	5 UTR	[T/C]	CTTGGCGCTCTCCAGGTTAACCCAGGCCTGGATCTTCGCCTCTTCCCTCTGATACCTGAT[A/G]CAGCTCTTGGCCCTGTCGTCGTCATCCCAACGGCAGTCGCCGCCGCGTCTATCGCAGGCT
MC1140	PZE-104009393	4	6416498	6416448	6416548	GRMZM2G099583_T02	intron	[A/G]	AGAACAGGCATTCCATGTAGAGGTATCCACGAGACTAGCAAAAGGTTTGA[A/G]CTTGCTCTGCATATTTATTTATGATATACCTTGATTTCATCATATAGTTT
MC1141	SYN5712	4	9864305	9864365	9864245	GRMZM2G113373_T02	Exon	[T/C]	GGATTCGTTATCCATCGTGGTTTCAATTATGATAAAATGCCTGTCCATCGAATGCTCGGC[C/T]CGACCTTCCATGGAAGAAGTTCTCTGGAACCTGCAATATGCTGCCCAGGTCCAGACAATG
MC1142	PZE-104013824	4	12219805	12219755	12219855	GRMZM2G411177_T01	3 UTR	[A/G]	TCAAGTAGTAGCACACAATACTTGTTTTCGCTCAGCTGGTCACCAGAACG[A/G]ATCAGTTCCTGCTTCAACTCATGCCCTTGCAATGGCAACCAACTGCTTCC
MC1143	PUT-163a-74244684-3690	4	12718725	12718691	12718760	GRMZM2G139533_T01	Exon	[A/G]	GGCAGCTGAAACTGCAAAAGATTCCAAGTCTATCTTTCAGGTCTACATTGAGGC[C/T]GCAGAGACGATGCTTGTTGATGATGTGGCAGATAATAAAGCTATTGGCTCACA
MC1144	SYN8509	4	14131367	14131427	14131307	GRMZM2G176698_T01	Exon	[T/C]	GAAAAATCCTTCTCTGTCACCATCCTCCTCCTCCTTGTCTCTGCTGTCCCTAAGAAGCCT[C/T]TTAAAAAAACCATCCCGGTCTTGTTCTTCATCCTTCTCTCCTGATCGTCTGAAGAGCAGT
MC1145	PZE-104015374	4	14748534	14748484	14748584	GRMZM2G001048_T01	3 UTR	[T/C]	TTACAGTTGCAGCAGTCCAATTAGCTGGCTTTAATCGTGCCCATATTTTG[A/G]TTGGAAGTTGGAACCCTGGTGACTGGTGTGTTTGCTTAACTGATATCGCT
MC1146	SYN21539	4	14954219	14954159	14954279	GRMZM2G379227_T01	Exon	[T/G]	CCCAACTGCTCCAGCTAACATATCCACATCATCCCATTCAAAGGCAGAAGCACATCCACC[G/T]CCGAGTTATGGTGGCAGGCCAGACAGAGTATCTGACGACTTCATAAACCCAACTGCACCT
MC1147	SYN13558	4	15066866	15066926	15066806	GRMZM2G356545_T01	Exon	[A/G]	TTCTTTCCGTGTTTCATGGAGAGGCCGTGTCGTCATCACTAGCTCTAGTCCTGGTTGGCT[C/T]CGTTCTTCTTGCCCTTGTTCGCCCTGAAGAAAGCGTAGCACCCGGTCCGCTTCCTGCTCC
MC1148	SYN33243	4	15634246	15634186	15634306	GRMZM2G333659_T01	Exon	[A/G]	CAACATCGTGTGCATGTGGATGGCGGAGGGCTTCCTGGTACCCAAGGCCACAACGGTGGA[A/G]AAAGTAGGAGAGCAGTACCTGATGGAGCTGATAGATAGGCGCCTCGTCAACTTGGCGCCA
MC1149	PZE-104016322	4	16151316	16151366	16151266	GRMZM2G120167_T01	promoter	[A/G]	AAATAGATTCATAGGTCTCAATCATTGTAACACCTACAAGTCTTGCAGCA[C/T]TTTACGTGGCTGAGATAAATCGAATAAATATACGTGGCAGTGGGCTCCTG
MC1150	SYN22505	4	16634070	16634010	16634130	GRMZM2G118571_T01	Exon	[T/G]	GAGCACTTTGTTGCCGACCATCCTTTCTTCTTTGTCATTAGGGAGGAGGTGTCTGGCTCA[G/T]TAATGTTCATGGGGCACATACTGGACCCATCATCACAATCTTAATTTCGGGCTCTGCACT
MC1151	PZE-104017733	4	17523464	17523414	17523514	GRMZM2G450128_T01	Exon	[A/G]	TGCAACGGCAGCTGTGGCCACTGCTGCATTCGCGGCCAGTGCTGGCCACC[A/G]TGTGTTTGTTCCTGATGCTATGTTTGAGGATCCATCACAGGCACTGCCAT
MC1152	SYN8693	4	17853314	17853374	17853254	GRMZM2G173103_T01	promoter	[A/C]	GCAAGGCCGACGGCTATCACTGACCTCTCAGGAGTCGGCCTTTCTGATCTTCAACAAGGG[A/C]TGTTATCCTCAAGAAGCAAAGCTTCAAGCATTCAGGAAGTAAGAGAGGATGGGTTGAGAG
MC1153	SYN1500	4	18606855	18606795	18606915	GRMZM2G139880_T01	promoter	[T/C]	GGCTGATAAAATCTTGCNTGTTAACTAGACCAGATCCGTTGCAAGATCTCGCTACATCTA[A/G]ATAGATCTGCGTGCTGTGGAGCGTGGACTAGCTTACTCCTCTTTTAGTTATGTCAATTAA
MC1154	PZE-104018715	4	18704815	18704865	18704765	GRMZM2G144764_T01	Exon	[T/G]	TAGTCATTACCAGCGTTTTTAGCAGCAATGGCTTCTTGGAAGACATCGGT[G/T]ATGAATAAGATTTGAGATGGACTGTCCACGCCCAGTGACTGAGAGATCTC
MC1155	PZE-104018824	4	18832642	18832592	18832692	GRMZM2G160041_T01	3 UTR	[A/C]	GCCATTACATTGTATTAAATCTAGGCAGAGCAGCCATTGACAAGTACAGC[A/C]TGGTACTCATTTGGTCGTGTAACCCTGCCTGAAGGGGTTTGATTGACTAA
MC1156	PZE-104018854	4	18933431	18933386	18933476	GRMZM2G459532_T01	promoter	[A/C]	TTTAAAAAAACTATTTTGGAGCTGTTGGACAGAGATGCTCAAATACATAC[A/C]TAGACAGACTTTTGATTACCATTCTTCCTTTTCCGCTCGGCACCTCCCCA
MC1157	PZE-104019303	4	19882386	19882336	19882436	GRMZM2G358833_T01	3 UTR	[T/G]	CAAGATAACCACAAGTATTGAAGCTTCATCGGCTCCTCCTATGACCAACC[A/C]AGTTCCTACAATTGCAGAGGCAATGAGGATGGTGAAAGAACATGGAGTGC
MC1158	PZE-104019423	4	20076961	20077011	20076911	GRMZM2G064644_T01	Exon	[A/C]	CGCCATCCGAATTCACAAACGGTACGCATCCTAATAACATAATTACTCAC[G/T]GAGAACTCTATCTAACACCCCGTTTCGCTGCTTGCCGGTAGCAGCCAGCG
MC1159	SYN24026	4	20761579	20761519	20761639	GRMZM2G171420_T01	Exon	[A/C]	TCCATGAATGGATTCAAGATCTGTCTCCCTTGGTGGCCATAACTGTAACCTTCTGTTGCT[G/T]ATGAGTTTCGATAGATTGGGAACCATTGGAACTTCAATCTTAAAAAACTTATAAACAATC
MC1160	PUT-163a-110206849-65	4	20795900	20795847	20795954	GRMZM2G078143_T01	3 UTR	[T/C]	CCCCACAAGGAAAAACATCGGTACAGGAGGACCTTGCCGCGCATGAANAAAGCAT[A/G]TCTACTCCTTGTATTTCATGCTCTCAAGCGTGAACCCAGGCATGTCGAAGGAGT
MC1161	PZE-104021056	4	22549376	22549326	22549426	GRMZM2G122324_T01	3 UTR	[T/C]	TTATTGTACTGTAATTGAGTTTTTTTTATCTCTAGCTAGAGATATTTATG[A/G]ACACAGATGGAAGAGAAGAGTTGATGATACCTACCATCGTCATCGATCGT
MC1162	PZE-104021091	4	22576227	22576277	22576177	GRMZM2G406712_T01	3 UTR	[A/G]	GGACATGCTGACGCCTGAGCAGCGAGAAGAGGTTAGTAATGTCTCCATTC[C/T]GTTTTGTTGCTTATGTACTGAATGCTGAAGCCGCAACCTTGACTTTATGT
MC1163	PZE-104021346	4	22982022	22981972	22982072	GRMZM2G307715_T01	3 UTR	[T/C]	CCATTTCTACGCTAGTGGTAACTTAAAATTACCAGCGACAGCCATGCTAC[A/G]TACGCACGGACGGCAAGGTCCAGCGGCTATGGTGACGGATTGGGCCACAC
MC1164	PZE-104021405	4	23004838	23004888	23004788	GRMZM2G162829_T01	Exon	[A/C]	AACTGTGCTTGTGTCGTTGCAAGTGTCATGGCTCCCGGACTCATGTAGCA[G/T]CTTCGCAAGGCCCAAGTCGCCCACCACCGCCCTCATGTCCTCGCCGAGGA
MC1165	PZE-104021665	4	23215049	23214999	23215099	GRMZM2G389944_T01	promoter	[T/C]	TACATATATGATCACTTAATTGTTTGCCCTTGTTAGGTCTGCGAGATAGC[A/G]GTCCCTTATCTTGCGCATCTCGGCTGCGGCATCACCCATGGGCTTTCTCT
MC1166	PZE-104021862	4	23549481	23549431	23549531	GRMZM2G378580_T02	intron	[A/C]	CACATCAGGGGCTTTTACGAGAGAACAACGGACGTCCGGCTGCTACTACT[A/C]GTTACTTACTTCCAGGGGTCGTCCCCGACCAGCATCATGTCGCCTTCGTA
MC1167	PZE-104022472	4	24790382	24790432	24790332	GRMZM2G080387_T01	Exon	[A/G]	AGAGCCAAGGACCGTGGGATGCCTTGGTGGGCTAGGTTCAGGACATTTCG[C/T]GGGGATAGTCGGAACGAGGAGTTCTACAATCTGCCGTTCAACCTCAACCG
MC1168	PZE-104022557	4	25005163	25005113	25005213	GRMZM2G063468_T01	promoter	[T/C]	GTTCCTCTGCTCTGACCTGTTAGGAGAATAGTAAAAAAACTGCTGCTTGC[A/G]CCGCTTATTCCTCTGCGCTCTCGTCATCGATTGTTGCTCTTCGTCTGCGC
MC1169	PZE-104022764	4	25666262	25666212	25666312	GRMZM2G036829_T01	intron	[T/C]	ACTTTGCCGTCTATCCTTGTACACTTAGGATTGTTTGGCACTAATGATTC[A/G]CTAAACTATGCAGTTCTGCTGCCAGCTGATTTATTCTGTCCATTCAGGAT
MC1170	PZE-104023120	4	26156518	26156468	26156568	GRMZM2G024482_T01	5 UTR	[A/G]	TTCTGCAATTTCACTACTGTCTTAGCTGTGGAGGCTGCTGGAGTCACCAC[A/G]ATTCCATCTCCATATCAACCCCTGATACATAGTACTTTAGCCTGCATTTC
MC1171	SYN12641	4	26426028	26426088	26425968	GRMZM2G003642_T02	5 UTR	[A/G]	CCAAAGGGCCTGAAGCTTTGTAGCAGCCATTCAAACTAGCACACAATTCCCTGCCCCCTT[C/T]GAGTGGGTTCACCCAGCTAATGCTTCTGTGGTCCCCCTGCAAGCAGGAAAATCAAATAAA
MC1172	PZE-104023768	4	26848034	26847984	26848084	GRMZM2G146862_T01	Exon	[T/C]	CTGACTATTTGTTCATATATTTCTGCAGCTTTCTGATATTCACAAAGGTT[A/G]TGATACATATAACCACAAAGATACTTCAGATCTACATCTTCTGGATCTGC
MC1173	PZE-104023818	4	26940928	26940878	26940978	GRMZM2G174719_T01	3 UTR	[T/C]	TGTAATTAATACTACATACATTAGAATCGTAAAAGAATGTCTCGACAATT[A/G]AATACACGACACAGACACGGGTACGAGTACAAAGTGTGCTGCATATGTAT
MC1174	PZE-104023902	4	27048623	27048573	27048673	GRMZM2G142043_T02	Exon	[A/G]	TGCTCTCGCGGCGGTGGCGCGACCTCTGGGCCTCTGCGCCCTGTGTGGAC[A/G]TCCGTGTGGGGAGGTATAGCGAACCGCCCCAGGACTTTTCCAAGTTCGTG
MC1175	PZE-104024382	4	28056161	28056211	28056111	GRMZM2G014975_T01	intron	[T/C]	CCTGCATGCAAGCAATCGCATGTTACTTGGAGGCACACAGATGCTGCAAG[C/T]TGGTCTTGGCTTGTACCGATAAGCAAGAGTTCCTTCTGAATTGGTTAATG
MC1176	SYN19197	4	28149099	28149159	28149039	GRMZM2G020801_T02	Exon	[T/C]	TGGCAGAGTTGTTTTCAACACAGATGGCATTCTCTATCCTGACAGCGTAGTTGGTACTGA[C/T]TCACACACCACTATGATTGATGGTTTGGGTGTTGCTGGCTGGGGGGTTGGTGGTATAGAA
MC1177	PZE-104024557	4	28379647	28379697	28379597	AC190772.4_FGT011	promoter	[T/C]	TATATAGCACCTGCGTAGAGCATGCATGTACGTACCAATGGCTGAATGAG[C/T]CTTAAGTTGAACCTATCAGCAGAAACAGTCTCTGGCTGCGCTTGAATTAA
MC1178	SYN14272	4	28859351	28859300	28859402	GRMZM2G129615_T02	Exon	[A/G]	NCCGGGAGGAGGTTCTCGGGGAACCTCTGTCGGAGGAGGAGGTGGCGGCGCTGGTGGAGA[A/G]GTACCGGCACAGTGATTGCTCACGGCAGATCAATTTGGGTGAGTTTTTTTTTATGCTTCC
MC1179	PZA02457.1	4	29200421	29200481	29200361	GRMZM2G070639_T01	Exon	[T/C]	GCCCTGCGCYCAGATGSAGTCCCATGGCTGCCTGCAGCTAGCAGAGGAAGTGGAYAAGGA[A/G]CAGCAGAAGATAGCCGACAAGATCGCCGAGCGCGCCGAGCTGGTGAAGGTAGGTACCCCT
MC1180	SYN35458	4	29500525	29500465	29500585	GRMZM2G086789_T01	3 UTR	[T/C]	TGGTCAAGAACTCCTGACTGTAATGTAATGTACAGCTTGTGTCCTTGTCCTTGGAAACAG[C/T]ACACTAAAAGGCTATCTATGATATACAACGGTGTGTATCTTGGTTTCTCAACCTCTGATG
MC1181	PZE-104026739	4	31607648	31607698	31607598	GRMZM2G514581_T01	promoter	[T/G]	CAGTCAACGGCTCCAACTGAACCTCCTGAAACTTTCTGCGCCAAGCGTTG[G/T]TATTGAGCTCTTGCTGCACCGTTCACCTCTATTGTCAGTAATAGAGATGC
MC1182	PZE-104026873	4	31743102	31743152	31743052	GRMZM2G120592_T01	Exon	[A/C]	CCGCTCCAATACTTTTCTTTCCCTAAACAAAGTGTTCCAACAGATAGGAG[G/T]CTGCTGTGGCCTGTTGTTCTGGCGGCGCACCGGGGTGCATCAGCACCCGC
MC1183	PZE-104027159	4	32171320	32171370	32171270	AC203909.3_FGT010	promoter	[A/G]	CAACAATAGTCGATTCAATTCGTGAGTAGGTTTATTCATCAGGACACAGT[C/T]ACATGGCTGCTAGCCTGCTATGATTATCCAGACAACATTTTAGCGGTATT
MC1184	SYN23002	4	32275085	32275025	32275145	AC196475.3_FGT005	intron	[T/C]	ACAAGGTGGAAAAGAGCGAGGTGTGTTATTGTTGGTTTTAGTACATCGTAGTCTTCTTTT[A/G]CTGTTGTTGTAGATGTCTTGCTAATGTTGTCGCTGTTGTGTAGTTGCAATTCAAGCCCAG
MC1185	PZE-104027402	4	32634670	32634620	32634720	GRMZM2G128504_T01	promoter	[C/G]	GTAGGGGATGACGAGCGCATGTGGGGACGGAGGCGCCATGGCGATTAGTT[C/G]GGTCTTGCGCACGGCCGGTATCTTTTGCTACTTTTACGCACTCACTCACT
MC1186	SYN36957	4	33150284	33150344	33150224	GRMZM2G104942_T01	Exon	[A/G]	AGAGCAAACGGCGCGACCCCAGGAATCCTCCATGCCTCTAAGAACCCCACTGCACTATGT[C/T]TCACTTCTTGGCCTGGTTCCAAGAGAGGCTCCTTCACAGCGTCCTTCTCGCAGTTAAGCT
MC1187	SYN5775	4	34050229	34050169	34050289	GRMZM2G088549_T01	Exon	[A/G]	GTGCCGCGCTTTCGGTGCGATAACAGGAGAAAGTAACCCCTGGGCAGGCTTGCAGAAGTG[A/G]TTGCANACAAAAATGCCAAGAAACTCCCCGTTCCTGGTAACCCAGTCGTCTTTGATCCTA
MC1188	PZE-104028461	4	34366022	34366072	34365972	GRMZM2G482744_T01	promoter	[T/C]	TCAGCAGCAGCAGCTTCCATGCTGGTGGACAAGGAGAACACGAGCGACGA[C/T]AGGATATCAATCATCATCCCGCACAGCAGGTCTCCTTCCAGCAAGATCCT
MC1189	PZE-104028514	4	34588567	34588517	34588617	AC216262.2_FGT001	promoter	[T/C]	CATGCAAAAACTTGCGACTTTTCACTTTGTCAGAACCCAGATTTACTCAA[A/G]GTCCATCTTCCATACTCCCACTTCAATGCTGCTCCAATAATACAGTGCAC
MC1190	SYN4401	4	34836178	34836238	34836118	GRMZM2G039934_T01	Exon	[A/G]	CGACGGCAAGGCGGCGAGCTCTGCTGGGATCTCGCCGCTGAGCTGATTGTGCTGCAGCCT[C/T]AAGCTCACCAGCCGCTTGCAGGTGCTGATGTCACTAGGGATGGCACCAGTGAGATGGTTC
MC1191	PZE-104029100	4	35167197	35167247	35167147	GRMZM2G037781_T01	Exon	[T/C]	GAGGTCGTCGCAAGGCTCGAGTACCTCAACGCTGTCATCATGGAAGGGCT[C/T]CGGCTGCACCCCACCGTGCCCAGAGTGTTTAGAAAGGTGGGAATTAATAC
MC1192	PZE-104029222	4	35305694	35305644	35305744	AC196412.3_FGT001	promoter	[A/G]	TTAGGAGAACCAAACACCTCCTTAAAGCTTGTTCAGTTGCAAGTGGCCGG[A/G]TTGAAGAAGATTAAATCTCTTGATATTTAAAATTAAATCTCTTGCGATCC
MC1193	PZE-104029384	4	35575712	35575762	35575662	GRMZM2G574858_T01	Exon	[T/G]	TGACGATACTGCTACTGTCCCTAAACAAAGAAAAAGTAAAGGTGCCACAG[G/T]TGTAGCAGCAGCTAATTTGTCATTGGTTTCACAACAAACTGCTACATCAC
MC1194	SYN1246	4	35609776	35609716	35609836	GRMZM2G017586_T01	intron	[A/C]	GCCGAGCAACACATGGCATCCCATCACTCGCAGCCACACCACTTATCATCAAGACTGGTA[G/T]TACAATCGCCATCAATCAATTAAAACATCCATCTCAATCGTTTGAGCAAATCATTGGTCA
MC1195	SYN14313	4	36350568	36350508	36350628	GRMZM2G089106_T01	Exon	[T/C]	ATATATAGTCTCACCAGTTTGCCCTTTTCATCCAGCGTCTTAGGATTCTCCACCAGAACC[A/G]TCGTCTGCTGCGGCCGAGCATCCTGCAAGTAGGAGGGAGCATGGAAGTTGAGCGAATGAA
MC1196	SYN14316	4	36442458	36442518	36442398	GRMZM2G131473_T01	Exon	[A/G]	TGATTAAAGAAGACAAAGCTGCAAACAGCAATCATTCTGTTGTTGCAGCTCAGTCCTTGC[C/T]ACCAGAGGACGACGATGATGATGAAGCANAAGCTGATGGTCCATCTCAAGATGGAGCAGC
MC1197	PZE-104030601	4	36940731	36940781	36940681	GRMZM2G508530_T01	promoter	[A/G]	ATGCTGCATAGAAGATTCAGATGCATGAGTAATATGTATTCATGTTTTGC[C/T]AACTCTGGCGTTCATGGCATTCTCTTTCCATGCTCTGCCAAATCTGCTTT
MC1198	PZA-001751002	4	37381450	37381390	37381510	GRMZM2G062476_T01	3 UTR	[T/A]	ATGAGTTCCTCTGTGGCATATGCTGGATCACAGTGCTCAGTACCGGTGACTTGCACTATT[A/T]TGCAGAAAAATGTTGAAACCCAAACTCAGCTTTTGAAAAACTACTGTAACTTGAGACAGT
MC1199	PZE-104031393	4	38059536	38059486	38059586	GRMZM2G069102_T01	intron	[A/C]	ATAAGAAGCCATTGCATTGCACACCCACATGCCACAGAAACAGCATGCAG[A/C]AATCCTGCTTCTCTGAATTGCTTTGACTTCTCCTGGGCCTGGCCCTAGAT
MC1200	PZE-104031667	4	38325060	38325110	38325010	GRMZM2G162079_T01	Exon	[T/G]	AGACGACCGCGCGCCTTGCCTCTACCACTGCAGCTGCGCTGTTCCCCGGT[G/T]CCATTTCTGGCGTCATCTCCGACAAAATGTAAGTTTTGGGGATGGATGCT
MC1201	PZE-104032097	4	38971782	38971832	38971732	GRMZM2G064807_T01	3 UTR	[T/G]	TCTTTGTGATGAAGTGGTATAACCGTATAAACCAGTCTCACGCCACAAAC[G/T]TAATCATAGACTAGCCGGTTGTCCTGCTTTGATATGGTTGTTTTATGTCA
MC1202	PZE-104032101	4	38988362	38988312	38988412	GRMZM2G064969_T01	promoter	[A/G]	TAATAATGCTGCGACGTCACGACACACATGCCAACCAGCAGCTAGGATCC[A/G]AACGAAATAACACGTCAACGTGGCAAGTCAAGTCAATCGGTCAATCTAAA
MC1203	PZE-104032228	4	39278287	39278337	39278237	GRMZM2G318860_T01	3 UTR	[T/C]	AATGCAGTGTTGTACATAGAACGTCCGACTGTAGTTTTGTGCATCTTGAA[C/T]GTAATGTTATGCTGCCTGCTTTAAATGCTACAGAATATATTTTTGCTTTT
MC1204	SYN4889	4	39360273	39360213	39360333	GRMZM2G005583_T01	Exon	[T/C]	CGACCACTGCCCCTTCTTCTCAAAGCCGCAGTCCCTCAACAAGATCCTGCTGGAGATCGC[A/G]CAGATCCAAGCTCCTGCGGCGCTGCTCAAGGCGAGCTCCCCCGAGGAGACCGNCGCCGCC
MC1205	PZE-104032527	4	39628491	39628441	39628541	GRMZM2G135526_T02	promoter	[T/C]	GAACAAATCACCAACCACTCCTCCAAATGCAGACACCGAAGACTGCCGGC[A/G]GCGGCTGCTGCATCAGAATCTTGATACCAGCCATGTGCAGCAGAACACTC
MC1206	PZE-104032659	4	39827956	39828006	39827906	AC193632.2_FGT002	Exon	[T/C]	CCTTGCTTTTGCAGAAAGGATTCGACCCCGGATACGCCTCTGCGCCATGG[C/T]ATTACCATGCCATAACGTCTCTTGTACCACCACATCAAGGCTGCGAGAGC
MC1207	SYN4257	4	41984647	41984587	41984707	GRMZM2G075655_T01	Exon	[A/C]	GTCAGAAAGCAGCACTAGAATCTAGGGCCAACGATGCAGAGAACAAGGTGGAAAAGTTGA[A/C]TGAAAAGCTTAATACAGTAAGCGCATAAACCTTCCTTGTCTATGGAATATTGAGTGACTT
MC1208	PZE-104033608	4	42128918	42128868	42128968	GRMZM2G377143_T02	3 UTR	[T/C]	TTTGTTCCATGAACATTGTTTCTCTCACTTCTGTACCGTATGTGTGTACT[A/G]TGGATTCATAGATCTTTCATGATGATGAGGAGGAGGAGGGGACGACAATA
MC1209	PZE-104033664	4	42167766	42167716	42167816	GRMZM2G377165_T01	intron	[T/C]	GGTTTTGTTGTCAGATGTTTATTTATTTATTTATTTACTTATTCTTGCAC[A/G]GTGATTTGAATGTTGCAGCAGTTTTCAATGCTGTTGAGATTAGTCTCCCA
MC1210	PZE-104033817	4	42288084	42288034	42288134	GRMZM2G304049_T01	Exon	[A/G]	CATCCGATCCGACGAGTAGACTCTGAAGGTTTCTGAGCCGAGTGATGCTT[A/G]CTGGCAGCTGAGAAACATATGCATGGCTCAAGTCCAACATCTTCAGATGT
MC1211	PZE-104034730	4	43684193	43684243	43684143	GRMZM2G385619_T01	3 UTR	[A/G]	ACTAGATTGGCCATTTGAGCATGTTGTCCGGTCTGACTGTTTACTATGGC[C/T]CCCATTAGCTGCTACCTCATCATTGGTGCCTACCTCCATCTGCTTACCCT
MC1212	SYN29697	4	44985247	44985307	44985187	GRMZM2G097395_T01	3 UTR	[T/C]	GTTCTCAAGCAGCATTTCAACTTTTCAAGTATGTGGCTGCAAATGGGAGCTTCAGTATAG[C/T]GAAGCATGTGAGAGTAGAAAGTCCGTCTGTGGCTGGACTGGGACGCTGTCCTTGGCTCAA
MC1213	SYN17312	4	45151020	45151080	45150960	GRMZM2G398135_T01	Exon	[A/G]	AGGTGCTAGGAAAAAGAGACGAAGAGGTTCCTGTGACAGTATTGATTGGGAAGATTGCAT[C/T]ATTGAGCTCCTGCTACTGCATGGTGCAAATGAAGCTGAGATTGAACAAGGCCAGTACAGA
MC1214	PZE-104035551	4	45696339	45696289	45696389	GRMZM2G052995_T01	5 UTR	[T/G]	AATTAGTTTATGAGGTAAATAATTCCAAATTGGTAAAAGATGAGTTCAAC[A/C]TTGGCCCATTCTTCTCACAGCTGCAGGCATTAGCCAACAGACCTACATCT
MC1215	PZE-104035568	4	45797707	45797757	45797657	GRMZM2G572682_T01	promoter	[A/G]	CTTGCAAACGGGACCCACTTGGCAGCCTCACCCACATATCTCACGAGCAA[C/T]CGTTGACATGTGGGGTCGCGGTGTCAACTTCGTCCTCGTAGCTGCCCGGG
MC1216	PZE-104035657	4	46070120	46070170	46070070	GRMZM2G451458_T01	promoter	[A/G]	CTTTAACAGAGCCCGCACATGGCTGATTGACTGTTCTTATCCTGGTTGCG[C/T]TGGTGACTGACTGACTGACTGCTCAGGCCACCAGTCAAGAAACTGAGGGC
MC1217	PZE-104035964	4	46963496	46963446	46963546	GRMZM2G100583_T01	intron	[C/G]	TCCTCTGTCTGGATTGCAGCATCTATCGGTCGTCGATCGTTTCATGCTTT[C/G]GCTTGTTAATTTGACGCCGACGCTGACAGTTCGTTTTGGGTCACCCAGGG
MC1218	PZE-104036092	4	47226413	47226463	47226363	GRMZM2G325580_T01	promoter	[T/G]	GACTCTACCTCGCCATCGCTTTCATCATCGACATGCCGCCGCCGTGGTCC[G/T]ATCAATCCTCTTCTATCTATAGGAGCGCTGCCGACGAACGAGTACGTACG
MC1219	PZE-104036187	4	47619071	47619021	47619121	GRMZM2G145579_T02	intron	[A/T]	GGGCCAGGCGACAGACAGCCACAGCCTCGCAGAGAGGGTACGCTGCTGCT[A/T]CCACTCGATCTCATCTACCCCCTTCTAGTCTTGCAGCATTAAACTTGACA
MC1220	PZE-104036324	4	48183689	48183639	48183739	GRMZM2G555805_T01	promoter	[A/G]	GCGGGGACATGCATCCGACGTGTGGTCCAGCCCGGCAGCGCACACAATGC[A/G]CATGATGAGAGACTAGGCAATGGGCCCCGTCTGGCGGTGACGAGTTCACA
MC1221	PZE-104036909	4	50128174	50128124	50128224	GRMZM2G125777_T01	Exon	[A/G]	CCACGCAGCACCGCGGTAATGGTGTTGCAGCCACAATGTATACGGGCATC[A/G]GGTTCAAAATCTGCAGAGAAGAGCAGCTCCATGCCTTGATCCTTTTGCAG
MC1222	PZE-104036947	4	50184035	50184085	50183985	GRMZM2G177052_T01	Exon	[A/C]	AAGCCAGCCAATTTGCTAATGCAGCTTATCACTTGTGGATCTATATCTGT[G/T]AAAGAACACCGAGGCTTTGGGTTCATCCCAACGTACAGGCCTCGGTTTAC
MC1223	PZE-104036993	4	50340592	50340542	50340642	GRMZM2G007953_T02	3 UTR	[A/C]	CGCCTCATGGATCGTACGCATGCAGTCTCTTATCTCCACGCACCATGGTC[A/C]ATGGATGACGACGAAGGATTCATAGGTCGACCGATCAGACATTGTCGGTG
MC1224	SYN8422	7	57652669	57652729	57652609	GRMZM2G023625_T01	3 UTR	[A/G]	GACTTACTGACCTCTCGGTAAGTATGATAGGATAGCAATCTTGGTAAGTCCTTATATGAA[C/T]CAATCAATTAGTTGTGCTTGTAACTGGTAGATTGTTTAGCGAGGGAGGCGACCTCAGGCA
MC1225	PZE-104040086	4	52926959	52927009	52926909	GRMZM2G036217_T01	Exon	[T/G]	GAGTATTAATCAAACTGATACTGATGGTAATGCATGCAGATTCTGCACCT[G/T]GTGAATCTGCTGCTCTGTGGCCTTCTCTCGCGGCTCTACAACGACCTCAA
MC1226	PZE-104040106	4	52969493	52969543	52969443	GRMZM2G451604_T01	Exon	[A/G]	CATCCCAACATCCAACTCCATCAATTCCACCACTCTGAGTAACTGAGTTA[C/T]TTCTTGGGGCAAAAGCCCTGAATCTGACGCTACAGCTGCATCAGAAGAAC
MC1227	PZE-104040263	4	53288455	53288405	53288505	GRMZM2G391312_T02	promoter	[A/G]	AGACCGGAGTGTGATGGAGGAGGAGCACCGCCGTAGCTGAACGAAGCCAT[A/G]GCAACCAACAGCGTTAATTAATTTCTGGTGAGGAATAATATTGCACTAGT
MC1228	SYN14321	4	53472973	53472913	53473033	GRMZM2G049525_T01	Exon	[T/C]	ATGGGTATCAAATATGTGAACGAAAGGTGTATTTCGGTCACTAACGGCAAGTTTTGGTTT[A/G]ACATCTCCTTCTCGATGAACCCACTCAATAGCCCCAGGAACAAATGAGAGACGTATCATG
MC1229	SYN14029	4	54127517	54127577	54127457	GRMZM2G070305_T01	Exon	[T/G]	TTCTGCTCTTGCAGTACCTGAGCGCAAAGCACTATTGCAACATCAAGTTGAGGAGCATGA[G/T]TTATTGTGTTCTGAGGAAGTTCTGTCAGAGATAGCATCAAAATGTGAAGGTTATGATGCA
MC1230	PZE-104040567	4	54570802	54570852	54570752	GRMZM2G121776_T01	5 UTR	[T/C]	TGCCCAAATTTCCTAAATTTACACCCTCCAAGCCTCTAGCAGCCATGCAC[C/T]AAAAGGTACTATTTTTGTGCAGGTTGCATGTACTCAACCTCGTCGAGTAG
MC1231	PZE-104040858	4	55419535	55419485	55419585	GRMZM2G084885_T01	5 UTR	[T/G]	TAACATTGTTTCTTGGAGCTTTCATCCTCTGCCAAAAGCTCGAGCGGCCA[A/C]GAACGCTTCCGGCGTGGCTCGGAGCTGGCAACCGTCGTGGATTTGATCTT
MC1232	PZE-104041043	4	55889601	55889651	55889551	AC202133.3_FGT002	promoter	[A/G]	CAGCTGACAGACCAACTCTGGAGTCTGTGATTTGACAAATTTACCTCTTC[C/T]CAGCCGCTGATTTCGACGGGCCAATCAACACCATCCGTGATTGACGACTG
MC1233	PZE-104041524	4	56883252	56883302	56883202	GRMZM2G171367_T01	Exon	[T/C]	GATCAAGGCAGTGCAGAACAGGATAGATGGCAAGCTCTGTTTCATCGATG[C/T]GTGAATTGGGTTCAAGAATTGTGCCCTTCACCTGTTAACAGGATAGACTA
MC1234	PZE-104042305	4	58981558	58981608	58981508	GRMZM2G068506_T03	intron	[C/G]	TCATTTCTGAAAAAGTGCATATCTGAAGTTTTATGTGCATCAAATGCTGC[C/G]TAGGAGCAGCTTACTAGAAAGCCTAGGCAGGTTGGGTTGTCTCAAGGCAG
MC1235	SYN38124	4	60837093	60837153	60837033	GRMZM2G030758_T01	promoter	[T/G]	ATGTCCACTAAGGTATCTTTTGATCTTGAAACATCATCCTTCGTGGCTGTTGATGGCATA[G/T]AATAGAAAAGCTTTTGGGCCACTTCCATTATTGCTCTTCGATGTAATCTTTTGTTTGGGG
MC1236	PZE-104043442	4	62409458	62409408	62409508	AC199478.3_FGT005	promoter	[A/G]	GAGTTCAAGCAATATTATTTTGCACCGGAACCCGCGATCTATTTATCCAC[A/G]TCAAATAAGGAAAGAATTTGGCGGGACTAATTACTAGGAGACTGGAGACT
MC1237	SYN24224	4	62596126	62596066	62596186	GRMZM2G153722_T01	Exon	[T/C]	GTCAGTCTTCTCTGCCACCAGGATCTCTTCCAGTTCTCCAATATTTCTTCTCAACTCAAG[A/G]ATCTTCAAGTTGCCATCAAAAGAACCTGTAATTGGCCTTCCTCCTGAAATTTTGTGGAGT
MC1238	PZE-104043552	4	62721627	62721577	62721677	GRMZM2G427409_T01	3 UTR	[A/G]	GCTGCCTGCACATCACTTGCAGGTAAGTTCAGTACTAAACAAATACCTGC[A/G]TAGTGTTGTTTTGTTTTTGTTCAATTTAGAAGTCCACTGCAATGCTCGAA
MC1239	PZE-104043577	4	62813596	62813646	62813546	GRMZM2G053511_T01	Exon	[T/C]	GCCGCCCGGGAGGGCAGCTGGAAGCGCTGCCCGCGCTGCAGGTTCTACGT[C/T]GAGAAGTCCAGTGGCTGCCTGCACATAACCTGCAGGTAAATTTGTTTTTT
MC1240	PZE-104043792	4	63301913	63301863	63301963	GRMZM2G108418_T01	3 UTR	[T/C]	AGCAAGGTAGGTTCACAAAATATTCCGCGTTTGATGTTCTGCTTAGTGCT[A/G]CAGCCATGTTCCATTTTCTTTTCCCTTCGATTCCGTTGTCCCGGGAATAT
MC1241	PZE-104044661	4	66281645	66281595	66281695	GRMZM2G012412_T01	Exon	[T/C]	CCATTAGGAGTTATGATGTCGATATCTACTGGTTGATTTACGACGGTGGC[A/G]GCGCTGCTGCTGCTGCCGCCTTGGACTGTGCAAGAAGAGCTGCTGCTGCC
MC1242	SYN1469	4	66756650	66756710	66756590	GRMZM2G141355_T01	Exon	[T/C]	ATCTGTCGGGCAACAGGCTCCGCGGCTCCATCATCGGGGCGTTCCAGGAGCAGTTGAGGG[C/T]GATAGACCTCAGCAACAACGGCTTCTCTGGGCTGAATTTCAGCAGTGGGTATGCCGGCTC
MC1243	PZE-104045413	4	67519541	67519591	67519491	GRMZM2G075851_T01	Exon	[T/C]	CGACAGTGCTGGATTCTTCACTCTACAAGCAATTGTCTGAGAGGGGTTCT[C/T]AGCCATAGATTGGTATCTCTTACGCAAGAATCTGCAACACCATGGGTTTA
MC1244	PZE-104045505	4	67681307	67681257	67681357	GRMZM2G059618_T01	3 UTR	[T/C]	ATAGATAGATAGCACTCATTATATGGGGTACTGTAGCACATAAATCATAT[A/G]TTGCTGCTCCAGTTCCACTAGCAAATAGAATGTCAAAATTCTTTCCGGAA
MC1245	PZE-104045559	4	67766003	67766053	67765953	GRMZM2G400129_T01	Exon	[A/G]	GCAACAATGGTCTTCATCTCCATGATCGCAATGTCCTTGCCTAGACACAA[C/T]CTTGGGCCCGAGTTAAAGGCCAAGAATTTGCAGGACGGCACATACTGCAG
MC1246	PZE-104045752	4	68260950	68261000	68260900	GRMZM2G063188_T02	promoter	[T/G]	CGAGATCCTCTCTAGTCGAAATTGGCTCAGCCGGTTTTAGTCCCGACTTA[G/T]CCAAGATCAACTCGGTCTACCTGGATACTCAGCCGGTAAGGTGAGTCCGG
MC1247	PZE-104045815	4	68348104	68348154	68348054	GRMZM2G133394_T01	5 UTR	[A/G]	AGGCACAGTATATTGCCCACGATAGTGAAGCTCACATGCAGTTGTTGTCA[C/T]ATGCATGCTCACTTCCCCATGTCTGCCATCTTCTTCAGGGGAGCACAAGA
MC1248	PZE-104046550	4	69946498	69946548	69946448	GRMZM2G148561_T01	promoter	[A/C]	CCATCAGTAGCTCCACTTTGGAAATAATAACGATGCAGCGCTTTCTTCAA[G/T]GGCCTCCCTTCCCTTCCTCCAGGTTTGGTAGCTGGTAGTACAACGAGACT
MC1249	SYN2286	4	70661472	70661412	70661532	GRMZM2G104704_T01	Exon	[T/C]	CCTCTCGAGATCCTTCTTATGCTCAGCCATTTCCATCAACACACCATGATTGATCTCTGG[C/T]GTATAACCCACTCGATTAAGCATTGCCTGACAAAGATAGGAAGACAACAAATCTGTCAGG
MC1250	SYN11405	4	71302740	71302800	71302680	GRMZM2G147500_T06	3 UTR	[T/C]	AGTATGAATAGGATTACAGTTACGCTACATGTGACTTAGATGTGATCGGGTTAGCCATGT[A/G]CTGGAGGATATGCTCCTGCACATCATACTGCATAGACAGCACCTAAACTCGGGCTACAAC
MC1251	PZE-104047229	4	71658962	71659012	71658912	AC207048.3_FGT001	promoter	[T/C]	ACATCAGCCACCCGCTTGCCTTCCGTGTTCTCCACGCAGGTACGTCACTA[C/T]TATCTCTCTTCTCCACCTCAATTTGCTTGCCAATTCGGCCCTGATGTGCT
MC1252	PZE-104047251	4	71668593	71668643	71668543	GRMZM2G103721_T02	3 UTR	[T/C]	TGATAAGACTAGCCTGCCAGGTGCCAGCAGTCTCAGGAGCATGTGGGCTC[C/T]ACAAGGAGATTAGCAGCTGCTGGAGCATTATTGTGAAACTACCAAGTCTT
MC1253	SYN1613	4	72013632	72013692	72013572	GRMZM2G448456_T01	3 UTR	[T/C]	CACAGGGTCAGTCAGGGTTGTCCTCCTGGCGGTACAGGGCAAACAAAACCACTAGAGCAA[A/G]ACCCACCCAATCAGATATTCAGATCAGATGTGATCCACACGGCAGCGCCGCAGCACTGTA
MC1254	SYN1615	4	72079937	72079877	72079997	GRMZM2G119696_T01	Exon	[A/G]	ATCGTCGACGAGGTTCAACAGGTCGCTGTCGGGGGCTGGCGTCGAACACTTGACCGCGAC[A/G]TGCCCTTTCTCCTGCTCTTGTTCCACGGAGAGGTCACTGGAGTTCCGCGAGCCCTCTGTG
MC1255	PZE-104047850	4	72845017	72844967	72845067	GRMZM2G147756_T01	3 UTR	[T/G]	TAGCTGGCGATGTGATTGCCTTGGATCAAATCGCTGCTGTTGTTGTCATG[A/C]TGGTGGTGCAAACAAAGGGAGTTTCTGTTATTCCAAAACAAAAGCTTGGT
MC1256	PZE-104047889	4	72873718	72873768	72873668	AC184787.2_FGT003	promoter	[A/C]	TTGGATTGTGGCTAGTTGATTTTGGCAGCCTTGTTGATAGCAAACTACTA[G/T]GATGCAGCACTATACAGTTCGTTTCTTGTGGTATGCTTGAGTGCTCTAGA
MC1257	SYN1346	4	72879313	72879263	72879363	GRMZM2G147712_T01	Exon	[A/G]	TGGTTTTTTTTCCCTTTTTTGCTTATACTCAGGCTACACAATAGTCTCTAACTATCCATG[C/T]CAGGTCCGGTTTGCGCCTGTGTCTGCAACTGACCCAGCAGTCCGGCTTGCAGNTGCGCTT
MC1258	SYN1338	4	72879616	72879556	72879676	GRMZM2G147712_T01	3 UTR	[T/C]	TATGCAGCAAGAACTCATTCAAATCAGTCGCTATCACCATGGACAAATGTCGAAGTTCGG[C/T]TATTACAATGGCAACGGAATATCTTTCAGCACGTCACATAAAACCATGCCATGACACTTG
MC1259	ZM004237-0329	4	72977591	72977650	72977533	GRMZM2G146118_T02	intron	[A/G]	AGGATTATGTCCAATCCTTTTACCTTTATTGCCATTTNTGCTAGCTCTTGATGCAATAGG[C/T]TCTTTGGCTACTTTCTGGAAGTGTTCTCTTGTTTAGTGTTAGGATGCTTATGCTATGNCA
MC1260	SYN16583	4	73120861	73120921	73120801	GRMZM2G031846_T02	3 UTR	[A/G]	GCAAACACACGAGTATGCCATAGTTTCATAGGTATTCTGGAGGACATGTCTACGATTTCC[A/G]GAACAATAACAACCATCATCATCCGACATTTCGATCCGAAAGCTAACAGAATAGAGTACT
MC1261	PZE-104048289	4	73799056	73799006	73799106	GRMZM2G518273_T01	promoter	[A/G]	ATTCGTTAGATATATGGCTTGGACCGAGCTATGGCAAACGTTGGATGGTG[A/G]CGTCGGTTTCCCTCTGTCCATGTCTGAATCTCAATGAATGAGACTTCTAA
MC1262	PZE-104048524	4	74437949	74437899	74437999	GRMZM2G379445_T02	promoter	[T/G]	CTGAGGCGACGGCAGCAGCATTGAAGCGGGGGCACAGATTTCTTGAAGCC[A/C]ACGTCACGCATCAGCTTTCATGGAGAGACAGAGGAAACTGAAAGCTTCAC
MC1263	PZE-104049163	4	75659978	75660028	75659928	GRMZM2G531370_T01	promoter	[A/G]	TGGTGGTTCCCTTTTGACATATAGCGCTGCAGTGTGTCAAACAAGACCGT[C/T]CAATGAGCAGTCCATGTCAGTGTCATGAGAGACTTGGCGGCACCGCAACT
MC1264	PZE-104049724	4	77039986	77040036	77039936	GRMZM2G056350_T01	Exon	[A/G]	TTTCATCTCGTCCTCGTAGAAACCATGGGGGATATGCCCAATGTAGACGA[C/T]TGTGGCTGTGTTTTCGGGCTCTTCAGGCTGCTGCACCTTCAGATGCTTCT
MC1265	PZE-104049798	4	77234494	77234448	77234541	GRMZM2G138259_T01	promoter	[T/C]	CCGGCAATTTCTCGTTACTCAACAATCACAAGCTAGCTCAAAACGAATAC[A/G]AGTCAAGTCAATGACGCGTTTTCCGTACGGTCCAGTGAGCAGATTTTTTT
MC1266	PZE-104049854	4	77387776	77387726	77387826	GRMZM2G103186_T01	Exon	[A/C]	GGGGCAGCAATGATGGTCTCGTCCTCGAAGCCTCCTCCCTTGAGTCGCTG[A/C]GCAAAGAAGTCGTACTTCATAACATCTAGGTCGCTGACGCTCCGTCGCGC
MC1267	PZE-104050368	4	78332519	78332469	78332569	GRMZM2G032276_T01	promoter	[T/C]	TACCACGACACGATCCAAAAAGTTTTGTTGGGTATTCTTGGTCTAAACCC[A/G]TTTTACCCAAAGCACAATGGACCGGGCCCAAACCGACCCATTTCCCAGCA
MC1268	PZE-104050613	4	79095863	79095813	79095913	AC217121.3_FGT005	promoter	[T/G]	GAGCAGTCGTGTCATAGGTTGAGAACACCTACTGTTGCAATAGTTTTCAA[A/C]GTGACCGAGCAGAAAACACCGGCAACACCTGACCGGGCTAGAACAGGTCC
MC1269	PZE-104050646	4	79183848	79183798	79183898	GRMZM2G702490_T01	3 UTR	[T/C]	TGCGTGCAGGCAGCTTTTTATTAAACACGTCTGCGTTATTACTCACACAC[A/G]TTTATTCACATCCGGAATACACCGTATCTTGTGTCTTCCGGAACCGGCTT
MC1270	PZE-104050909	4	79868205	79868155	79868255	GRMZM2G067277_T01	Exon	[A/G]	GGGAATAGAAAAGATTTACCGGTAGCAACCAAAATTCCAACAACTGCTGA[A/G]ATAACAGTCGCAGAAATGACAAAGATAGCAACTGATACTGCTCCAATATA
MC1271	PZE-104051877	4	82040061	82040111	82040011	GRMZM2G117786_T01	promoter	[A/C]	GTTTGTGTATCTTAGCTTGTCAGGATTGGGGATAGTGATCTTATTACCTC[G/T]CATGGTAAGCAATGGGGGTTCATTTGGCTCATTGGCTGCCTGTAGGGGAA
MC1272	PZE-104053069	4	84468969	84469019	84468919	GRMZM2G557207_T01	promoter	[A/G]	AAAGGCAGTTTGGCAGGAGAAAAAAGTAGCCGGTGTTCACAACTGCCCGA[C/T]TGCTATAGAAACCAACTGGGATTCCATGCGTGATGCCGTGAACAAGGTCA
MC1273	PZE-104053910	4	86529496	86529446	86529546	GRMZM2G043075_T04	Exon	[A/G]	ACGGACAGGTGGTGCACGGCGTCGAGCACGACCGCGCTGGACGTGAAGAG[A/G]AGCGCGATCTTGTCGTCGAAGTAGAGGATGAGGCACCAGAAGACGAGGCC
MC1274	PZE-104055374	4	91424370	91424420	91424320	GRMZM2G020586_T01	5 UTR	[A/C]	ACACACTGCTCTAACTGCTGAATGTTCAGAAAGTAAACCGGAATCAGAAA[G/T]AACTGATGGAGGTTGGGGGATGCCTAATTTGACTTTATCTTACTAAATCT
MC1275	PZE-104056744	4	96337081	96337031	96337131	GRMZM2G168365_T01	intron	[T/C]	GTGTATATGATATGAGGACTTCAACCAATTAAGCAATTTATTATTAATTG[A/G]CTGCTTTGCTTTGCTTTGCAGGTAACATAGTCTCACTGATGGTGTTTCTT
MC1276	PZE-104057913	4	110094794	110094844	110094744	GRMZM2G139680_T01	intron	[T/C]	TTCTATTAATAGTTACATTGGCAATGCGAGGAAAAAGCAGCATGTGTGGT[C/T]CTACTACTTTGCCAAAAATTGAGACGGGCAAGTGTAAAGCTGGTATAGAA
MC1277	SYN14597	4	110547280	110547220	110547340	GRMZM2G118870_T01	Exon	[T/C]	GGTTAGGGCCGGCTGCTGTCATATACCATAGCCGCTTCTTGGGGAGACAGAGGAGCTTCC[A/G]TTCAGGCTGAGCCTTGCCATGTCAGGCATCTGCCAATTGACTGCCGTAGCATCTGCTCCG
MC1278	PZE-104058613	4	112838308	112838358	112838258	GRMZM2G165483_T01	5 UTR	[T/C]	CGGTGAGTCCAGATCCGTCTCGTCGTTCGTGATTCATGTGACTTATGTGC[C/T]TTTTTCTTTCATTCCTTAGGGTTAATCGCTGCTGTCTTCTGCAGTTGAAG
MC1279	PZE-104058634	4	112897741	112897791	112897691	GRMZM2G418258_T01	3 UTR	[A/G]	TCGGTTCCTTCTGTTCGCATGATGGTGTTCGTAGTGTTAGGAGTTGCATT[C/T]TCTAATCTGCTTGTTCTTGCACCGGTGCCTCTGAAGTGGCGTTTCCCTCT
MC1280	PZE-104061283	4	120875164	120875214	120875114	GRMZM2G164066_T01	promoter	[T/C]	GGGAATCTTTTGTGTGCTTATTTGATTTTCAAAGTGCTGCAGACCTTGGT[C/T]GTTTCCGTTAATGTCAGATGTTCATTGTCTTTTGGTGGCATGGTGGGGGA
MC1281	PZE-104061295	4	120910081	120910131	120910031	GRMZM2G050186_T01	3 UTR	[T/C]	AACATAGATCCGGCAGCTATTACAATTCATGGCATTGCGCCATTTATAAG[C/T]GACTGGTATCTACACGAACCTGCTCGACTACACTCATTAAAATCCTGCTG
MC1282	SYN7693	4	123691722	123691662	123691782	GRMZM2G000380_T04	5 UTR	[T/C]	TCCGGCTGCGCCATCACCTCCTGGTCCGTCGCGCTGCCGTTGGCGTCGCCACCGTCCTGA[C/T]CCTGCTGCGATGAGTCCGTCACGTCGACACGTTTACAGCTACTACTGTGCACTCTGTTCT
MC1283	PZE-104062792	4	124304205	124304155	124304255	AC210616.4_FGT005	promoter	[T/G]	CAACCCGGCCAGGCCATGTGCTACCGCTATGCTATATATAGATGCTACGT[A/C]CTACAAAATGGAGCCTAGTTTGGCCTTCCATGCACGTACACCATTTCCGA
MC1284	PZE-104063893	4	126012263	126012313	126012213	GRMZM2G055782_T01	5 UTR	[T/C]	TCTCTCTTCAGTCAACCTGCTGCTGCTCTCGCACGTTCGCTGGCACGAAA[C/T]CTATGGAGATATGATTGTGGCCCTCTAACTCCAACGACTCGATCCAGGAC
MC1285	PZE-104064145	4	126503832	126503782	126503882	GRMZM2G145027_T01	promoter	[A/G]	CTTTCCGTGGATGTCGACGTGACCGGCGTATGCGGTGAGCCGTGCGATGA[A/G]ATGGACATGCTGTCTGTGTGTTGAGTGTTGACCGCACTGACACCGGAGAG
MC1286	PZE-104064751	4	127878592	127878642	127878542	GRMZM2G018416_T01	5 UTR	[T/C]	TGCCACTTCCTCTTGTATCACACACAGACACAGCTCAGCAGCAGCAGTAT[C/T]GCCCCGCCACCCGGTGCTTTTGTCTCTCTCTCGCTGGGTCTTAAAAATCC
MC1287	PZE-104065034	4	128631888	128631838	128631938	GRMZM2G160458_T01	promoter	[A/G]	AAAAGGGACATTTTTGGCCGATCCAAGTACGTCACGAAGTTTGACGGGCC[A/G]GGTCAGACACGCCATGATATACGGGCCGCGCTATGGGCCAAAAATTACTG
MC1288	PZE-104065076	4	128840227	128840277	128840177	GRMZM2G070474_T01	promoter	[A/G]	CATCTTCGTACTGTTCACCTTATGTTCCATAATATGTCCAGCCCCAACCC[C/T]AGGAGCCTAGGCTGCATCAACCTTCGGTCTTAAATGCTTCGAGCAACCTT
MC1289	PZE-104065081	4	128874417	128874467	128874367	GRMZM2G026043_T01	5 UTR	[T/G]	AAAACTTATGCGTGGGCTCCATGCGACCCTAGCTTAGCAGAGCTGCATCT[G/T]GTTCGCTATTTTGGCTTATCTAGGTGACGTGGGCGATTTATCGTTATTGT
MC1290	PZE-104065136	4	129017383	129017333	129017433	GRMZM2G476652_T01	Exon	[T/G]	TACTTATGTTCTATAAAATGTGTTATTTACAGTACCTCTAATGACCAATC[A/C]AAGGCGGAAGATTCCAGTGTCACAAAGAAGCGCGCTGCAAGCTTTTGGTT
MC1291	PZE-104065156	4	129024721	129024771	129024671	GRMZM2G058441_T01	Exon	[A/G]	TTTCAGAAGATAATGGTTACCGGGAGAAGCATGCAAATCTTCTGCCAAAA[C/T]GAAACCATTTTTTCTGAAAAGTTGAGAAAATGGAAGAATGGACGTTAGGC
MC1292	PZE-104065818	4	130458664	130458714	130458614	GRMZM2G127924_T01	promoter	[A/G]	ACACAAGCCATGCAAGATCCTACCATTTCTGAGCTCATCCATCTTGACTC[C/T]TGCACGGCCACTCGGGTCCCTCTTTCGAGGCCGATGTTGCATGGCATGGC
MC1293	PZE-104065939	4	130549186	130549236	130549136	GRMZM2G104078_T01	promoter	[A/G]	TCATCCCCAATCTGGGCATGGATGCAAAACTGTTCATGATAAAAATTTGA[C/T]TCGAAGCAGCGTGCTAGTGCCAGCAGAAGTAATTGTAATCCAAGACCTTT
MC1294	PZE-104065998	4	130598381	130598331	130598431	GRMZM2G104118_T01	3 UTR	[T/C]	AACTCAACCAGCAGCCAAGCGATCACTCAACTAAGTCAGCCAATCGTATC[A/G]GACACAACCCCCGCCGCCATAAGACAGACATCCGCGAGAGAGCGACGTCC
MC1295	SYN25562	4	130993037	130993097	130992977	GRMZM2G306781_T01	3 UTR	[T/C]	GTATCTGTTCTGTGGCGGCGTTGAGTTGGCAAGGTTAGTTCGACGACGATTTTGTACTTG[C/T]TTCTGGTTATGTAGTTTGAAGCGTGATTAAATTAAGCGATTAAAATGGCGTGCAATAGAA
MC1296	PZE-104067359	4	133691083	133691133	133691033	GRMZM2G104925_T01	Exon	[T/C]	GAGAACATCCAGTCAGGTAGGTGGCCGGAGAGCTGGTTACCAGCCAGTGA[C/T]AAGAACTTCAAGCTCAGCCATTTCGCTACAGCACTGCTGAGCTCACCGGA
MC1297	PZE-104067494	4	134047201	134047251	134047151	GRMZM2G019335_T01	5 UTR	[A/G]	ACTTGCGAGACGACAGGACAGGATAGCGAGCTGGGCCTGGGAGTATAGAC[C/T]GCAGACAGAGAGGTGGAGCGGCCATGAAGATCCAGTGCGACGCGTGCGAG
MC1298	SYN9186	4	134041519	134041579	134041459	GRMZM2G019450_T04	promoter	[A/G]	GTCACATATAACATCTCCTTTCTTGAACAGGGAAACTAATCTGATATGCTCATGCTCGAG[C/T]CTTGAATTCCAGTAGACCAAACCATAATCAAGTCTGAATGTTGCACCATATTGTTTAATT
MC1299	PZE-104068503	4	136094136	136094086	136094186	GRMZM2G067417_T01	promoter	[T/G]	ATCTACGCGACCCGGATCCGATAGAGGGCCTATAAATAAACGACCTGGCC[A/C]ATCCCTCCTTCCTCATCACACAGCGCCACCGCGTGGTTCGTTAGGAAAGG
MC1300	PZE-104068741	4	136698615	136698665	136698565	GRMZM2G131487_T01	intron	[T/C]	AAATACTTAGTTATAAGCTTAAGATCCTCAGATGACTCTGCTTCTATGTT[C/T]TGATGTGTAAGGTTATAGACTCATTCAGCTGTATGAACATGCTGCAATGT
MC1301	PZE-104068826	4	136987750	136987800	136987700	GRMZM2G034697_T01	Exon	[A/G]	GCATGCTTAGCCTCGTGGCGCTTCTGTGCTGGGTTCCGCTTCAGTACGTG[C/T]TGCTGTGGTGCCTTGGCTATGTTTTCATGATGTGGGTCGAACACAAGGAA
MC1302	SYN30144	4	136995195	136995135	136995255	GRMZM2G034804_T01	3 UTR	[T/G]	CTGCTAGCTGTGGACTCTTCTGCAACGTCTGGACACCAGAACAGCTGCATGTAGTAGCAA[A/C]GGCTGTTCCACAGCTTTAGCGACGACGTTTGCCGTCGTAGTCATCCTCTTCTTCGTCAGA
MC1303	SYN4720	4	140010878	140010938	140010818	GRMZM2G044882_T06	Exon	[T/C]	TTTCTCTGAAGGGATGATCAGTGGCGTTATATTAATATTACTGATGATGTCGGGGATGTT[A/G]AGCCCGTTGGAGAAGCGGCCCGTGGCTTGGTGCGTGGGGAAGTCGATGCCGTAGGGGGGC
MC1304	SYN12720	4	140729376	140729318	140729435	GRMZM2G020081_T01	3 UTR	[T/G]	ATNTTGTTACAACTCAGTAGACCTAGGCAATACACCNTTTTTGCTCACACACAGTATTAC[A/C]TTTTTGTCCCTAAAACATGTGGCTGTTACCCTGGTTGCTTTAATGAAGAAATCATCTTTG
MC1305	PZE-104072386	4	143539577	143539627	143539527	GRMZM2G063917_T01	5 UTR	[T/G]	AACCCCCAAGCCGCGCTGGCGCAGCCCGTCGCTATTTAAGCGCGGCCTGC[G/T]CCTACATTTCGCTCCAAGAAGAGCAGCACCATCCAGTGCATCACGAGCTC
MC1306	PZE-104073340	4	144754368	144754418	144754318	GRMZM2G368398_T01	5 UTR	[A/G]	ACCCGCTGCCGCATGTTACTCCAATAAATTTCGGACACGTACAGGCGGTA[C/T]AGCCAGTGCGCAGCGCATCGTCACCCAGCCCCGGACCCCCACTCTTTTTT
MC1307	PZE-104073430	4	144867913	144867963	144867863	GRMZM2G374302_T02	Exon	[A/G]	CTCATGACCAAAGCGCTCACCACCATGCCCTACCTCAACGAATACAAGGT[C/T]CCTGAACCTGAACCTGAACCTGAACCCATCCCTTGAACTTCTGCACTGCA
MC1308	PZE-104073544	4	145208563	145208513	145208613	GRMZM2G032140_T01	Exon	[A/G]	GTTCGGCGGCAAGCGGCAATACGTGCAATGGGCCAGGGACGCCGGCCACC[A/G]ACGATGACTTCTTCAACAGCACGCCGTTGTCAGGACAAGAGCTACGTATA
MC1309	SYN19886	4	145642485	145642545	145642425	GRMZM2G078077_T01	3 UTR	[A/C]	CATTGNTCCTTTGTTGNCCGTGTGCTCGCTCTTGGCAGCGTAAACGTTCTTGATTTTTGT[G/T]TGTGTGTGTGCCCTTGTGATCTTGGCTCGTTAGCTAGAGTAATCCAGACTTGTTTTGACA
MC1310	SYN19882	4	145650279	145650219	145650339	GRMZM2G078092_T01	Exon	[T/C]	TCCAGCTTGCTCGCAGCTGTCCCTTGTAACCTGAGGGCATGACCGAACATCCAAGTACTC[A/G]AGAGCCTTGAAGGATTCAATCACTCTGCCGACCCCTGCAACTGTGAGCCGAACACAGCTG
MC1311	PZE-104073980	4	145897652	145897702	145897602	GRMZM2G149272_T05	Exon	[T/C]	AACATATGGTAGATATCATATTATTATGTGCAGCTGTTCGACCCTGTTAC[C/T]GTGGCATGTGAATCACACATCTCAAGCACTTGTTTTCTAGCATCAACTCA
MC1312	PZE-104075033	4	147156407	147156357	147156457	GRMZM2G099109_T01	promoter	[T/C]	CCCTTTCAAATCTCCGATTGACTTATAACTGAACAAGCTTCAAGGATGAC[A/G]ATGAGGAGAGGACCGGGACCAGCCCTCTGGTAACATATCCATTGAGCATA
MC1313	SYN27508	4	147928206	147928146	147928266	GRMZM2G093992_T01	3 UTR	[A/G]	TCCCCACCCACGACCCCTGCCGGAAGGGCAAAAGGGGCTCGAAATCGGTCCCCTGATCCA[A/G]GAGCCAATCTTCTAGTTCTCCCAAATCCTTTTCCGGATCCGAACTGCAAGTCCTCCTTCG
MC1314	PZE-104075457	4	148257583	148257633	148257533	GRMZM2G398755_T01	promoter	[A/G]	ATACTTCAAGTCCAGCCCAAATAAAAGCCCATTAATGCTACACGCTGTCA[C/T]CCATCGTATCGGTCAGGTAGGCACGGCCGATCCGGCGCCAGCAGCGGCGG
MC1315	PZE-104075475	4	148393071	148393021	148393121	GRMZM2G460025_T01	promoter	[T/C]	TTAAACGATAGTACATCCGCATGCAGAGCCCCTAGACGCAGCACGTGGAC[A/G]TGCCCTCCTGAGCGATCGGCGCGGACCCAACGCGACGTCCCCTGGCGAGT
MC1316	PZE-104075512	4	148453863	148453813	148453913	GRMZM2G006219_T01	intron	[A/G]	TTGCATTGCATGTCCGGTGGCACGTCCCGCTGCGCTTGCATCGTAACTGG[A/G]TCCGATGGTTCACGGTGGGTTATCACACGTTAAAATAAAGAGCCAGTTCT
MC1317	PZE-104075576	4	148820099	148820049	148820149	AC208029.3_FGT004	promoter	[T/C]	ATGAGGCTGAGCCGGCTCGTCGAGCTCAAGCTTTTTCTAGGTCTAGTTCG[A/G]TGTGTGTGTGCTGCAAATGCATGGTGGAGTCTCCTAATGCAAGAGTTAGA
MC1318	SYN1782	4	149311037	149310977	149311097	GRMZM2G129675_T01	promoter	[T/C]	CCTACGACCGTAATTGTAATTCCTNACTCTTCTGTGTTATCGTGTTGACGTGCGCTGCAA[C/T]AGCGCAATAGTAACGTGATGTTCCATTCCATCAGGAAAAAAAATCACTGGGACTGGTCCC
MC1319	PZE-104075807	4	149312621	149312671	149312571	GRMZM2G129569_T01	Exon	[T/C]	GTTCGGTGTTGATCCCCTTCTATGATTCCCTTCAGGCCTTCCAGGGAAAC[C/T]AACCAAACTTCTATGCAGAGGGGTGCCATCATCCATCTCCATGCCATCAA
MC1320	PZE-104076112	4	149924374	149924324	149924424	GRMZM2G063203_T02	Exon	[A/G]	AGATGGACGCCGACTTCCGGAGCTCCCCGCTCAAAGCGCCGCTCTGGGAG[A/G]ACGTCGCAAGGTGAGAAAGCATTAGCAAGCCGTAAGCTTTTCCTCTCTTT
MC1321	PZE-104076423	4	150664957	150664907	150665007	GRMZM2G101687_T01	5 UTR	[T/C]	TTTCTAAGAGCTGCGCGAGATGTCCTTGTTCCGGGAAGGGAGGAAACGAG[A/G]GGCTCTGTTCCTGTCGCGATTGTTGGAGGACCTCACCATAGTTTGAGGCG
MC1322	PZE-104076811	4	151253151	151253101	151253201	GRMZM2G563452_T01	promoter	[T/C]	AGTTGACAGTAAGGATCAGTTCGTATTAATGAACGAACCTCTGCCGATAC[A/G]AATTCTGACCGCGATGGAAATTTCAGATCCGGCAGTGGTCGATTGTGCGT
MC1323	PZE-104077649	4	151949517	151949567	151949467	AC204891.4_FGT001	promoter	[T/C]	GAGTGTAGGGCAACGGTGTGGTAGTACTTTGCACAGTGTGCATGATGTGC[C/T]ACTGGAATAAAACAAGTCTGTTTAGTGATGATGCGCGATGCAAGTTGTCA
MC1324	PZE-104077676	4	152099020	152098970	152099070	AC182101.3_FGT001	promoter	[T/C]	GAAACCGGTTACCTGCGATACGGGCATCTCAAAATACGGGATCTGGTCGG[A/G]GAATCCTCGCGTGCAGCTATAGTGCTCTTCCGCTCTCAGGATTATTATTC
MC1325	PZE-104077682	4	152103511	152103461	152103561	GRMZM2G048621_T01	promoter	[A/C]	TTATTGGTGCAGAGCTTGCCACCCAATACCCAGCACCATGAAGGTTCATC[A/C]GGTTGACCAAGTTGCAATTCACTCACTGCAGTAGTAATACACTAATACAC
MC1326	PZE-104078143	4	152470841	152470791	152470891	GRMZM2G027550_T01	promoter	[A/G]	GGGCCGTTTAATTGGGCCATATCTCCAGCGGGCTGTCGTACAATTTTCGA[A/G]TTCAGAAACATCTGCAAAATTGCGGGCCACTGATAACAATTCTGGTTCAG
MC1327	PZE-104079076	4	153432877	153432827	153432927	GRMZM2G435684_T01	Exon	[A/G]	TTGTTATGGAGTGACGGCTGCAGCTCTTGGCTTTTCGAGGATGATAGCAA[A/G]CCTGGAGATTTCTTCTTCAAGTTATTAGGCAGGCTGTTTCTACCAGAAGC
MC1328	SYN13977	4	153527612	153527672	153527552	GRMZM2G080842_T01	Exon	[T/C]	CAGACACACGTCCTCCCTACAAGCACTTTCATCTGCATTTGCTGAATTAAGAACAACAGC[A/G]TCACCCACCAGACAAGACATGTGCTTTGATTTGTCAAGNTGAGCATCTGTGCACGCCTTA
MC1329	PZE-104079202	4	153546218	153546268	153546168	GRMZM2G010488_T02	Exon	[T/C]	CCGTCGCAGATGGCGGGGATGCTGCTGCTGCCGTCTTTGCATCCTCGGAG[C/T]TTCTTGTGCAAAAGGAAACGCTTTGGGCGTTGACATGACTCTATGTCTCT
MC1330	SYN13970	4	153661878	153661818	153661938	GRMZM2G093316_T01	intron	[T/C]	AGAGGGCTAGTTTCACTTTGAATTTCTTGTCACTGAAAAAAAAACTTGAAGTGTTGCTAC[C/T]TGCTAGGAAGAGCAGTTTATAGTACTGATGCCGAGTTGTCTTTTGTTTTGTAAGATGATG
MC1331	SYN22745	4	154716065	154716125	154716005	GRMZM2G102681_T01	Exon	[A/G]	AGCAAGGAGGTGAACAACAGGCGTCCCACCACGGTGAACTACAACGTGTCGGCATTTAGC[C/T]TGGAGAGCCGTAGCTCCAAGAAACTTGCGTGCCGGCTCAATGATCGGGAGATGGCAATGC
MC1332	SYN23565	4	154880006	154880066	154879946	GRMZM2G084791_T01	Exon	[T/C]	TTACGCGCATGTATCGCCCAGTTGGATCTACTTCCGCGAATTCAGCATCGACCACCCCAT[C/T]CCCACAACCAAACACCTCCATTCCGGATCAGCCCCGACAATCAACTGANTCTACGAGCGA
MC1333	PZE-104080521	4	155036018	155036068	155035968	GRMZM2G114998_T01	Exon	[T/G]	GACAACGGCGCGCGCGTGCATGAGCCATGCATGCCGCGCCGCCTTACCAA[G/T]GGCCTCCACCACCATTGCTGCTGCCATTTCCGATCAAGCTATTGCTCCAG
MC1334	PZE-104081530	4	155939590	155939640	155939540	GRMZM2G044537_T01	promoter	[T/C]	TTTTACGCTCCCGTATACCGCAATTCACAACGGTCAACGCAGCGTAGTCA[C/T]GTGGATCTAACATTTTGTTCGCGAACTTTTGTTCTAGAGCCTACTCCTTC
MC1335	SYN4676	4	158173427	158173367	158173487	GRMZM2G054013_T03	Exon	[T/C]	CAGGTGGACGGCGCGAACCCCAACCTGTACATGCGGGAGGGCGACGTCGCGCTCTGCGTG[C/T]TGCCTCTGTTCCACATCTTCTCCCTCAACTCCGTGCTGCTCTGCGCCATGCGGGCCGGCG
MC1336	PZE-104084579	4	158523888	158523938	158523838	GRMZM2G121210_T02	Exon	[T/C]	AAGCAAAAGAGGCGGACGAAAGAAGGCGTCATCATCCTTGGCGACGATAC[C/T]ATCTGATGTTGATGAGGAAGTCCTAGAGGTCCAAGCTCAGAAGAAAGGTA
MC1337	SYN19360	4	158586409	158586349	158586469	GRMZM2G121075_T01	3 UTR	[T/C]	ATTGAAGTTAGCCAATACAGTTTATGCTATGCTTTGTTCACGTTCACGTCACGTTCCCTT[C/T]AGCTTATGTCAGTATGAACTCTGGGAATTGCCTTCATTTAAGCGATGCTCCACCGATCCT
MC1338	PZE-104085250	4	159597298	159597348	159597248	GRMZM2G147780_T01	promoter	[A/G]	AGTAGTGTGATATCCTTAGCTTTTCCCCAGGTTTGCTTGCATTGACCAAA[C/T]CAGAAACCACGAGGCGGTGCCGGTGAGAGGGATTGGAGCCATCTGCATGC
MC1339	PZE-104086560	4	161068862	161068812	161068912	GRMZM2G156307_T01	promoter	[T/C]	AATCACATATTGGTTTGGTCGCGCGTCAGCTAGCTAGTGCCTCTTAGGTG[A/G]CAGCGCTTCAGTCTGCCTGTCAGGCAGTACCATCCAGCAGTAGCGCTGAG
MC1340	PZE-104087852	4	162725541	162725491	162725591	GRMZM2G325629_T01	promoter	[T/C]	CAGTTCAAATACGATCAAGCCTTCATACGGATCCTAACCGTTGAAACCGT[A/G]GCGGTACGGCCAGCAGCTGGAGCCGGTGGACCCGCGGGATGCCGGGATCC
MC1341	PZE-104089440	4	164294089	164294139	164294039	GRMZM2G127524_T01	Exon	[T/C]	GGGCTCGAGAACCTTAGTTACCTATCCATCAAACTGTCCCGGCCACCGCC[C/T]GATGAGCTGCAGTTCAAGAAGAAGAATACCCTACTGAAGCTCCTGAAGGA
MC1342	PUT-163a-31405788-1910	4	165695727	165695673	165695782	GRMZM2G122839_T01	promoter	[A/G]	CACTAGCTACCGAGATCTGACAACACAAGGAAACAGTCTGCTCACAGAACTGATT[A/G]TAATTGGCTAGATCTAATCACTGGTAGAATCATATGCCGCCAACAAGGATGGTC
MC1343	PZE-104090196	4	166019313	166019363	166019263	GRMZM2G125387_T01	promoter	[A/G]	ACGTATCAAGCCTGATACAACAAGCAAGTAAGCAAACGGCTCCACGCGCC[C/T]CGTTCCGTCGAAAGCCACACGCAAGCTTCCAGTCCCCTCGCCGGCGCGCC
MC1344	SYN1890	4	166952507	166952447	166952567	GRMZM2G063473_T01	Exon	[T/C]	TCGAAGAAAGCCTATCATTAAAATCGGAAGAAAAGAGTTTGTTGATGCAAATGAAGACGA[C/T]CTACCAGAACCAGAGCCTGACAGATTTAGGCAGCCACTTCTTGAGGAACTACGTTATGAT
MC1345	PZE-104091188	4	167003388	167003338	167003438	GRMZM2G063316_T01	5 UTR	[T/G]	CATCTGGTCTTATCGTATACTGGTGCGGACCTAGTTGCCCTCTCCGCATC[A/C]AACCAGCTAGCGCGTCCGTCCCCATGGCGGCCGCCGCCGCGGGGTTTACG
MC1346	SYN23105	4	167215173	167215113	167215233	GRMZM2G583517_T01	promoter	[T/C]	GAANAACGGGCATAGCCGCCAATGATCACGCTCCAAGAGACCACATTGGGCTGGCTTATA[C/T]CATCGAACACCTTGCTAGCATCATCTACCAAGCCAAGATCAATATACGCAGCAGCCAACG
MC1347	PZE-104092726	4	168768977	168768927	168769027	GRMZM2G347047_T01	promoter	[A/T]	ACATGCATGCGTCGCCATAGCTCAGACTCAGTGCGCGAGCACAACGAACG[A/T]GCACACGCGCCAGACGTCTCACTGACAGTTGCGGCCCACACCATGACTTT
MC1348	PZE-104092771	4	168862273	168862323	168862223	GRMZM2G041799_T01	intron	[A/G]	GTCCAACTCAAGCTCAACTAACAAGTACTACTAGGGTAGGCTAGGAGTTA[C/T]AAAAATTGAAGTGTCTGCCATGGCTATGGATCTGGAAATGATGCAGGTGG
MC1349	PZE-104092849	4	169043270	169043320	169043220	GRMZM2G019209_T01	Exon	[T/C]	TCCATCATCTGGGGCGTCGTCGGCCCGCTGCGGATGTTCGGCAGCCTCGG[C/T]AACTACTGGCAGATGAACTACTTGTTCCTCGTCGGCCTGCTGGCGCCGCT
MC1350	SYN8267	4	169242724	169242664	169242784	GRMZM2G383210_T01	Exon	[A/G]	ACTGGCTCACCCTTTGCCCAATGCATCTGAAAATGCACTATGTCATCATCTTGAATACCA[A/G]TAGCAACTGGACAGTATAGGAAGTTATCGCTTGAGCCCTTCCTGCTTGCAGCCTCCCTTA
MC1351	PZE-104093142	4	169534529	169534479	169534579	GRMZM2G025867_T01	5 UTR	[T/C]	GCAGCTGCCATGAACAACGAGAAGCTCACTTTTGACATCTAAGACAGCAA[A/G]CATACCTGCAGAGTCATTATGCATTGCATGTAACTACGTTGAAGTACCTC
MC1352	PZE-104093153	4	169541585	169541541	169541629	GRMZM2G025671_T01	5 UTR	[A/G]	GGTTGTGCACATTTATTTAGCAAAGAAAAGAGCCCAGAACCTATGGGGGT[A/G]CACAGTAACCACTACAAAGTAGTAGCAAAGGGCTAACCAAAAAAAAACAT
MC1353	SYN2256	4	169994243	169994183	169994303	GRMZM2G082007_T01	promoter	[T/C]	TGTCTGCTTCAGTTGAGGATCAGTCAGTGTATAAATATACAGTGAAACAGCTTGCACTGG[A/G]GACACCACTTCCCAACGCAAGCTCTTCCAAAAATTAATGGCACGCCCTTTGCCGCCTGCG
MC1354	SYN4250	4	170439029	170439089	170438969	GRMZM2G073954_T01	Exon	[A/G]	ACATGTTNAGGCCCAGCAGCAGCGCCACCAGCATGCCCAGGGTGATGACGTACACGCACA[C/T]CTTCCACACCCTGCTCTGCCACTCCTCTTCTACTTCTTCTTCGTCATCTTCTGGTTGTTT
MC1355	SYN606	4	171156002	171155942	171156062	GRMZM2G420571_T01	5 UTR	[A/G]	GCTGCATCAGCAGACACTCACTCATCACACCAACGTACCCCAACAAGGGTGAGAGACGAC[A/G]AATCGGCTGCTGGTATATACATACAACTGAGAAGTCGGATTACCTTTGCTGATTATTAAC
MC1356	PZE-104094576	4	171576377	171576327	171576427	GRMZM2G157472_T01	3 UTR	[T/C]	AATCACAAATATTAAAACTTCACGTTTCTACAAGAACACCGCTGCCTGTG[A/G]CTTTAAAAACATGGGTCATCACAGCTACACTCGCTTACGATGGACGGATT
MC1357	PZE-104095850	4	172223297	172223247	172223347	GRMZM2G140901_T01	5 UTR	[A/G]	TCTGTCTCTCTCCTCTTCTCTTCAGATCGACGTGCTGGTTGCAGAGTGCA[A/G]ACTGCGTATATAATATACAGTTCGTTGTTCTTCCAGCTCCGCACATAAAG
MC1358	PZE-104096416	4	172862632	172862582	172862682	GRMZM2G162052_T01	intron	[A/G]	AAAAACAGGCAGTTGCATGATGAACTTTCAAAGGTATTGCTCAGCTGCTC[A/G]CTTACCAGATACTTGTACGATGCTCCTCAGACACTCCATCCACAATGCTT
MC1359	PZE-104096691	4	173238392	173238342	173238442	GRMZM2G054145_T01	Exon	[A/G]	CAGCATCTGCGGCTCCTGCCACCACGTTTCGGCTGCGACCCCTTCGCCCG[A/G]AATACGAATGGTACGGTACCAGTGCCACGTCCGTCTCCAACCTTCTCTTT
MC1360	PZE-104096885	4	173342269	173342219	173342319	GRMZM2G178955_T01	5 UTR	[T/C]	CACGACCAGCTGGAAGCAAAAGAAGAGGGGGAAAAAAAAGATCGAATGTT[A/G]CAGAGCAGCGGGCGATCACCGTAAAATCGACCACTCCCCTTCCGAAAGGA
MC1361	SYN2451	4	174019976	174019916	174020036	GRMZM2G010491_T01	Exon	[A/G]	GTACGTAATAAGCGGCCGGATTTGCGATGTGCAGCTTTTGGCGCGGATTTGCGGAGTGGA[A/G]GGAGCGTATCCGACGTTCGTGCTGTTCAAGAAATGCGCGCAGGTGGGCAAGGTCGTTGGC
MC1362	PZE-104097989	4	174626915	174626965	174626865	GRMZM2G032163_T01	Exon	[A/G]	TTACATTTGCTAATAGGGAAGATACAGCCTTACCCGTGAGCTTCTTCCAG[C/T]CCAAAGCGGATTGACCGGAAGCAGCCAGCCAGGAAAGAGACATACATAGA
MC1363	PZE-104098895	4	175361042	175360992	175361092	GRMZM2G314946_T01	5 UTR	[T/C]	CTTTTCTTTCTTACACACAGCTAGACACGACACCAGTAGTCTTAGCTCCA[A/G]CCTCCAGTAGCTAAACGACCATGGAGTACTGCTGCACCTCAAGAAGCCGC
MC1364	PZE-104099837	4	176887562	176887612	176887512	GRMZM2G149281_T01	3 UTR	[A/G]	TTGAGAACATTGTTGAGCGTAGATATTTACTGCCGGTAGGGTTATTATAT[C/T]ACGAAGTCATCAACCAAAAGTTCGGTGCCAACGAGTATATTTCAGCGTAC
MC1365	SYN2321	4	177085185	177085245	177085125	GRMZM2G006297_T01	3 UTR	[A/G]	CTGGAGGGAGTACCACGAATTATTACATTTTCTTCGATGTCCCATTGCACGCTTAGATTT[A/G]CCAAATGGACGCATTCATGTTCGGAGATTTTGCCACAGACACGGTTCCGTTACAGCACAG
MC1366	SYN2318	4	177180071	177180011	177180131	GRMZM2G115013_T01	Exon	[A/G]	GGTTCAATGGCAGGGAGTACTTTGAACAAAGTGATAAAGCCCTCTGACAATGCTCCAGTA[A/G]TCCAGAGATCGATGACAGGTAACTCTTTGAACATGGTTCCTAGGCCAAGTGACAATGCAC
MC1367	PZE-104101343	4	177686933	177686983	177686883	GRMZM2G428027_T01	intron	[A/G]	CGCAGCATTTCGTCATCCCATCTTGCATTGCCGACGACGCGCCGCGCTGC[C/T]TCGTGTGAATCTTTTCGTATACGCGTATATCTGAGGAGGAATCCGAATTT
MC1368	PZE-104101522	4	178166714	178166664	178166764	GRMZM2G339107_T01	5 UTR	[A/C]	CCTGAAGCAAGCAGTGCAGCTTGCTCTCACGAACCTAGCTAGTTTCTTCT[A/C]TGTCTATATATATGCTCCTCAGATCCACTTCGCATCATCACTTCAGCTCC
MC1369	SYN18326	4	178495898	178495838	178495958	GRMZM2G170313_T02	Exon	[A/G]	CATCCAGCTCTTAGCTCAAGTAATCTGGACAAGTTTCTCATCTCCATTGGGAAGCAACCA[A/G]CATATGTGGACTTGGAGGTAATGGCTGGGTGGATTGCCTAGGTGTTCTTGCATTTTTGTA
MC1370	PUT-163a-76015810-3765	4	178532825	178532770	178532880	GRMZM2G356046_T01	promoter	[A/G]	CAGGATGAATATCAGCTCAATCCAGATTCTAACTAGCATGAAGCTCGTGAAACGA[A/G]CTTTTTTACCGGGTGTACAGAGTCATCGTCGCAGGCTATACAGCAGCAGATAGTA
MC1371	PZE-104102175	4	178621615	178621665	178621565	GRMZM2G173771_T01	3 UTR	[C/G]	CGATGGATGACGGCAGCTTCTGGTCCATGCCGTGATCCTGCTACTTCGGC[C/G]GTCCATCTCCGGATCTTCCTCTTGTTGTTGTGCGTTTATTTTTATGATGA
MC1372	SYN2119	4	179659003	179659063	179658943	GRMZM2G526911_T01	promoter	[A/G]	TCATGTAGACCCGGCACTAGCCAGCCAGTGCTGGGGCAAACAGTAGTGTTCATCACCGGC[A/G]GCAGACTGCCATACAGTGTACACTCACGACAGTCTACACACTACAGCATACGAAAAGCTG
MC1373	PZE-104103543	4	179824693	179824743	179824643	GRMZM2G008819_T01	promoter	[T/C]	CATAGATTTTGTCGTCATATGATCTCATCGTCGTCGTCGCATCCATTTCC[C/T]TGCCACCAGCAGCTTAACTGATCAACCCCTTGAGTAAATCTTACTCCACA
MC1374	PZE-104103747	4	180084018	180084068	180083968	GRMZM2G089052_T01	Exon	[A/C]	CAAACCATCAATAAAGTGCATGGTCAAATAAAGGGGTCTGTGTGAGATCC[G/T]TAAGCTGTCAATTGATCAACAAGGGAGGAGAAACTATCGATGTACTTAGA
MC1375	SYN15395	4	180231243	180231303	180231183	GRMZM2G109140_T01	5 UTR	[T/C]	CACCTGTACTCCTTGCCGTCCTCGCACTCCCCCATCACTTCCCTTCCCTTCCCTTCCCTT[C/T]CCTGTACCAGGCGAAGCACCGCCCTTATTACGAGCTATCCCATCCATTACGACTGAATGA
MC1376	SYN15397	4	180277483	180277423	180277543	GRMZM2G448883_T01	3 UTR	[T/C]	TGTGCCACCTTGGGGTAGATTTCGCGGATCGTAAATTAGTGTTTGCGATGTGGCGGTGGT[A/G]GTGCTGTGGAGAGTGTTCCACGCGGCTAAAAGTTTGTGCTAAAGTAGTACTGACCAGGTT
MC1377	SYN1845	4	180534546	180534486	180534606	GRMZM2G000764_T01	3 UTR	[A/C]	TTAGCCACCAAGCCTGTTTCTGCAGCATGCACTTGACCGATCAATTTAATGGCACCTTGC[G/T]GTTCCATGGTGATGCATGACAAGTTTGCTGAATCATGCTTCCCGTGTTTTTTACCCAAAC
MC1378	PZE-104104502	4	180702928	180702978	180702878	GRMZM2G369701_T01	3 UTR	[A/G]	AGATCTCAGCACTGACGTCCTGTAATAAGTACATGTCACTTCTCCACTTC[C/T]TCTTGCAGCTCGTTTTCTGTGTTTATAAACAGGGAAAATATTCAAAACCG
MC1379	SYN2309	4	181088297	181088237	181088357	GRMZM2G029323_T01	3 UTR	[T/C]	AGCTGCCGGTTGTTTTTTCTCACGGCACGGCCAGTCGAGAAAGTCAGTGTAATCCCCTGT[C/T]ATGATCTCCTCTGTTGCAACTTAATTAANTCTTCTGGCGTATGTATGTAACCATGTGTGT
MC1380	PZA02194.1	4	181253593	181253653	181253533	GRMZM2G021912_T01	intron	[A/G]	AGATGTCATAATGCACCAGATGTTTCACAAAGCATGCTGAAAAGCTTTGTGCTGACATAA[A/G]CCTAATCACACATTGTCATATCCTTCATCAAAACTTTGTCACATCCTTCATCAAAACATT
MC1381	PZA02289.2	4	181260363	181260423	181260303	GRMZM2G021889_T01	promoter	[T/C]	CCTTAAATATATACAGCATAGGAATGCCAGTAGACAACTCAAGGCTGATAACCTGGGAAA[C/T]CAATGGCCTGTCAACAATCTCGACCCCAAGAACAGATACTGTGAAARTTAACTGGAGTAC
MC1382	SYN5704	4	181759320	181759260	181759380	GRMZM2G161566_T01	Exon	[A/G]	AGGATGTCTGTACCAGAAAAATTCAGTAACCATTACCTCATTATCCCGAAAGAAGGCTTC[A/G]CTGTGAACTTTGAATATTTGAGCAACTGAAGGCATTCCAACAGCTTGCTCCACTAATTTG
MC1383	PZE-104106033	4	182232984	182232934	182233034	GRMZM2G025806_T02	intron	[T/C]	ACAGAAATTGTGCCATATCAAAACCAGAAAAATTTAGGCAGCACAAAAAT[A/G]AGAAAAATAACCCCCGAAAATCTGTGGCAAATCGGAGGCTTGCTAAGAGA
MC1384	SYN8023	4	182811746	182811806	182811686	GRMZM2G141222_T01	5 UTR	[T/G]	GGGGAGGAGGGCGGCGGGTCTTCCGAACGGATGGAGTGGGCAGCGCTACTTTTCGGCGAA[G/T]ACGCAGATTGTGCTTTTACCTTGGATAGGTGCGGTGGATGGTGAAGGGAGGAGGGCGGCG
MC1385	PZE-104106680	4	183205913	183205963	183205863	GRMZM2G020915_T01	Exon	[T/C]	AGCAGCAGCAGCTTCACCGCGCGGATCATCCGTTGTGCGTCCTCCGTCGT[C/T]GACACACACCACCAGCACCGTGGTGATGATGATGATGACGATGGCGATGA
MC1386	SYN25795	4	183299497	183299557	183299437	GRMZM2G059669_T02	3 UTR	[A/G]	GTGTATAATTCAGACATTTTTTGTCTGCTCAGTGCTGTGTCGGCCTTCTACAAGCTGCAG[A/G]TAGATAGCCACTGGGCAGTAGCGAAGCAATTCCATGCTTGTTTATTACTGTAATTATGAG
MC1387	SYN25794	4	183382645	183382585	183382705	GRMZM2G091632_T02	Exon	[T/C]	GTGTATGCAAAATTCACAGCAAATATCATGGCCAGCATGGTATCACGATATCCACAGGAA[A/G]GTTGGGCACAAGAGGGTGGTGATCCGTGCTTACCAGCATCATGGTCCTGGGTGCAATGCA
MC1388	SYN7340	4	183570780	183570840	183570720	GRMZM2G111632_T01	promoter	[T/C]	ATTGAGTTAACTCATTAAGTGTTAATACCATATCTAACGTCAATTGCCATCTCTAGAAGC[C/T]TACGGTCATTCAAAACACTGTTTTGTATTGCAGAATGTATTTTTCGCTAGTGAAGTTTGA
MC1389	PZE-104107517	4	184328923	184328873	184328973	GRMZM2G033089_T01	promoter	[A/G]	GACCTCCGATACAACCGCGTACAAGGATAATTAACCAGCAATATAATCGA[A/G]CAGTTGAGATTAACTAATTGGTTAATTACTTGATGTCCTATATAAACAGC
MC1390	PZE-104107930	4	184849902	184849952	184849852	GRMZM2G461648_T01	Exon	[A/G]	AGCTAGGATGCTGAGCTAGTTAGTACTAGCTAGCAGTCCATGAAGCTATC[C/T]CGCATGAGGAACCGTTCGAGGTCGTGGAGAGGGTCGTCTTCAGCTGCGGC
MC1391	SYN34550	4	185018944	185019004	185018884	GRMZM2G360835_T01	Exon	[A/G]	TGAAGATGGGTACGAGAGCTTCGAGTCGATGGTGCCAGTTTCCAGCAGAGTGTCCAGAAG[A/G]AAGAACAAGTGAGGTTCTACTTCGAAGCGTGAAACCTTTTGCTCACCTTGCGAGTAATCG
MC1392	PZE-104108744	4	185615945	185615995	185615895	GRMZM2G006762_T01	Exon	[A/G]	CCACGTAACATGCAGCTGCTGAATGGTCCATCCTTTGCCTTCAAAATCTC[C/T]GCTCGTGATGCAAAAGCACCATAGTGCAAGTAACTGTGATAAGATCAAAG
MC1393	SYN32524	4	186839373	186839313	186839433	GRMZM2G095326_T01	Exon	[A/G]	CCCACCTGAATGCAGAGACGTAGTATCTTCGATAAGCTTCTGAGCCTGGGGAGGACTAGC[A/G]TATTTCAAAACAGTAGCACAAGAGGANGCGAAGGCCTTTTTAGCGGCAGAACTCCTTTCC
MC1394	SYN1119	4	103570448	103570508	103570388	GRMZM2G147123_T01	Exon	[T/C]	AAGTGATCGATGATTTCACTGAAGAGCAAGGTGTGACTGTTGTCCCATTGTTGAAGGTAG[C/T]TGGTTTCAGGGCAGTTTTCCACAGGCTCACGGGCTCCAGTGTGGTCAGAAGAATACCGAA
MC1395	PZE-104112413	4	187770329	187770279	187770379	GRMZM2G059381_T02	Exon	[A/G]	GCAATGGAATCCATATCAGCCAGGACAGCAGCTGTTGCTCTAGGATCAGC[A/G]CAGAGCTGTCTCAAGTCCTCGTACTACATATTACAAAGGGCAATTTAGAA
MC1396	PZE-104112784	4	188244293	188244243	188244343	GRMZM2G146502_T01	promoter	[T/C]	GATGGTATGGATCCATGCAAAATTCCTAGGTAATTTATAGGCGGCTGATT[A/G]AGCTTCATGTGCACTCCAAACTATGCCGACCTTCCCCTGTATATGCCCTA
MC1397	PZE-104114286	4	189988394	189988344	189988444	GRMZM2G027711_T01	promoter	[A/G]	CATTTTTCCAGGGGGACCATCTCTTATATCTGCTGCATCCTCATCTTGGT[A/G]GCTTTCAATCTCGTGATGGTTACTTCTAGTGCCCCACCATCATGGCATTT
MC1398	PZE-104114501	4	190082569	190082619	190082519	GRMZM2G094716_T01	Exon	[G/C]	CGCCAGCGTCGGCGGCGGCCGCCGGACGACGACCCGGCCCGCTTCAGATG[C/G]TTGGCATGAGAAGAGGAGAAGGAAGACGGCAGCGATGACGACTCTCTCCA
MC1399	SYN14363	4	191056661	191056601	191056721	GRMZM2G091560_T01	Exon	[A/G]	GCTGTTGGGCTGGGAACCATAGCTGTAAGGGCAGGAGCAGAACGCCTTCGTGACGGTCGA[A/G]AGCTGGACATGGGTCTCAATCCCGATGATGGCTTCGAAGCCTTGTGTTTTCTGCTCAGCC
MC1400	PZE-104117395	4	193787385	193787335	193787435	GRMZM2G115243_T01	5 UTR	[T/C]	GGAGAGGGATCATGTAGGGAGGCGAGTTCTTTGATTCTATCGATTTGGCC[A/G]TGCAAGTGCCGGAAATCTGATGTAGGTGTACACCTGCCCTATGATTTCTG
MC1401	PZE-104117479	4	193936985	193937035	193936935	AC215244.3_FGT002	promoter	[A/G]	TTGTATCCAAACACCGAGCAGCTTTCAAAACCCAAAATATTTTGCAGAAT[C/T]GTAGCATCTATCCAATACCCGCAAAAATGCTTTGCATCCAAATGAGGCCT
MC1402	PZE-104117537	4	193944344	193944294	193944394	GRMZM2G173684_T01	promoter	[T/C]	ATCCATACGGCGCTATGGTTTTAAAATTCAGAGGAGAGCACACGTTCAGA[A/G]GAAGCAGCACCACGCCTGCATCTCAGGTGCGTGACATGATGTGCCTATTT
MC1403	PZE-104118032	4	195023823	195023873	195023773	GRMZM2G451792_T02	5 UTR	[T/C]	GAGGGGAATAAGGAAAGTATTTTGAGGAAACCGCTGCAGAAGATGAAAAA[C/T]AGGAGACAAAATCTTGACGATGTGGCGTAAAAGTAGGATATATGGAGAGA
MC1404	SYN1804	4	195189278	195189338	195189218	GRMZM2G157481_T01	3 UTR	[T/C]	TTTTCCTCATGTCCTTTTTATTAAGTATATTGTGCATGATCTCCATGCATCCACNAAAAA[A/G]GGGGCAACAACTGCAGTAGCTAGCTAGTAGTAGTGAACACAACAGAAGCGTGCGTCCATG
MC1405	SYN7198	4	195505101	195505161	195505041	GRMZM2G079471_T02	3 UTR	[A/G]	GGCTCCCATGGACGAGAGAATCCATACGTCATTCCTCCCTTGAACTTGAAATTATTTAGG[A/G]CAAAATATACATATGCCTCCTCAGAGATCTAAACCCATGCACGCCATGCAAAGAACTTAT
MC1406	PZE-104118623	4	195534324	195534274	195534374	GRMZM2G125768_T01	5 UTR	[C/G]	AGTGACGCCACTCAGAGCTTGCTCGAGCCACCAAAGAGGCCAAGAGCTTA[C/G]CTTTTACCTAAAGCAGCTGAGGTACCTCACCATCACCACCACCGACACCA
MC1407	SYN7192	4	195557299	195557359	195557239	GRMZM2G125648_T04	3 UTR	[A/G]	GCGACACTCTTGTTGTCAGGATGGGTGGCCTTGAACTCCTTCCTGAAGTCGTCCCTGGAA[A/G]AAATAAATCGACGATGTAACGAAACGCGTATACATCAGGAGGGCGAGGAACAAAGGAGAA
MC1408	SYN21287	4	195723215	195723155	195723275	GRMZM2G061634_T01	Exon	[A/C]	ACCAGTTGTGTCACTGCACAAGTGGGCAGCCTGGTCTCCACCATATGTACCAACACTTTT[G/T]GGCGAACAAATGCCACTATCATAGTCAAACTTCTCTATCCAGTTCTCATCAAATCCACTG
MC1409	SYN21286	4	195799708	195799648	195799768	GRMZM2G149843_T01	3 UTR	[T/C]	CACACCAGATGGCTTTGCCCCTCCCTTAAATGGAGGGTAGAACACCATGGAATGATGCCT[A/G]CTGTGTTGAGCACCGGAGCTTCCGGAGGCAAAAAAAAAAGGAGATCGATGGATACCACTG
MC1410	PZE-104119465	4	196548628	196548678	196548578	GRMZM2G083317_T01	intron	[A/G]	AAGCAGAGCAGCCACAGTCAAGTGCAGTTCTATATGTAAACTATGTACAA[C/T]AATGCAATAATACATAACAAACATGCTAACTGATGAATCCAAAACTCAAA
MC1411	SYN34685	4	197106068	197106008	197106128	GRMZM2G440925_T01	Exon	[T/C]	AGATGAGAATTCTCGGCTGAGAGAGATGCTGAAGCATGCGGTGGGCGAAGCTAATGTAGC[A/G]AGAGAATCGCTGGAGATTGCCAGAGTGGAGAATTCTCGCCTTAACGAAGAGATGTTTAAG
MC1412	SYN34687	4	197154726	197154666	197154786	GRMZM2G024626_T01	Exon	[A/G]	GGAATCCTCACGAGTGAGCGCTTGCTCATAAGGTAGAAGAAGGCACTCATGTGACGTCCA[A/G]AATTCTGCTGTTGTCATTATAGGGTGATCTAAAGGGAGCCCAGCAGCTGACATGAACCCC
MC1413	PZA01810.2	4	198256673	198256727	198256620	GRMZM2G332522_T01	3 UTR	[A/G]	GACGGSGTCACCATCTGCCGCCGCGTCGTCTGATGTGATGATGATCCGACGACCAAGATC[A/G]TATATCATTCGCTCGTCGTCTCTGTCATCTTTCAACTGCCTGCCCGCNNNNNNNNNNTGC
MC1414	SYN38521	4	198294568	198294628	198294508	GRMZM2G067555_T01	Exon	[A/G]	ATTCGGCTGTAGCAGGCTTCTAGCCATGGAGGACGAGCGAAAAGCTCCGAGCTTTCTCGA[C/T]GCGCCGCCCAAGGATATCCCAATCGCCACCGCCAAGCCGCTCACCATCCGGACCAGCGCC
MC1415	SYN38524	4	198309694	198309754	198309634	GRMZM2G027818_T01	promoter	[A/G]	ACGGGCCTGTCAGCAATCTCAGTTGTAGTAAGAGAGCCAGACAGTTTTGTTTCAAGAGCT[C/T]CCCTATGCACATCTTGGAACTGGCCATCTGGAGCAATTCCCTGTGATTGTGAAGCTGCTG
MC1416	SYN35471	4	199456746	199456686	199456806	GRMZM2G460544_T01	3 UTR	[A/G]	TCCCCGACGAGTTCAAACCATGGAGGTGTACATAGACGCAACAGACGAGTTCATGGACAA[A/G]CGCAAAAGAAATCAGTCTCCTGGCCGGCACTGCACTAGTTCCTCGCTTATTATCATACTG
MC1417	PZE-104123129	4	200367298	200367348	200367248	GRMZM2G118385_T04	3 UTR	[A/G]	GTTAATCTGCAGCAAGAACTAAACGGCCTGATTGAACCAAAGAAAGACCT[C/T]GCCATACAACCAGGAATGTACGTTTCCGTTCCTCCCAGCACGCCAGACAC
MC1418	PZE-104123291	4	200511092	200511142	200511042	GRMZM2G551079_T01	promoter	[T/G]	ATCTAAATGAAGGGAGCAGAGAGTTCTGCTATCTTTCTTCTTGCAACAGG[G/T]GTAGCAGTTGCAGTGCTATATATGTTGTTGGTCAAGAGATTGAAACGCTG
MC1419	SYN1385	4	200545939	200545899	200545979	GRMZM2G138131_T01	Exon	[T/G]	CATTAGCAGTAATCTTTTCGAAACCATTTTTTGTTTTTTTAGGTTGAAGGACGTGGAACC[G/T]GTTACCTATCGTGAAATTGAGCCAAAGAAAGAGAAACGCTCTGAAGGTGGCAAAACTGTT
MC1420	PZE-104123974	4	201414349	201414399	201414299	GRMZM2G113964_T01	intron	[A/G]	CTTCTACTCCCGTGTTTATATGTGCTGCTTTGGCATGTAATATTTTCTAG[C/T]TTAACATTCTTCCCTCTGCATTCAAGTGCGCATTTATGGCATGAAGACGC
MC1421	PZE-104124143	4	201638058	201638108	201638008	GRMZM2G017578_T02	5 UTR	[T/C]	ATGGAGTTAGATCCGGATACTAGAGTCAAGAAACAGCCACAGTTGGCCGA[C/T]ACCTCAACTTGTAGCTGTGCTGGACAACCGACGGCAGTGTGCCCACCCGC
MC1422	PZE-104126365	4	204518689	204518732	204518646	GRMZM2G117064_T01	3 UTR	[A/G]	TGGACCTTGCCCAGTTGTACAGTCAGTGACCTGCCGCTACAGTTTCTCAA[C/T]GATAGGGGTGATCCTGGTAGCTACCGGCAACAACAGTTTTTTTTATTTGT
MC1423	SYN36940	4	204776176	204776236	204776116	GRMZM2G155253_T01	promoter	[T/G]	CTGCTACTACTCTCCTCAAGTCGTCATTCCTCCCCAAGAAGGCTGAATGGGGATCCAAGC[A/C]CCAGCTGGTTGCCGCTCATCCCAGGCCGGCGACCGTCGTCGTCTCCATGGTTGCCCGCGC
MC1424	PZE-104127834	4	207258230	207258280	207258180	GRMZM2G000195_T01	Exon	[T/G]	ACCAGGTGTTCGCCTTCTCCAAGGATCAGCTGCAGGCGGACAACGTGGAG[G/T]TGATCGTCAAGGACAAGAACCTCATCGTGTGGGACAGCATCGTGGGCAAA
MC1425	PZE-104128385	4	208422145	208422195	208422095	GRMZM2G060800_T01	intron	[T/C]	TCTTAGATACTTGATTGAGTAAAGATCGTCGCAGACTCAGCATGCTACGG[C/T]ACATGCACTTCTCATTTGTACAGCAGTACAGGCATAAGGCATTAGCCATC
MC1426	PZE-104128483	4	208661145	208661095	208661195	AC196278.2_FGT003	Exon	[A/G]	GAGCTTGTGCAGAAGCAGACAATTATGCATTACCAAACACAACAATCTCA[A/G]CCTTTCCTCAAGATAGTAGTCGCTCTGCCTACCATGGTTGCTAGCTGTCG
MC1427	SYN16580	4	209645144	209645204	209645084	GRMZM2G094541_T02	Exon	[T/C]	TGAGATAATCAAAGGAATTTGCCATGGTTTGCATTACCTTCACACAGATTGCCAAATTGT[C/T]CATTTGGACCTAAAGCCTGAGAATATATTGCTAGATGACAACATGGAGCCAAAAATTACA
MC1428	PZA03081.10	4	209975095	209975153	209975038	GRMZM2G545905_T01	5 UTR	[T/C]	GSCTGTCATGGTTCTCATGTGACCTTGCNNNTCTTTCTTTCCTCACCAGGAGGACGSCGG[A/G]GATGAGATCAAGGAAGCAGCTGCTGCCCCCAAAGAATCCGCCCCCGAGGGCCAGTAAGAC
MC1429	PZE-104129391	4	210151199	210151149	210151249	GRMZM2G141584_T01	Exon	[A/C]	TTGCTTCCGGCCCACACACATATTATAAGTTGCCTCGATCAATTGATCCC[A/C]TCACAGCTGCTTGTTGTCCAGCTGGCCAGCCATCGTCCTCTTCTTCGTTT
MC1430	SYN34761	4	210313961	210314021	210313901	GRMZM2G109071_T02	Exon	[A/G]	AAATTGAATGTTCACTGCTACGACTAATAAGCAAAGAAAACCTGCAGTCGTCTTCAGCTA[C/T]TAACCAGCGGCGGCGGGTCCAAGGCATGGGCTGGCAAGTTCAAGCCCACCCTCGACAAGG
MC1431	SYN1998	4	213426021	213425961	213426081	GRMZM2G041866_T01	Exon	[T/C]	TTCAAAGATGACGTTCCTCCATTCCTGCTCATCTCTCTCAAGGCCGTTGACGATCATAAA[A/G]AAGAGATCAGACATGACCTGTGTCTCTTTGTTCTTAAGGTTTGGAGGCCCTGCACCAACC
MC1432	SYN25714	4	213569062	213569122	213569002	GRMZM2G116376_T01	Exon	[A/G]	GAAGCACTAGGCTGAAAGATCCCTTCCCATTATCAACGGTTCCATTTGGTAGCAAAGATA[C/T]AAAAATTGGTGTGGCTTCAAGATCCAGATCCAAATTTGGCGGGAATGCTATAGGTTCTTG
MC1433	PZE-104131639	4	214305149	214305199	214305099	GRMZM2G051502_T01	Exon	[T/C]	AAGCAAAGGGACACTGCAAGCCCATATAGTCTGCCACGGATTGCATCATG[C/T]CGTCCTTCTGAAGAAGCAGTTGTGCTGCACCACTGCTTGCTCTTACTTCC
MC1434	PZE-104131987	4	215041762	215041802	215041723	GRMZM2G073381_T01	promoter	[A/G]	AGGATTTTAATTGATTTTTTTCCCTTCAAATTTTGGTTACAAGGAAGATA[C/T]TCAGGGCCCTCTGCCAGAGTTGAAAATCGTTTTTCATTACTGATTTCTGA
MC1435	PZE-104132015	4	215059104	215059154	215059054	GRMZM2G331786_T01	promoter	[T/C]	TATCACCAGCAGCTCCCTTCTCTCTCAGTCAGAACGATCAGTCGTCATGA[C/T]CATCGTCTAATCGTGACTAATCGGCTAATCGCTCAGTCAGAACGATCAGA
MC1436	PZE-104132140	4	215441407	215441457	215441357	GRMZM2G180033_T01	3 UTR	[A/G]	CTCCAGTGTAATATTGTCAGGTACATAAGGGTGAAATGATATGATGTTTC[C/T]CGAGGAAAAAGAAAGAAATTAGTCACTGTTTTTGCTATGGTTTGGTTGCT
MC1437	PZE-104132368	4	215918969	215918919	215919019	GRMZM2G533460_T01	3 UTR	[A/C]	TATTCCATACTGAACACTGAGAATAGCACCTCGGGGGCATTCTATACAAT[A/C]TCTATATATGTGCCTACACTCTAGATTATCTTTTGGCTGCTTATCACGAT
MC1438	PZB00878.2	4	217240236	217240187	217240286	GRMZM2G091715_T03	3 UTR	[T/C]	AAAGCCGAGYGCGTTTTTTTNAAATCATTTCCTCTTCTAAGGCCCACCTTTTCAACACTA[C/T]ATTAAATCATTTCCTCTAGCAGACAATGGAAATCAAAGGTCTTGCAAGTTGCGGATAATT
MC1439	PZE-104135262	4	220528264	220528214	220528314	GRMZM2G051185_T01	promoter	[A/G]	CGACCAAATAATAATTGTTGCCCCTGTTGGTCAGCTGCTAGAGACGCATT[A/G]ATATAATTGTTGAAGGTTCCATGTGAGTTTAATTCATCAGCGGTTCTCAA
MC1440	SYN37884	4	220625748	220625688	220625808	GRMZM2G044501_T02	Exon	[A/G]	CACCTATATATGACTGCGGTGGCGAATCTCCAGAGACAAATGCCGAAGGATATAAGAATA[C/T]TGAAGCATCTTATAATGATAGAGGATCCAGAAGAACGGTCAAGTGCACTTAATGACGCTT
MC1441	SYN1825	4	221839197	221839257	221839137	GRMZM2G053722_T01	Exon	[T/G]	GGCGATAACAGCACGCGAATCACCGGTATTTGCAACGTAAATAGTTTTACCCCTGACCAA[G/T]ATAGTGACTGCAGTAGTACCACTCATGGAGTCATCCAAGTTGTCGGCATGCAGCTGTGTG
MC1442	SYN25951	4	223338224	223338164	223338284	GRMZM2G123790_T02	Exon	[A/C]	CGGTAGGCACGAGCCGGTCCCGGTCGCGGTCGCGGCTGGGCATCGTGATTAGTACCGAAG[G/T]CTTCGCGTCACCCATAGCTATCCGGAGATCCCTCTCCGTCTCGAGGCTCTCAGCTGGAGC
MC1443	PZE-104136787	4	223501079	223501129	223501029	GRMZM2G350711_T01	Exon	[A/G]	AGAATCGCCGAACTGATATAAATTGTCTTGACTCGTAAAACCGGCGTAAC[C/T]ACAGCAGCCCAAGATGGATCAATACCTTGCTCATCATCACCTGGTAATAC
MC1444	SYN37141	4	223648092	223648032	223648152	GRMZM2G003663_T01	3 UTR	[A/G]	TCAGGAGGTGCTTGCACTGCAGCCATTTGAACACAGAAAATGTTCGTTTTTATAGCTCTA[C/T]TCTTTTCTTTGTTGGGTCTATTGGGTATATTAATTGAAATGGTCAGTTAACTTCCCATCA
MC1445	PZE-104137332	4	224576516	224576466	224576566	GRMZM2G053934_T01	Exon	[A/G]	CGTTTTCTTTGCTCTTCCATATGATGAGTGAGGAGTTTCAGCAGCTTCTC[A/G]CTACCAGCTCCTCCTGGAATATGATTTAAGGGCATTTTGCCTTCCTGATG
MC1446	PZE-104137721	4	225263502	225263452	225263552	GRMZM2G116640_T01	promoter	[T/G]	GACTTTAGAAACTGTATTGTCTTTAGGATATGACTGAAGAATGACGCTAG[A/C]TGCTGTGGCCGAAAGCTTAATAACAAAACCTTCCCCAGACGGCTAGGCTC
MC1447	SYN18857	4	226270273	226270213	226270333	GRMZM2G322593_T01	Exon	[A/G]	AATATTAAAACCAAAGGCAAGACAGTATGCTATTGTCAAGGTACATAATAAAGATGTTGA[C/T]GAGGGTTGCAGCTCCAAAGACAATGAGATTATTTCNAGTCCATCTGATAGGAAAGAAGGA
MC1448	PZE-104138472	4	226393282	226393232	226393332	GRMZM2G153597_T01	Exon	[A/C]	AGCCGCACGCCATCGTACCTGCACGAGGACGGTATGGGCGGCCTGCTGCA[A/C]GACATCGACATGTGCGACTTCTCCGACTTCTTCTACGTCGGTGCCAGCCA
MC1449	SYN34780	4	227479545	227479605	227479485	GRMZM2G531982_T01	promoter	[T/C]	TTATGTGAACCTCATTGCGTTCGCCTTCTTCGCCTGCCATCCCATCCGTCGCCATATAAT[C/T]GCCATGGTCATGGCTGTTTCCTTGTTGTGTCAACCTCATCTGGTTTGTTTCAGCTGCTAG
MC1450	SYN27456	4	230040602	230040542	230040662	GRMZM2G069631_T01	Exon	[A/G]	TCTTTCTTGCTTAAATCTCGTGTGCCCATAGTGCTAATGTATGTGCAGAATGCTTGTCGA[A/G]GAGAACTTGAGAGGCAAGAATATCTTGTTTCTAGGCATCCTGAGTTCCGTTACAAGACCG
MC1451	PZE-104141590	4	230512922	230512972	230512872	GRMZM2G413069_T01	3 UTR	[A/G]	GTTCTGCACATCAGTAATCATCACCTTGTGAAAATGCGAGTCTCTGAAGC[C/T]GTGCAAAGGCGCTGCTGGAGAAAGCGTAGTGTGTAGTCTCAAGTGAAGAA
MC1452	PZE-104141673	4	230721200	230721250	230721150	GRMZM2G162048_T01	promoter	[T/C]	GGGGCTATATTTTTTCCAGACCAAATCAAACCAGCAGATTTGTCGTCCCA[C/T]GTTTTTAGGGGTACTTTCTGTGTGAGTGTGCGTTGACATTCTGTGCGTGC
MC1453	PZE-104141757	4	230887022	230887072	230886972	GRMZM2G121495_T02	Exon	[T/C]	GCCGGTGGCCCCTTCATCGCGACCAGCTACGACTACGATGCCCCCATTGA[C/T]GAGTTTGGTATGCAGTGGTTGTTGCCATCTTTGATAAACTTGAATTCCCA
MC1454	PZE-104141865	4	230935292	230935342	230935242	GRMZM2G168404_T01	3 UTR	[A/C]	GAAGGCAATGCAAGCAAATGATGGTTCCTGTACTACGTGCTGTACGTATC[G/T]CGCAGAAGACAAGGTACGTACAGCACTGTACATGATCAGGGCTTGACGCT
MC1455	PUT-163a-60354034-2730	4	232018957	232018903	232019012	GRMZM2G107362_T04	Exon	[A/C]	GTCCACATCGCGAGCTAGCAATGTATTAGTACCGTAATCTAGCTGATCTGATAAA[G/T]CCAATCAACTTTGCAACAACACACTACAGNCGTTATAAGGAAAANTTTAAACAT
MC1456	SYN11069	4	233543469	233543529	233543409	GRMZM2G085192_T02	5 UTR	[A/G]	GGCGCGAAGCGAGGTGGAAGATTCAGTCGGCAGTCGGAGGGAGGCCACCTGAAGGTGTAT[C/T]TGTTCCGTGCTCGCTTGCGCCTCTTTGCTTCCACGGTCTTCCGTTCGCTGATCGCGCAGG
MC1457	PUT-163a-78113253-4315	4	233659966	233659919	233660013	GRMZM2G049839_T02	promoter	[T/C]	GTTGCGGGTTGCTGAGGCTTCTTGATCAGCGGTTCCGAGGGATTGCTGTTGGAGT[C/T]GGTCAATCAGAGATACTAGGAAGAATACATGTAGCCCCAATAAAGATTGGGAATA
MC1458	SYN23339	4	233760235	233760175	233760295	GRMZM2G029566_T01	Exon	[A/G]	AAGAGACGGGAAGACAGACTAAAAAAAACTCACCATTGGTACCAGACACTTGTTCCTCAG[C/T]GCTTCGTTGTCACGCAAGACGGGCTCGTCGGCTGCAAAGCAACAAAGAAAAAGAATGAAA
MC1459	SYN23338	4	233807362	233807302	233807422	GRMZM2G050484_T01	Exon	[T/G]	GTGATAATACCACTGAATAGCACTTGCCGGCGATGTTTTCTCATCATATCTTTACCTGAT[A/C]CACCATCATCAGCCTGCTTTCCTCAAGCCAAACAAAGAGAACTAAATTCTGTTCAGCTTT
MC1460	PZE-104144719	4	234080993	234081043	234080943	GRMZM2G417658_T03	intron	[A/C]	ACAATTTTATGCCAACTATGGTTAACAGATATGCAGTGATATGGTAATTA[G/T]TTGTCAGCACAAGCAGCAGGTCTCAATAGTTCTTTTCCCTTGGGAAGTAC
MC1461	PZE-104145076	4	234395036	234394986	234395086	GRMZM2G064328_T01	Exon	[A/G]	CACACACGGTGCGGCAACCGGTACAGAGCTTCCTGGGTGCAATTGCCCCA[A/G]AAGGCAACGAGGACTGTTGTGCAGCCTCTTCCCTCTTCTCTTTAGCTTGC
MC1462	PZE-104146000	4	234944878	234944928	234944828	GRMZM2G336761_T01	promoter	[T/C]	TTGTCTCCATTACTTTGCAGCTATGACTATTCTGGTTATGGGCAATCCAC[C/T]GGGAAGGTACACACCATTATTGGTTGGAAACTTCTAACTTTTTTCATAAT
MC1463	PZE-104146082	4	234966320	234966270	234966370	GRMZM2G146034_T01	Exon	[T/C]	AAGCAGGCTCTGATGGGAAGTTTCAGTGCAATTGTGTTTGGAGGCATACA[A/G]CCTGCATATGCATATGCCATGGGCAGCATGATCTCAATCTACTTCTTGGC
MC1464	SYN923	4	235444156	235444096	235444216	GRMZM2G143462_T06	Exon	[T/C]	ATCTTTCAAGACCTTTCCATTGAAAATCAGCAGTTGTTGGCCCCATGGATAGCTGTCTTT[C/T]CCTTGTATCTCTTCNATATTCTTCTTCACAGCCATAATCTGGTAAATAAGGAACCTTTAG
MC1465	PUT-163a-148985612-672	4	240769239	240769205	240769274	GRMZM2G037185_T01	Exon	[T/C]	TGGGTCTTCTTTCTTGGGCTCCTCTGCTTCCTTTTCAGGTGCCTTTTCGGCTCGG[C/T]TACCACCAGAGCCAAAGACAAGTTTTCCTGTGGCCTTACGCGATGAACTGCCCTG
MC1466	SYN1162	4	235814405	235814345	235814465	GRMZM2G018837_T01	Exon	[T/C]	TTTGAATGCAGTGCTCTCTATAATTTTTTTTCAGGTGGAACTGATTCTGCAGGGTATGGC[A/G]TCGACCAAAGCGCAACACATCCATCTCAGCTGCAGAGTTCATCCGCCAATGTCCAGGCAC
MC1467	SYN3834	4	235940007	235940067	235939947	GRMZM2G124254_T01	Exon	[T/G]	ATCATAGCTTTGCTGCTGCTCCCCGGTTGCAGCATTAAAAGCCTGCTGGTTTTCATGCTC[A/C]TCCTCCAGCTCCGGCGCAGGCATGTCACCNTCACTGCCACTATCNTCCGAATCGTCGTCG
MC1468	SYN28881	4	236270831	236270771	236270891	GRMZM2G010221_T01	Exon	[A/G]	ATTTACGAGATGTTCAGAGAGAACAATATCAAAGCTTGAGGAGCTTACTGAAAGTGAAGG[C/T]CGTGAACAAAATTCGACTATTGTGGACCTTGAAGCTGAGTTCTCCAATTTGGCACTTGAT
MC1469	PZE-104148799	4	236279957	236280007	236279907	GRMZM2G010152_T01	Exon	[A/C]	CTGGTGACCATGGTACAGTTTATTGTTGGCAAACGATTCTATGTTGCAGC[G/T]TATAGGGCCCTAAGACATGGCTCTACAAATATGGATGTCTTAGTTGTTAT
MC1470	SYN24006	4	236728902	236728962	236728842	GRMZM2G041060_T03	Exon	[A/G]	GCAAGGATGGCGCTTNGATTCGACGTATGATCACAAGGACGAGACCGGCGATCCCATGCC[A/G]TTTGTCTTCACCCTTGGATCCGGCAAGGTGAGATACAGATCCCACTGACTCGTGCAGAAG
MC1471	SYN24015	4	236715436	236715377	236715496	GRMZM2G041159_T02	intron	[A/G]	GAGCTGAAGGCAAAGGCTGGGCCTGGCTTCTTTGATAGCTTGCAATGAAAAGAATGAGCG[A/G]CCATGAGCAATTTCAATTGTCACTCTTTTGGGTAGAAACAGAGGGCCCAAGTAGAGTGTN
MC1472	SYN23995	4	236712894	236712834	236712954	GRMZM2G041310_T03	Exon	[A/G]	GGGCGAGTCACTGGAGTCGGTGCTTTGGTCTCTCACCACGTTCTGGTGGCACGAAGGCTT[A/G]ACTTCTTCTAAGGATGGTTGAGTCTCTGATCCCGTCCTGAGAGTCCTCCCTTCATCAGTG
MC1473	SYN24018	4	236758061	236758003	236758120	GRMZM2G087226_T01	Exon	[T/G]	GCNAATCTATGCAATTACCAATCAGAAAGTCATGGAAGAAACTTCTGCTGCAATCAAACT[A/C]TGACCAGGTGGCTTCCTGACAATTGCTTCAGTCCTTATCTTCCTTCTAATGGTATCCACT
MC1474	PZE-104151042	4	237577960	237578010	237577910	GRMZM2G012262_T01	3 UTR	[T/C]	TCCCATTTAATGTCACAATGAACAGGCGAATATGCAGCCAGGTGTATCGA[C/T]TTGAATGATCAGAAAAAGAAGGAGAGATACTCTGAATCAAGGTTGATAAT
MC1475	PZE-104151167	4	237685864	237685914	237685814	GRMZM2G052720_T01	3 UTR	[A/G]	TACCACTGCCAAGACTCGGTAATTACTCTGTGATAATGTGAATAACTCAT[C/T]ATGTAATCCGTGGGGAGTGGAGGGAGCCTGGTCTCGCGAAACCTTCCTGT
MC1476	SYN39090	4	237864608	237864548	237864668	GRMZM2G451007_T01	Exon	[A/G]	CATGAAGAGCAAATGCTTAAGGTGCTTGGGCTTGCTTGCAAATGTGTGAACAATAACCCT[A/G]CCATGAGACCACATATCATGGAAGTGGTTACATGCCTGGAAAGCATCAACGTTGGCCTGC
MC1477	PZA00005.8	4	237934906	237934966	237934847	GRMZM2G153797_T01	Exon	[A/C]	YCATGATTCCTYCTATAACAATGTGATGYCGTCATCAGAAATTGCTTGGAATGCTRGAGA[G/T]GGAACTGGAAGACCAAATGCCAAGTCTAATGCAGAATCCAGTTGGGGTGAGGAAGATAAG
MC1478	PZE-104152590	4	238236441	238236491	238236391	GRMZM2G117459_T01	5 UTR	[T/G]	GGATGATTTGACCGCCACGCGTCAGTAATCCCGCCCGGATCGCACATGAG[G/T]AATCTGCGGCCAGTTAGTTCGCACCGAATTTTTCTCCAGCCGTCCCTCAA
MC1479	SYN19936	4	238320283	238320223	238320343	GRMZM2G065451_T02	Exon	[T/C]	CAGCGGAGAGCCGGTGGTGCTAGGCCTGAAGCTTGGCAAGAGAACGTATTTCGAAGATGG[C/T]TGTGGACTAGGGCAGAGCGGCAAGAGTTCGGCGGCGTTAGGCACTGCCAGTGCAGCGACC
MC1480	SYN37133	4	238600634	238600694	238600574	AC233922.1_FGT005	Exon	[T/G]	ACCCTTGGTAAGGGCAACTGAACCAAGATGCCATGCACGGACGGGTCACTGTTGAAACTC[G/T]CTATGTGCTTGATAACCTCCTCCTCAGAGCTGTCCTCAGGCAAGTTGACCTCGTACGACT
MC1481	SYN7817	4	238864450	238864390	238864510	GRMZM2G060669_T01	5 UTR	[A/G]	CCAAACGAGGTCTTCATTGATCTCAAGGGAGGAAACTGCAAAATTTAGGGTTTGTTTGGC[C/T]CTATTCGCACACACCCACGCCGTCGGATCCTCCTGCCCTCCCCACGTCCACCTCTCTCCG
MC1482	PZE-104154015	4	238918339	238918289	238918389	GRMZM2G174669_T02	intron	[A/G]	CAGACAGAGATACAACATAAGGTTGTTGTCATAAGCTGCTGAGCAGGGTC[A/G]AGGATCAGAGTAACTAGCAGATCTTTATGATGATTCTGTCAAATGTAGGC
MC1483	SYN1371	4	239011946	239012006	239011886	GRMZM2G133937_T01	Exon	[A/G]	AACTGCCAATGACTCTGAACCACTGCTTTCATTACTGGCGCCTTTTGGTACTGGAGAGTA[C/T]ACGTCTTACTGGAAAGCTCCACAAGGTATCACTTCAGTGGAATTCTCAATTGTTCTTGGT
MC1484	PZE-104154610	4	239475787	239475837	239475737	GRMZM2G009924_T03	5 UTR	[A/C]	CCAGCGTGTCCTAGCATGCGCAGCATGGAGATGGAGGTGTCTGTGTCTCT[G/T]GCCCGCCCCATATATAGCGCGTGCGCCGCGGCGGCCATTTCCTAAGCTGG
MC1485	SYN27082	4	239529720	239529772	239529668	GRMZM2G324956_T01	3 UTR	[A/G]	TCACCGAATAAAAAAATGATTATGCCAAGGACGATAGGGATCAAAATATTCCAACTTTAT[C/T]GGGTATGATGGTAGTATAGATGGCAACGCATGCATATGCTGCCCAAATTTCGCGTCTTTT
MC1486	SYN16455	4	240175599	240175539	240175659	GRMZM2G074423_T01	promoter	[T/C]	TCCGTTTTCCTGTGACTTTCATCTCACTGCGATCTGACTTGCCGACATTGAAGTCAACAG[C/T]GGATATGACTCCTTCCTCTTTAAACACAACATGGGCTGGAGCTAAACCAACCACACACAA
MC1487	PZE-104157368	4	240792578	240792528	240792628	GRMZM2G010251_T01	promoter	[T/A]	GAGTTGAAACTGGCAGCAGGCAGGTAGAGCGAGGATGGAACAGAAGAAAA[A/T]TAAGGAAGGCCTGATCGCCGCGTCTCCTTATGGCCACTGCAGCTTGGGAA
MC1488	SYN8790	4	240891786	240891846	240891726	GRMZM2G054162_T01	Exon	[A/C]	TTACACACTCTTCAGGCCTTGGCTCCTTGTTAGATTCACTGGGAGCTGTTGGCATACCAA[A/C]ATAATCTGCACACCGTTGAAGGCCTCCACTTGCTTCCTTGGTAGATAGAATCTTCATTCC
MC1489	PZE-104157695	4	241015834	241015784	241015884	GRMZM2G163247_T01	promoter	[A/C]	TCTGCAACACATGAAAAGACCATCTCTGGTGTGAGTTTAGATCACACAAG[A/C]CACCTTAGCTTCAAAAATACTAATATTCAGAGGACGCTGCGTCAATGGTC
MC1490	SYN16139	4	241018246	241018306	241018186	GRMZM2G163227_T01	promoter	[A/G]	TTTTCTGAAAGCAAAAACCTCACTGTCTTATTCGCAGGAGGAGCTGGAATGGTTCAAGAC[A/G]GAGTACTCTGCTCACGAGCAGATTGTGTTCGGCAAGATCAAAGGTGCCTTTTTGCTGCGT
MC1491	SYN21477	5	1340850	1340910	1340790	GRMZM2G144273_T01	Exon	[A/G]	GCTAACGCACAGGAGATTTCTCCGAAGGAACAGGGGAACCTATGGTCCAGCCATAAAAGC[C/T]GGAGAAGCCACTTTCCCTGGGCAAGCAACACCGATCCCCCAGCTCTTTTGCTGCGGTGAC
MC1492	PUT-163a-71322556-3163	5	1362979	1363032	1362927	GRMZM2G138676_T02	3 UTR	[T/G]	CTCACATCCTGGAACTCACAGCTCTAGCAGTGTATCTCAAGGATCTCTCATCCA[A/C]ACAAAGCTCGGAAGAAAGAGAGGGGAGGAAAGTAAGGACGAGGGGAAAGGA
MC1493	PZE-105002024	5	1568254	1568204	1568304	GRMZM2G125300_T01	5 UTR	[A/G]	TTCCAGACTAGAAAACCAGCCCAGGTGCGGTAGGTGCTGGATCCCCATCC[A/G]TAATCTTACCTACTGACCAGACAAACACTTGGAGTGGGGAATAAGGGACA
MC1494	SYN2371	5	1727707	1727647	1727767	GRMZM2G023049_T01	Exon	[T/C]	TGTTGGAACAGCTCCAGAAGGACGACGATGATGGCAGTGTATGTACATGTACCGCANCAA[A/G]TGACCTGTGAATTCTTGTGGAGAACTCGGGCAGTGATTATTCCAATTCTTTCTTAACCAT
MC1495	ZM013572-0266	5	1831220	1831170	1831271	GRMZM2G138511_T01	Exon	[A/C]	AAGTGCAGCGACTTTCATCTTTGGATTTATACTGGAAGAGCTAAATCACAAGC[G/T]AGATGGTGTCAGGTGCTTTCTTTTGAGTTTTGACATGTGAAATGGGTGNNNNNNANTTTC
MC1496	PZE-105002659	5	1844242	1844192	1844292	GRMZM2G138494_T02	3 UTR	[T/C]	AGTGATTTCTATTTCTGGGTTGGACTACAGGAAGATGCCGTACCAAGAGA[A/G]GCATGTCGCGCAGCAGGCGTCCATTGTTGGAAACATGGAGGCATTTGGCT
MC1497	SYN35026	5	1946694	1946754	1946634	GRMZM2G415491_T01	Exon	[T/C]	GGCCGCTCATCATCCTACGGCAGCCGTGGNTCACCATCACCATCCTTCGGTGTCCGCTCA[C/T]CATCCTTGGGCGGTAGGGAGAGGTAATCTTGACAATATTTCCCGACACAGCATAGCAAGG
MC1498	SYN35353	5	2142260	2142200	2142320	GRMZM2G121851_T01	Exon	[A/G]	CATGACCAGACTTTCTCTTCCAATATTTACTGGATCCAAGATTGAAGGAGAGGGCTCCTT[A/G]AGTATAACTATTGCTCTAGTCGACGCTTTGACAAGACAAATTGTAGCACCAGGCAAAGAG
MC1499	SYN35358	5	2179781	2179841	2179721	GRMZM2G085300_T01	promoter	[T/C]	CTCCACAACATCTGATTGTATGTAGAATGCTGTCGAATTCGGTGACCGATGCACTGTGAA[C/T]AGCTTGTTGGGTAGATGTTAAACTTGTCCAGGTTATTGATGAGGAATTGGCTTCATAAAT
MC1500	SYN22658	5	3067866	3067806	3067926	GRMZM2G057329_T01	5 UTR	[T/C]	ATTCAAGCATAGCCACAGGTGTGAGGTGTACACTACTCATTCCTCTTGTTTTTGGTAGAA[A/G]CTAAACATTATCGCTGGCGATTAGACAAGCACATATCTATTCAATTGTTATGGAGCCTGA
MC1501	SYN22663	5	3102386	3102446	3102326	GRMZM2G043453_T01	Exon	[A/G]	GGAGGATGGTTTAGCTGATCAAATACAGTATGACTCTGATGGTAATGTCAAATCCGAGAT[C/T]GTCAAAACACCTTTTGTGCAGGTACATCACACTGACTTATTGTTATGGCATTTCTTCATA
MC1502	PZE-105006205	5	3142791	3142746	3142837	GRMZM2G502286_T01	promoter	[T/G]	CGATGACTTGATTGATGCGAATTGGGGATTTCTTACCGTTTCCTCTATTG[A/C]TGTCGGTGCTGAAGAGCTCAAACCAATTTGGGTTTTGAGGGTTTTTTTTC
MC1503	PZA01570.1	5	3539098	3539158	3539039	GRMZM2G024657_T01	Exon	[T/C]	CCAMTGCCTGAAGAAACATATCGTCGTCTACTCAGGCTCCTTCCCGGACGTGGAGATGGG[C/T]AAGGAGTACAAATCTGGACCTGGAGGTAGTGGCGCMGGYGGTGCGAGCATYAGGCTGTCR
MC1504	SYN512	5	4279134	4279074	4279194	GRMZM2G007867_T01	3 UTR	[A/G]	CTCAGGCGCCTACTGTCCTCGTGATTATTGGCACTTGGCATTGGCGCATTGCCAGCCACC[A/G]CCCTTCTGGCCTTCTCTTTCGTACGTCTCCAGCGTCGTCGTCGGCCAACGGCCATGCACG
MC1505	SYN508	5	4335727	4335667	4335787	GRMZM2G099604_T01	Exon	[A/G]	AATTCGCCTATTGAAGACCATTGAGACAAACTTTGCCATCGAATGGCAATCTGGGCATAC[A/G]CGGAGATTCTTGACAACACGCAGTGTAGCCCCTGGAGCAGTATTTAGAAGCCCAAAAGCA
MC1506	PZE-105011679	5	5105737	5105687	5105787	GRMZM2G016756_T01	5 UTR	[A/C]	GAACTAACCAGAGGAAGAAACTTCTCCGTCGAAGCCGAACCGGTAGGAGA[A/C]GAGAAGATACAAATTGCAATCCTCGATTGCAGAGAATCCTTTTACTAGTG
MC1507	PUT-163a-13177998-175	5	5288477	5288532	5288422	GRMZM2G085646_T01	3 UTR	[T/C]	TGTATGCAAGATGAAACCGTTCTCAAGAATTTTCAAGACGAAGGTGAATACATCA[C/T]ACACAAGAGAGGGGTNAAGTTTCAGTTATACAAGACTTCTTCATCTAGTTTCTTT
MC1508	SYN12682	5	5380904	5380964	5380844	AC195340.3_FGT004	Exon	[A/G]	TCTTTCCAGTCTTCCTAAACCTCTGAAGGAAACTCATCTTTCTTCCTGCACTGACTGTTG[C/T]CTTTTGCTGGTTGCTGTCTTCAGCCAGCTTCGTATCCTGATGAACGATTTTCTCATCAGC
MC1509	SYN1049	5	5908899	5908959	5908839	GRMZM2G033198_T02	3 UTR	[A/G]	ATGACCTGATAAAGAGATTAAGGGAAAGAAAGGCTTACTTGTCAAACGGTCTTGGCATTA[A/G]AACTANGATTACAGCTGTCCACATAGAAAACAACTACTGCTAGCCATGACTTCTGGGATC
MC1510	SYN3124	5	5934091	5934151	5934031	GRMZM2G114634_T01	Exon	[A/G]	AGCTATAATGTCAACTGGAACTCGCTGGACCATGGGTCTCGTTTTCCACTCTGGAACATC[C/T]TCCCAGATGGGATCATCCTCAGTGACATCCCTTTCAAACTCCAAACGGAATTTCACCAGA
MC1511	PZE-105014611	5	6378063	6378013	6378113	GRMZM2G141819_T01	promoter	[A/G]	CGGCTAGTACCGCATTTCATGCCCAGATCGATCCCATGTGTCCGATTAGT[A/G]GCCATTTTTCACATCCAGTGATCTGAGCTTGACATGCTAACACCTTCCTT
MC1512	SYN14968	5	6881448	6881388	6881508	GRMZM2G072231_T01	Exon	[T/C]	AAGTTGCAATTTGGAAGCAATGGCATCGCGTCTGAGCGATAATGTGCTGCAAACTATGAC[C/T]GAGAAGATAATGAGGTCAGATAAAACAAGCAAGAGAAATTTTCAGCACGGAAATGAGGCG
MC1513	SYN29224	5	7534866	7534806	7534926	GRMZM2G131998_T03	Exon	[A/G]	AATCTGTCCTTTTGGAAACNCGTGATGATCCTTAAACGGGTCAATAGATGGGAGGAAGCC[C/T]GGCTGGGCATGTTTGATGCGCCCATGACAGTCCACAGGAGTTCCGAGGACGGGCTGGATG
MC1514	PUT-163a-93016565-4831	5	8007430	8007379	8007481	GRMZM2G023858_T01	3 UTR	[T/C]	AAAACCAAGGCACCAACTCTAATAGATTCNACATCTGGAAAGCGAGGGCAGTTAT[C/T]ATGCCTTGTGAAGATGGTTTGTTGGGATTGCGATTCCCCTTATGCGTCCTGTTTT
MC1515	PZE-105018841	5	8507237	8507287	8507187	GRMZM2G449616_T01	intron	[A/G]	ATTGTTTGACTCCACTCATAACATATGCAGAATTGTAGATATACATCTAT[C/T]CTTGGGCCTTTACTACTTTGCCTGATATTCCATTCTCTTCACTCTTAATG
MC1516	SYN23467	5	8520954	8520894	8521014	GRMZM2G064118_T01	promoter	[T/C]	TGGATTCTTGCTTTGCTTCCACANGGCAGGCAGTGACCACGACAAACCTACGATCCTTGA[A/G]CCTTCACCAGTGCAGAACTCGGTGCCTCGGTGGCAGGTGGTGAATACTGGAGCCAGTCTT
MC1517	SYN23466	5	8517807	8517867	8517747	GRMZM2G064246_T01	5 UTR	[T/C]	ATCAAAAGTCCGCTCGCCGCAGAGTTTTCCCCAAATTNCTGCCATGGCGCATGGAGGAGA[C/T]TACAGATCTCATCTGGCCCGCGGAACAGAACCTCGCGCCCCAAATTCGAAATCCTACTAT
MC1518	PZE-105019465	5	9131040	9131090	9130990	GRMZM2G385543_T01	3 UTR	[A/G]	AATCATGAATCGTCGAAAAGCGCTCACGGGGTGGAGTCTTTTTTGTATAG[C/T]TGGAGGCCTAACCATTCATGCCGGTTTCCTTCTGTTGCTTCCATACTGTG
MC1519	PZE-105019472	5	9190642	9190692	9190592	GRMZM2G129554_T02	Exon	[A/G]	GCTTGACCAACCTCCGAAAGAGTTAGAACAAATGGGTTATGCAGAAGTAG[C/T]TTTGTCAACTTGTCAACATCAGAGCTGCCATATAGTCAAATTTCAGTATC
MC1520	PZE-105019544	5	9339607	9339557	9339657	GRMZM2G122863_T01	3 UTR	[T/C]	ATGATCTGGGTCGAGTGGAGAACAAGAAGCATGTGTACCCACAGAAATAT[A/G]TGTAGCGATTCTGCAGCTCTTGAAGCTTCGCTGCTCGAATCAAATGCCAG
MC1521	SYN37537	5	9387372	9387432	9387312	GRMZM2G164470_T01	3 UTR	[A/C]	TGCTTCCGGGTTTCGAGTCTGCTATGCGCGCTGTACAGCATCTACATGCGTACGCACCCG[A/C]AGAGAGTCCAGACCATCTAGTCTACACGGAATGCGCCTTGTCCTCGACGACGTGGTCGTG
MC1522	SYN6674	5	10962564	10962624	10962504	GRMZM2G090190_T01	Exon	[T/C]	GATTTAGAGCATAGTAAGAATCCACGTATTTCATTTGTTCAAGATGGTGTCCAGATGAAG[A/G]GGTGGCAAAGTCTGCAAAAGAAGGGTTCACCATCCGACACAGATTTGGATTTCTGGAGTG
MC1523	PZE-105022648	5	11356400	11356450	11356350	GRMZM2G114162_T01	Exon	[T/C]	GAGATCATAGAGTTTGGCTGGACAAAGGATAGGGCCCTTGTTGACACATT[C/T]GTTATGCGTCTAGCTGCTTATGTTCGTGAGCGGAATGATTACGAGGAGGA
MC1524	PZE-105023037	5	11611265	11611215	11611315	GRMZM2G162443_T01	Exon	[A/C]	GATGACGATGAATCCGATAGCAGGAAGCATTTCCCAGAAGAAAACCACTT[A/C]AGCGGTGCCTCGAACGGTTTCTCTGACGACGATAGCTGCTCTAAACTCCG
MC1525	PZE-105024349	5	12049434	12049384	12049484	GRMZM2G130927_T01	3 UTR	[A/G]	CTTGTACAAGGGTAATGATCAAGCTTCCCAACACTCAGTATTTAAGGCTG[A/G]CACTAATTAATGGGTATACACGCTTTGCAGATCATCATGATTTACGCTAC
MC1526	PZE-105024985	5	12545230	12545280	12545180	GRMZM2G498869_T01	promoter	[A/G]	TAGACCACCTTAAATTTTAGGATAAAGTGAGTTCTTCATCTTGAAAAACA[C/T]TGTTAATATAAGGGCTGCAGATGCAGAGTGCAGATACAAAAGCTTACATC
MC1527	PZE-105026200	5	13402326	13402376	13402276	GRMZM2G470671_T02	5 UTR	[T/C]	TTTTAGTATGTGCAAATGATACTGGGGTTGTGGGGATAGGATTGCGCATG[C/T]TTGCCATGTTTAGTTGCAGAAATATCCGGATCTGTTTCTTGCGTTCAATG
MC1528	PZA00985.1	5	14072194	14072134	14072254	GRMZM2G166082_T01	Exon	[A/G]	AACTCGTGTTGCCTCCAATGAACNAGCTGAGCAGGTGGAGCAAGTTGAGCAGGTTGAACG[A/G]GTTGAGCAGGTTGAACAAGTTGATCAGGTTGAAACTCTTTCTGACTCAGGAAGTAGCCAG
MC1529	PZE-105028067	5	14628426	14628376	14628476	GRMZM2G120897_T01	promoter	[T/G]	GGCTATCATGCAATTGTCCCTTTAAAAAGGGGAAAATGCAGCTCAACGAT[A/C]TCGGTGCAATTTGACGATGTACAAGAGATTCTGATAAACCAGATCAGAAA
MC1530	SYN11235	5	14613302	14613362	14613242	GRMZM2G176688_T01	intron	[T/C]	GTCCCCAAGCTAGGTTTATGAACAGAAGTGGTGGAATCCTGCTGCCCCTGGCCCTGAACA[C/T]CATCATCATCAATGACAATAGGTTTGCGTCTCTTATTCTTGGCCAAATATGTTTGCATTT
MC1531	SYN1406	5	15346321	15346261	15346381	GRMZM2G161418_T02	promoter	[T/C]	ACTAGAATATCCTTCTCCCATTGCAATGAGCCAATGCCAAGTATATATAACATTTTACAT[A/G]TGCATCAAGCTTTTACACAACTCCTGGTCATCTTAATATCTGATCATTTAACGATCTGCG
MC1532	PZE-105029444	5	15451971	15452018	15451925	GRMZM2G078566_T02	5 UTR	[T/C]	TCCAGAAGACAACAACCAATCCAAGGTTAGATTCTTCAGACTGCAAACCG[C/T]ACAAATGCAATGGATATCCGTAACTTTGTGCTGCAAATTGTTCTTTTTTT
MC1533	PZE-105031844	5	17363436	17363386	17363486	GRMZM2G128421_T01	promoter	[T/C]	TTTAAATTTTAGATATATTTTACATAACTACTGAAGCTGCTCTAATTATA[A/G]GTTGTAGCAGTACAAGAAAAGCTTTTGTTTCCGAAAGCACTGACCTCTTT
MC1534	PUT-163a-60348955-2602	5	17881321	17881268	17881375	GRMZM2G046676_T01	Exon	[T/C]	GAATAACTGCTAGTATTACAAACAAGTTCTTTCTTCAACAGCTCAGACTCAG[A/G]TACGGCGCAGAGATGCCAGTCGCCTCTCCAGATCCTCAACTTCAGCAGAGGAGGG
MC1535	PUT-163a-93283750-4847	5	18474161	18474106	18474216	GRMZM2G066996_T01	Exon	[A/G]	GGAGGGGATTCACCACGTGGCCAACAAACANCACCACACCAGTCAAGTCTTCGCG[A/G]ATCAGGAACATGAAAGGGTGATCTGCGACAAAATCCTGAGGCATCGTGAACGACC
MC1536	SYN22690	5	19942166	19942226	19942106	GRMZM2G001631_T01	Exon	[A/G]	ATTTAACCCCCAAAAATGGACCATTCCAGGGTTCGGTTATGACTCACGCGGTAACAACAA[A/G]GTTTTCTTCCGAGCAACCAATAATATGTACAGTCTGAAGAAAATATCCATAAAAAGCAAG
MC1537	PZA03226.3	5	20220885	20220825	20220945	GRMZM2G070523_T01	Exon	[A/C]	GAACGGYCTCGCCCACGGGGACGACGGCGCCGAGAAGGGYGGCGGCGAGAGGAACTGCAC[A/C]GTCTCCGTCTGCTGGTTCGTCGTCTGGGTGAGCTGCCGAGCCAGGTCGAGSGGCGCCGGG
MC1538	SYN12483	5	20513920	20513970	20513871	GRMZM2G080231_T02	3 UTR	[T/C]	TCTGCTTTGCAAGTGCAGGACCAGACTGAAGGGCTTCAGATCGAGAGGGGCAATGTACAC[C/T]CAAGTGTACATGCGTTATGGTAGACACAAGGGGTGTATGTTTTTTTTTTGGGGGGGGAGG
MC1539	SYN7167	5	20792841	20792901	20792781	GRMZM2G002874_T01	Exon	[A/G]	ATAATCTGAACCATCGTCTCCACGTTTCTCACCAGCCCCACTGGTAGCCCAATTCAATTT[A/G]AAAGGTTGATTAACATTGGGCATCATTTGACCATTATAGTTCTGCAGAACTTGTTCGGCT
MC1540	SYN30419	5	20991845	20991785	20991905	GRMZM2G041048_T01	intron	[T/C]	TGCCCATTAGAACTAGCAAGTAATCTATTTCAATGAGTCTGATCTTCAATTTCTATTGGC[C/T]GAATTCCTACAAGTGTCACTGGTAATTATTTAGACCGCTGCTAAATTTCTGAATGTAGCT
MC1541	SYN30432	5	21008725	21008785	21008665	GRMZM2G024054_T06	intron	[T/C]	CCACAAAGCCTACTGAAGAACCATTTATAAAGAGGAGCATTCTTGTTCAGTTTACAATCG[A/G]GAATGAATTGTCTTCAGCCGCTCCGCGATCACAGTACAAGCTGNCTACGGCTGCTCTTCC
MC1542	SYN14218	5	21437216	21437276	21437156	GRMZM2G453407_T01	3 UTR	[A/G]	GTGGATATCAGGGATGAGGATAACGAAGAAACATAATGAGGATCCATGCCGTATGAATTA[C/T]CCGCCTCTCTCTGAGATGCATAAATTACCTGCCTCTCCCTGAGGNCAATGGAGAACAGGA
MC1543	SYN31360	5	21914550	21914490	21914610	GRMZM2G379994_T01	promoter	[T/C]	AAAATATCTGGACTTGCAGACTAGCACGAACGCTTTGCGAATTACTAAGCAGAAACTGAG[C/T]GTAACCTAGTTTGAGTGTTTATGTGACCCATGGANTGTCTATTCTCAGGTCTTCTTTGGA
MC1544	PZE-105036968	5	22009513	22009463	22009563	GRMZM2G059013_T01	promoter	[A/C]	GCAAACAATCAGGCTTAGCGTACTGCACAGGCAGCACAGTGACTATTTTC[A/C]TGGCAAACCGTAGACTGATCTAGTCATCTAATCTAGATGCTGCTGCATGT
MC1545	SYN27691	5	23038604	23038544	23038664	GRMZM2G030169_T01	intron	[T/C]	GCAGGGCAAACCCAGTGCCAGAGGCTCTCACCTGAGTGCCTTTTGGGGAAGGGATAAACC[A/G]AGGCAAGTCTTCCCCGCAATTGCGGAGAGGCTGGTTCGAACCCACGGCCTGTGACTCAGT
MC1546	SYN2228	5	23385038	23385098	23384978	GRMZM2G060349_T03	Exon	[A/G]	TTCCTATGGATTATGTTTCCTCAACTTGAGCGAATTCTTTCCTTTCCAGAGCCCTGAGCT[A/G]AGACGGTATCGAGAGCAAGTACAGCGTCTAGAAAACAGGGTAGGTGGATGCCCTTTTCTT
MC1547	SYN11993	5	23892429	23892369	23892489	GRMZM2G086237_T01	3 UTR	[T/C]	GACCGTTCGGTCGCTGAAGAACTCCTCCTTGCGGTGACTGATGCATCTCCACCCAAATTG[C/T]TGTAGCTAAAAGGATTTAGACGATAGGTTTGTCCGTGACGTGGTTTTGTCCGTCAGAGTT
MC1548	PZE-105039330	5	24356496	24356536	24356457	GRMZM2G050309_T01	5 UTR	[A/G]	AGCGGCCGGTCCTGGGTTCGATTCCTATCGCCCACGATTTCCTACCCATT[C/T]AGGTGGGAGCCTCTCCCTCCGGTGACAGTAAAAAAAAACAATTTGCGGAA
MC1549	PZE-105039652	5	24733731	24733781	24733681	GRMZM2G033926_T03	5 UTR	[A/G]	GGTGATGGCTTTCGCTTGAGTTTGAGAGACGAGTGAGGAATGGATAAAAT[C/T]GTGGCGCGGCGGTCGGTGACGGTGGGTGGCTGGGTGCTTGTGCAGTTGTG
MC1550	PZE-105040002	5	25420426	25420476	25420376	GRMZM2G142266_T01	intron	[T/C]	CGATTCGTTACTGCTTTCAGCAGCCTACTTATGAATTTGCGAAGAACAAG[C/T]AGAATAGTTATGTTTGATTTGAGAACACAGTCCATGAAATTGAAAATGTT
MC1551	PZE-105040816	5	26675063	26675113	26675013	GRMZM2G048559_T01	3 UTR	[A/G]	TAACACGAGAATCATGTAAACCTAGTCTAGATGCCGTCTGGAAACATAGA[C/T]GCCATGCGTCTGATCTTCGGAATGTTCTAGCTAGCAGGGGCCAATACTAC
MC1552	PZE-105041346	5	27663215	27663165	27663265	GRMZM2G495301_T01	Exon	[A/G]	TCGGTCACTGGGAGCATCTTTTCTTTTAAAACAAAACATGCTCAATCCGG[A/G]TACAGAGAAATATGAGCACATCAGTGGCTTCAAAAAAGAGTCTTCCTCCA
MC1553	SYN38535	5	28221310	28221250	28221370	GRMZM2G068566_T01	intron	[T/C]	GTATGCCTCGTTAACTTAATTGCCCAGTAATAAAATGCTGCTCATGAATTACAAAAGCCC[A/G]CCAGGCCACAACATATGAAACGGCACATCTGTCTAGCTACTGTTCTTTACACGGAGAGGT
MC1554	PZE-105042410	5	29344283	29344333	29344233	GRMZM2G158277_T02	intron	[A/C]	GTTATTTTACTCACTTTTCCATGCCCTTACACTTCAACCATATGTATATG[G/T]GATACGCAGCAAAATCTACCTTCATCTGCTGAACCCGGACAAACAAAGAG
MC1555	PZE-105042690	5	29937099	29937149	29937049	GRMZM2G386952_T01	Exon	[T/C]	GCTTCAGTCTCTACACCTAGCCAACAACCGTTTTCAAGGCAATGTCCCCT[C/T]AATCATCAGAAACTGCTATGAGCTTATAACCCTAGATCTTGGCGGCAACA
MC1556	PZE-105042742	5	30013480	30013430	30013530	GRMZM2G167505_T02	3 UTR	[T/C]	GTGTGTTTGGTTCGCCTTCTGGAAACTGCTTCTGCTAACAGATAAAAGAA[A/G]CTGCTTTTTTGGAAGCAGCTACTTTCGCATAGTATAGTTTTTGCAGTACC
MC1557	SYN37049	5	30318536	30318596	30318476	GRMZM2G022019_T01	3 UTR	[A/G]	GTCNATGTCTCCAACGTCTNTTTCTTGTACCACATAAGCTGTCTGAGAGNAAAATAACAT[C/T]GTAATAGCGGCGAAAACTGCCTCGTGTAAAAGCTGAATCAAACGAAAGTCGGCGNCGATC
MC1558	PZE-105043361	5	30781501	30781451	30781551	GRMZM2G027107_T01	3 UTR	[A/C]	AATGAAGGTCACCTGAATGACTTTGGGCGGGTATCCCTGCTGATGAATTA[A/C]TAAATTATTAAGAAGAAGCTCATCAGCGCTTGATATCAAGGCTGGAGTGT
MC1559	PZE-105043718	5	31154375	31154425	31154325	GRMZM2G110201_T03	5 UTR	[T/G]	CCTGTCTTCAAGGTTTGTGCTTTTCGTGTTGCTCCACTCTATGCAGCTTA[G/T]TGTCAAACCAGTGAATTGATCGCTTGTCTTTATCCTTGGGACTTTACATA
MC1560	SYN26667	5	31668004	31668064	31667944	GRMZM2G146374_T02	3 UTR	[A/G]	ACGTTGCTTAAACAGGCAAGCAATCCACATCCAATGGACGAAGCCACAACCTTGTTTTTG[C/T]CTTTCCTTGAAACCAAAGCACAGGCATGCAACAGCAACTAGAAATTCAATCAGACAAATG
MC1561	PZE-105044894	5	32481872	32481922	32481822	AC206669.3_FGT004	promoter	[A/G]	CCAACAACCGCAGCCTCCAGGGCCAAGAGTAGTTAGGGTACCAAACTCGC[C/T]TCCTATTCCAGGGATACTAAAAGGGCGTGTCAAGCATGAACACTAGGCTT
MC1562	PZE-105045323	5	33071965	33071915	33072015	GRMZM2G126988_T01	promoter	[T/C]	AATAGCATCAATGGTAAATTGCTATGCAAACAGGTTCTGGAGTACAAGCA[A/G]CCAGTACTGCGCTTACAGAGGGTAAAATAGTACAACGCTTACAGAGGACA
MC1563	PZE-105045981	5	34001093	34001043	34001143	GRMZM2G075077_T01	promoter	[A/G]	GTTTCTAAGGTTCAATCCATGGAATGAATCAAGGCTACAACAAAACAAAG[A/G]GTCTAGAAGTAATCCAGATGAAAGGGTTGAAATTGTAAAGCTTGCATAGT
MC1564	PZE-105046397	5	34986886	34986936	34986836	GRMZM2G015514_T03	Exon	[A/G]	ATCAGAACAACCCGAAGCTGGACAAGCTGGACTACTGCGTCCTAACAATG[C/T]AATGCAGAAAACAAGGTGCGACCTCTGCGAGAGGCTTCTGACAAAGAGGT
MC1565	PZE-105046760	5	35669204	35669154	35669254	GRMZM2G094999_T01	Exon	[T/C]	AAGGTGGATCCTAATGAGATCACCATGGTTAATCTCTTATCTGCTTGCTC[A/G]CAGCTAGGAGCATTAGAAATGGGGATGTGGGTCCACCATTACATTGACCG
MC1566	PZE-105047718	5	37277356	37277406	37277306	GRMZM2G388806_T01	promoter	[T/C]	CTGCTGTCTCCAAAGATTCAGTCTTGGTCCCCATGCCGTGCAGAAGGCTG[C/T]CCAAAAATGTTTCCTGTTTCCTAGTTCAAAGCTTGTCCAGATTGACTACA
MC1567	SYN8630	5	37742322	37742262	37742382	GRMZM2G152853_T01	Exon	[A/G]	CCTTGCGTTGCCAAGGGCGGACGCCATCCAACTCCTCATGCAGTACAATGGAAATGCAGA[A/G]GCAGTCATCCAACAGATCTTCCAATAGTGCTTACTGTAAATAACAAAGTATTTTGCTTGC
MC1568	PZE-105048128	5	38224769	38224819	38224719	GRMZM2G432926_T01	promoter	[T/C]	AGTGCAGGGATACCCACACTTGGTAAATTCGTCACGCTGCAGTTCACAAA[C/T]CACAACCAGCAGTATTGTTAAGTTTTCCTCTCACATTGAAGAAGACTCAC
MC1569	PZA-000996001	5	38500591	38500531	38500651	GRMZM2G071087_T02	3 UTR	[A/G]	CTTTCCAGAAATCGCCACATAGCTGCAGTTCTAGCAGTACAGAATACTGATAGGGCAACC[C/T]GCGTGGTCGCTTGGTGTTGAGCTTCCACAAAACATGAGCTTCTTTTCTGCATAGTCATCT
MC1570	PZE-105048375	5	38831513	38831563	38831463	GRMZM2G158252_T01	Exon	[T/C]	TGGAATGGATGGATATGTGTCAAAGCCATTTGAAGAACAGCAGCTCTACT[C/T]TGCTGTTGCTCATTTCTTAGAGACTGATGAAACAGAATAACAAATCCAAC
MC1571	SYN1664	5	39424390	39424450	39424330	GRMZM2G095094_T01	Exon	[A/G]	AGGTCTTGAGAAGGTCCGCGAGTGCGAGGACGGCGTGACGGCGGAGAGATGCTGGCAGTG[A/G]CAAGAGACGATGCTGGTCAGGATGGATGAACTGCGCGGTTGGATCGTATGCCGAGGAGGA
MC1572	PZE-105048907	5	39826774	39826724	39826824	GRMZM2G048205_T02	3 UTR	[T/C]	CTCTCGAGCACACACAACTCATACTAAAGCTAGAAAAGCCTTTAGTATTG[A/G]TTAGTGACAAAAGTTGATAGTAAAGGGTACTCTTTAATACCTGCTGCAAG
MC1573	PZE-105048919	5	39842306	39842356	39842256	GRMZM2G048549_T01	5 UTR	[T/C]	GCGTCGCCATTGTTGTCGCTGTAACTTGCAAGCTTTCCCTAGCATCGGCC[C/T]TTTTCCCCTTCCTTTTCCCTCGCTCGTCCTCGTGCTAGCTGTGTATAAAA
MC1574	PZE-105049283	5	40588124	40588074	40588174	GRMZM2G150893_T02	promoter	[T/C]	AGCTAGACAATGATGTGGATACAAACGGGGTCATCTATTGTCCGTGACAT[A/G]CATGCTTGACCAATCATGGACGCGATGCTCTCTCAAGACTTGTCAGACTT
MC1575	PZE-105049349	5	40789612	40789662	40789562	GRMZM2G113592_T01	3 UTR	[A/G]	TCCACAACCAGATTACACAAATATCTTATTCCACAAGATATTGGCAGCCA[C/T]AGGCTTCAAATTCAAAAATCCACGCAGTTGGGCAAGATTTTGCTTCCTTT
MC1576	SYN2065	5	44488205	44488145	44488265	GRMZM2G067298_T01	Exon	[A/C]	ATGACTTGTCCACGTAGCTGCCGGTGCTGCTCTCCTGGAGGGAGAAGGTTGACGAGACGG[A/C]TGATCCACTGGACTCTTCACATTTCTCAGGGGAGTCATCGAACACCAGCGCACGGTTCAG
MC1577	PZE-105051659	5	46141681	46141731	46141631	GRMZM2G104484_T01	promoter	[A/G]	CGCAGCCAGTCCACTATATAAACAAATGAAGAGATCTTTGTCGTCGACTT[C/T]GAGTGGTCGGTTTGCTGCCCCATGGACTTGTACACCCTCTAAACAAGCAA
MC1578	SYN31657	5	46808600	46808660	46808540	AC209987.4_FGT002	Exon	[T/C]	GCAGTTGAGCTGGCGGCGGCGCAGGNCGCGGGCCTCGGTGAGCTGCTTCCTGAAGAGCGG[C/T]GTGAGGAGGGGCAGGAAGTCCGGGAGCTTGGGCATGGTCATCATCATCACGTCCTTGAGC
MC1579	PZE-105052784	5	48413169	48413219	48413119	GRMZM2G042758_T01	3 UTR	[T/G]	CACGCTTACTGAAGAAATGATCTCTTTGAACCTCTGCGATTCAGTTTCAT[G/T]TTTAGATGCTGAGATGCTACAAGAAATATAGAATATATGACGATTTGGCT
MC1580	PZE-105053157	5	48709397	48709447	48709347	GRMZM2G060029_T01	5 UTR	[A/G]	CCTACGTAGCATTCATCTTGGGATTGGGAGCTTGAGATGCTATGTATGTG[C/T]GCGAATATATGGTGGTGCAAGGAGCCGGGACAAATGTTAGTTTTGTACGG
MC1581	SYN1582	5	49859617	49859677	49859557	GRMZM2G477829_T01	Exon	[A/G]	CGGAGAGCAAGTCGTCTGCTTTCGTGTCGGACTTCGAGGCGGCCGCCGCGGCGCTACGCG[C/T]GTCGGAGGAACTCCCTTCTTCCAATTAAGCAGTAGGTTCTTGTGGATCGGCTGTTCTTCT
MC1582	PZE-105053870	5	49928383	49928420	49928347	GRMZM2G177828_T01	intron	[T/C]	CAGACCCCCTCGATAGGCAAAAAAAAACCCAACCAATCGGCACCAAACAA[C/T]GACCGGATCCAACAAGGATAGGAACGCACCTTGCTTCGACATGGCCGGCG
MC1583	SYN2297	5	50581782	50581722	50581842	GRMZM2G064330_T01	3 UTR	[A/G]	CTAACTCATGAGCAAAACGTTCGCTGCATGAAGATGACATTGGACTCAGGTGTCAGGACA[A/G]GTCGTCTGCTATTAGACATCATTGAGCATGCTCAGCTGCCGCTTGTGCTGAATGAAAATA
MC1584	PZE-105054703	5	51547230	51547280	51547180	GRMZM2G084935_T01	promoter	[A/G]	CACAAAGCAGGCAAAGGTTCAGGTTCTATGTTCCAGACCCTTATCGAGAC[C/T]TTCAATGGCGATGGACCACGCGCTGGCTCTCCAACTCTTTTAAAGGCCCT
MC1585	PZE-105056273	5	54202528	54202478	54202578	GRMZM2G166944_T01	promoter	[A/G]	CCACGTGGATGCACTTTACGACCCCTAACCACCGCAGATCATCCGTCTTG[A/G]TTAACCGAAGTGTCAATTAAGCAGCAATGCACGGCTAGCATTATTATTAT
MC1586	PZE-105056823	5	54948355	54948405	54948305	GRMZM2G307400_T01	promoter	[A/G]	TAGGGAGAGAGCTGAGAGCCTGAGATGTACGTGCACACAGCAGCTATCTA[C/T]CTAGCGGCCCAGCCCTAGTACATAGATTGCATGCGCCACCGCGCGCGATG
MC1587	PZE-105057534	5	56050771	56050721	56050821	GRMZM2G048672_T01	3 UTR	[A/G]	GTAGTGGTGTTGGTATGTATTGAGCTGGATGTTTGGACGCAGCGACCATC[A/G]TCTTCGGTTTCTGCTGGAGTCGACTTAGAATGTGGATCCGTTGAAGCCGA
MC1588	SYN34507	5	59068753	59068813	59068693	GRMZM2G135904_T02	3 UTR	[T/C]	TTCGTACGGCACAAGCCGTTGTAGAACTCAAACATACCCTAGACTCCATTGGAAGAAAAC[A/G]CCTCATGGTCGACAGGCTGACCACACTTCATCGTCCATTCTGCTTCCTCCATGGACGAAC
MC1589	SYN1696	5	59324505	59324445	59324565	GRMZM2G084942_T02	Exon	[A/G]	TTGTATCAGGACGGCGCTGTTTCTCCGTCGATCTACTTGAGCGCCTGATGGCATCAGGAG[A/G]ACTTGAGTCTCTATCATGTCTCTTCTCCCTCGATCTTCTCGAGTGTCGATGGCTCCGATC
MC1590	SYN1695	5	59377754	59377814	59377694	GRMZM2G017933_T01	Exon	[A/G]	AAACAGCCGGGGGCTTACTGATGAAGCTGTCAAGGGGCACTCTTGTTCTGGAAATACATG[C/T]TCGTACACCCAGATTGGTGATGCTTACATTTGTGAGAAGACTGGTCGTGTCCACGGTAGT
MC1591	PZE-105060590	5	59500304	59500254	59500354	GRMZM2G050460_T01	3 UTR	[T/C]	GAGGTACCATGTTTAAAGCAGCATCGTGTACCAACAGTAAACAAGATACA[A/G]ATTTGACACAACAGAGAATAGTGCAATTTTGAGCAGTGGGGGACTAAATG
MC1592	SYN6475	5	60024250	60024310	60024190	GRMZM2G116190_T01	Exon	[A/G]	TAAATCGCCATCATCGTCTCCACCATCGCCTAATGCTTCTTTCTGTGCCTCAAGGAAAGC[C/T]TCCAATCCCTTCTTCTGCTGCTCGTCATAAGCGATCCTCTCGAACTTGCTGCTGCTCCGG
MC1593	PZA03451.7	5	60030930	60030990	60030870	GRMZM2G116243_T03	3 UTR	[A/G]	CCGATCAATGGGGAAGTGTACATCGAGATAGTCTGAAGGCAAGGCGATGCCGTGTAAGAG[C/T]AACCAGGCGCAGGTAGGGCCGGGGATCCCTCCGTTTATGCAATGGGATACCCACCTGTAT
MC1594	PZE-105061842	5	60955577	60955615	60955539	GRMZM2G361993_T01	3 UTR	[A/G]	AAACCCTAGAAAATTTAGCGGTAGAGCTAGTAAATATTGTTGTTGTTCCT[C/T]GATCGATCCGTCGTCCCGTCGGCGCTAGAGAGGAGAGGAGAGGAGCCCAG
MC1595	SYN35833	5	61024534	61024594	61024474	GRMZM2G457125_T01	promoter	[A/C]	AAAGATTCTGAATCCTGCAATGACGTAGCTTAGCCGCGTTNATTGTGCGTGCACACTGAG[A/C]GTACTGACAACCTCATCATGCTGATGAGTCGTTTTATTGAGAGTAAAATGCATAAGCGGT
MC1596	PZE-105062787	5	62056187	62056137	62056237	GRMZM2G168115_T01	Exon	[T/C]	ACGCGTTTCCTTGTTCGTGTGCTTGCGATTGCAGAGAACTTCATGACCGG[A/G]CTCAAGGTCGTCTTCGACAGGGAGAGGTCCGTCCTGGGCTGGGAGAAGTT
MC1597	PZE-105062847	5	62137407	62137357	62137457	GRMZM2G350800_T01	promoter	[T/C]	CCTCATGTGGTGTCATATGGATCTTGATACTAATTGATCAATGAGCTGGA[A/G]CGTTGAAAGACAAGGCACTTTGCCTTCTTTTAGCTGCTGCCCCTGAACTT
MC1598	PZE-105062945	5	62229311	62229361	62229261	GRMZM2G152111_T02	3 UTR	[T/C]	TCCTGGAAGCTATCTTGGTATGGAAGCAGCATTTTTAGTTCTGTAGATGC[C/T]AAATCATTTTACAACATTCTTTTGAAGCCTTTCAGTATATTTTGGTCTGT
MC1599	PZE-105063137	5	62632487	62632537	62632437	GRMZM2G048458_T01	Exon	[A/G]	GTAGCACATGGATGCATGACGTACCGTGATGGCGGCTGCGTAGTTGGATA[C/T]GAGGCTGCCGTAGAAGGCGGCGACGACGTCGCTCTGGGTGCCCACGCCCA
MC1600	SYN26864	5	64134134	64134074	64134194	GRMZM2G145088_T01	promoter	[T/C]	CACCAGGTCCACCACCATCACTCATGCTTGCCATACCAGCAACAGTACCCATGCTGCTCC[C/T]AACTTTCCTATCACCACCAGGTTATCACAAGTCAACTGAATTCTGGTACTAGCTAAGCTA
MC1601	PZE-105064380	5	64803039	64803089	64802989	GRMZM2G060659_T01	promoter	[A/C]	CTGAATCAATCGTGAACAGAACACAAGCTCTCAATACTCCCGGAACAAAG[G/T]AGGGACAGCGACAACTGAAACGTGTGGCTGACCCAAAACAAACCAGTGTC
MC1602	PZE-105065011	5	66060169	66060219	66060119	GRMZM2G034143_T02	5 UTR	[A/G]	GACGATGCACCCCCAGCAACGCCTGTACCCAATACCACATTAGGGCATGC[C/T]GCATTCAGGGCCAACATCGATCTACGCTATACTCATCAATTGGCATACAT
MC1603	SYN2168	5	66469597	66469537	66469657	GRMZM2G374574_T02	Exon	[T/C]	AGGAAGAAGAAGACAAAGGGAAGGCACCACCTGCTCAGCGAGGTCCATGTACTCGATGGT[A/G]AGCAGTCGAGCACAGAAGCACTGTATGGCCCCGTAGTGCACGACCGCGGAGCAGGAGGAG
MC1604	SYN38049	5	68457149	68457089	68457209	GRMZM2G074805_T01	Exon	[T/G]	GGACGTGTCCACCTACAACACGCTCATCTGGGGGTTCGGCCTGTGCAAGAAGATGGAGAC[A/C]GCAGTCAGGGTGTTTGGGGACATGAAGGGCCATGGGGTGACNCCTGATGTCACCACCTAC
MC1605	SYN28084	5	68545697	68545757	68545637	GRMZM2G063897_T01	promoter	[A/G]	GTGGTGCTTGTTCGCTCGCCATGACAACAGGGATTCTGGTACTTGACCGCACAAAGTTTG[C/T]CATCGACCCTGGACCTGAACCTGGTAGAAGCGAGGATGCTGGGAAAACTGGATGTGAGTC
MC1606	SYN28088	5	68682528	68682468	68682588	GRMZM2G168603_T01	Exon	[T/C]	AAGCTGCCGTNGCTGCAGCGGCTCGAGCTCGCAGGNAACGACCTGTCCGGAGAGATCCCC[A/G]GCGACCTAGCGTCGTCGACGTCGCTCTCATTCATCGACCTATCTCACAACCACCTCCAAT
MC1607	PZE-105067036	5	69334602	69334652	69334552	GRMZM2G088189_T01	promoter	[T/G]	CTAGGGCTCATCTATCTCTGTACTTGCAATGATGGGGATGCAAGTCAATG[G/T]CTTGTTTCAAATTGAGAATTGTATATAATCCGCGGGCGAGATTGGGTTTT
MC1608	SYN29083	5	69341542	69341602	69341482	GRMZM2G088114_T02	Exon	[T/C]	CATGCAGTCCCTCAGAATATCATCGAGCTTGTCTCTATTTTTGGCAATTAGTTTCTCCAC[A/G]TCGAGAGACGAGGCATCCGGATCTGACTTCTTAAGAAGAATCTGAAAGAGTGATCCCATA
MC1609	PZE-105067125	5	69353768	69353818	69353718	GRMZM2G535811_T01	promoter	[A/G]	GTAAACTATAAATAAACACTGTGCTCTTGATAAAATATTCTGAACTCTAA[C/T]CTGTTCCCAAGTCTGCACTTTGAAAAAGTTGATTGTGGGGCAATAATGAC
MC1610	SYN29076	5	69357835	69357895	69357775	GRMZM2G114793_T01	5 UTR	[A/C]	GGCACCCGGGTTTAAAAGCCGTCCCTCCGTCTCCGTCTCTCCATCAGACAGACGCAGACT[A/C]TCTCACCCGACTCGTCAGACGTCAGCCAGCAGTTTGATACCAAGGATTGATCCAGGAGCT
MC1611	SYN19088	5	69546510	69546570	69546450	GRMZM2G359564_T03	Exon	[T/C]	CATCTTCGTTGAACGAATAAGCAACATCTTTGAATGCCTTGGAGCAGGGTGCTGTTAAGA[C/T]CTCATGTCCTCTTTCATTGACTAAAACTGTATCAGCTAATAATAGTGAAAACTGCTTTGT
MC1612	SYN16073	5	70068238	70068178	70068298	GRMZM2G098301_T01	3 UTR	[T/C]	TTTCGTTCGTCGATGAAAGGCAACGATCACCAAAGAAAAACGGACCATGAGCCTCTCAAG[A/G]AGTTCAATGCCAACAACGCCGATGAGTAACCGTCCTGGTACTGGTATTGATATAGAAAGC
MC1613	SYN16070	5	70074512	70074452	70074572	GRMZM2G098370_T01	promoter	[T/C]	TTTCCCCATGTACTCTTATCTCTATTGTTTTCTAGTGCCGACGTATACACAGATGTGGAC[A/G]TAGTATTCGGGGTTCTTGAGGTGGTCGGCGACCCACAGGAACGGGATGTCCATGTCGAGC
MC1614	PZE-105068432	5	71296593	71296543	71296643	GRMZM2G046615_T01	promoter	[A/G]	AAAAGAGTCTATATTCGAGGCACCTAAAATACAACAGCTTGATAGCTGCG[A/G]TTTGCTGCGACTTTAATCTAGTTGTAGTTGTGTTTTCTACATTATTTTAT
MC1615	PZE-105068746	5	71928303	71928353	71928253	GRMZM2G141910_T01	promoter	[T/C]	GCGACCAGAACTCGGAAGTCGGAACGGCGCGGCGGCGGCTAGCTGATCAA[C/T]CTCACAAGCAAAGCTAGTGATAAGAGAGCCAGAGATAAATTAATCAGGCC
MC1616	PZE-105069022	5	72721814	72721864	72721764	GRMZM2G344212_T02	Exon	[T/C]	TTGAGCTTATTAAAGAGAGGAGTTTGTCATGGGTTTGCCCCACAGACTTT[C/T]GTATGCTGCATATGCAACTGTTCACTTTCTAAAGAAGGTGCTATTTCAGC
MC1617	PZE-105069861	5	74319052	74319002	74319102	GRMZM2G152929_T01	3 UTR	[T/C]	TACTCTTCACTCTTGAGACTGATACCTTTCTCTTGCTCACACAGAGAGGC[A/G]CGATGAGCACGGACGAGGTCAGCGAAGGGCTGGGGCTGCACGACCTCAGG
MC1618	PZE-105069970	5	74370016	74369973	74370060	GRMZM2G049727_T02	3 UTR	[T/C]	TAGTGTTCATCAAGGACTCCACTCGCATCACCTCACATACACAGGAGGCC[A/G]CATGTAACAGGGGAAGTCCGGCGTAGTTTCTTGAGAGAAAAAAAGGAGTC
MC1619	PZE-105070809	5	74933755	74933805	74933705	GRMZM2G072142_T01	5 UTR	[T/C]	CTCGTCAGCAGTCGTCCCGCAGGGCGCTTCGACGGACCCATGCGCATGTA[C/T]GTGTAGCTAACCCAGCAGCTGAAGGCTCTGGATTGGCGCTGCTGCATCAT
MC1620	PZE-105070840	5	74941842	74941792	74941892	GRMZM2G144834_T01	Exon	[T/C]	CGCTAAGAGAAGATTCAAGCCTTTGCTGGGGGTTAAAGACCCACTAATGG[A/G]GTTCCTAAAGCTGAGCCTGGCAAGAGCCAGGAAGCAAGCAGCCATGTGAC
MC1621	PZE-105071793	5	76461116	76461066	76461166	GRMZM2G062552_T01	5 UTR	[T/G]	GAAGGGAAGGAAGCGGCAGGAGAAGACTGGTCTTAAGCTGCCGTGCCGAG[A/C]TGGATCTACGGGGCAATTAGCACATTAAACAACAACGCTGTGATTGAGAG
MC1622	PZE-105072436	5	77293513	77293463	77293563	GRMZM2G319573_T02	3 UTR	[A/G]	TGAAAGAAAACATGTGAAACATGAGTGCAGTTGCCGCTGCATCTCAAATG[A/G]TAAAGGTTACTTTTCGAAAACAAAAGGATAGCAGCATAGAGAATTCATTC
MC1623	PZE-105073970	5	80839291	80839241	80839341	GRMZM2G093490_T01	promoter	[T/C]	TTCTCGGATAAAATAGACCAATCATAAACAGTAGGTTTATCGCTGACATA[A/G]CTATTAAGCAGCATTTTGCATCGGTTATCACGATACTAAGCCCCGAAAAT
MC1624	PZE-105075596	5	83441304	83441254	83441354	GRMZM2G087495_T01	Exon	[A/G]	GACAACGACTCAAAGACTTTGATGGCCTCATCCATCTTCATGCCCTTCGC[A/G]TACAGATCAACCAACGAGTTACCCACGTGTTGGTCCGATCCAAAACCTTT
MC1625	PZE-105076460	5	84861745	84861695	84861795	GRMZM2G382914_T02	3 UTR	[A/G]	ATGGACTTTCGAGGATAGGCTTGCCACCGTGTTTTGCTAGATGAGTCGTG[A/G]AATAAGCTTTTACTTCCTCGCTGCTGTGGGTGAAGTGACTGGAATTCGGA
MC1626	PZE-105077073	5	86070494	86070544	86070444	GRMZM2G086243_T01	promoter	[T/C]	ATCATCGTGGATTAGGCGGCGTGCGCAGGTCGGGATCAGGTCGCTGCGCC[C/T]TTTTAACTTTTGCCTTCCTTTCGCTCCCTCCTTAATTTTGCTTCCGGCCG
MC1627	PZE-105077111	5	86182045	86181995	86182095	GRMZM2G082683_T01	intron	[T/C]	GATGCAACATTAAGAAACAATGGTACCAGCAGCATAAAAGTTATTAATAA[A/G]TTTCTAAATCATTTTACAAAGGTCAGCCTCCTCCATCGGCTGGCTAGAGC
MC1628	PZE-105077140	5	86257396	86257441	86257351	GRMZM2G128114_T01	promoter	[T/C]	AGCCAAAAGAAATTCAAGAAACTGGTCTGTCCTGAGTGCAGAACTGCAGA[C/T]AGACCAACACGTCCTAGAAGCAGGAAATCAGTCCAGTTCCTTTTTTTCCT
MC1629	SYN8698	5	86298395	86298335	86298455	GRMZM2G052544_T01	Exon	[T/C]	GCACGCCGGATCGGATGGTTAATCATCATCAGAGCGACGAGCTAGTTACCCGTAGGACAG[A/G]TTCCTCGTCTGGCCTCCGCCGAGCACCGACGGGCTGCCGCCCATGTGCGGCCGCCGCAGC
MC1630	PZE-105077385	5	86900318	86900268	86900368	GRMZM2G447989_T01	intron	[T/A]	ACAGTACATACAACAAGAAAATGAAATTAAACATAGCTGGGTGATTCTGA[A/T]CTTGAACTTGATGATGATCAGGTAACCGAGGGTCGCTCTTGGACTGGGGG
MC1631	SYN36111	5	87152848	87152908	87152788	GRMZM2G098904_T01	3 UTR	[A/G]	CGTTCACTTTCACCACTCCAGCGAACACAGAAATAACGGCGGCTCATGGTCATAGCTAGC[A/G]CCCGCCATGCATATCGATATACGCATACACTAGGACAGGATAGGTGCCGTCGGCGAGCGG
MC1632	SYN38024	5	87453100	87453160	87453040	GRMZM2G138516_T01	promoter	[A/C]	GCTCCGATCCGATCCGACCAGCTTGCTCTCGACTAATTGCATCTGGATGGACGAGNTCAA[G/T]CCTTGCACATTCGGCACGCGATAGGCCTTAGTGCAGAGCATTGCTGGCTATAGATCGGTG
MC1633	SYN15204	5	87562551	87562611	87562491	GRMZM2G086032_T01	Exon	[A/G]	GCATCATGGCCTTGCTGCTGCTCTGCAGCTGCAGCATTAAAACTCGGCTGCTCCTGATGT[C/T]CCTCCTCCAGCTCTGGCGCAGGCATGTCGCCCTCACTGCCGCTATCCTCCGAATCGTCGT
MC1634	PZE-105077796	5	87758577	87758527	87758627	GRMZM2G146614_T01	3 UTR	[T/A]	CACACGATCAATCCCTTGGACCCTCGCTCGTACGCCTACGATATATTTAT[A/T]TGATTAAGAAGAAAAAGAACAAACAAACAAACGTCGCCCACACGTTGTTA
MC1635	PZE-105078090	5	88226281	88226331	88226231	GRMZM2G056123_T02	Exon	[A/G]	CAGGTGGCGAGAGTGCAGCACAACAGACTCAGGATGACAGAATGGAAGTA[C/T]CAGTGTGAAGCTGTTCTTGAGCAACTTCTCGAAATTATCAGGTGTTAGTG
MC1636	PZE-105079193	5	90378980	90378930	90379030	GRMZM2G083526_T02	5 UTR	[A/G]	CCCCTCTCCTCCTGGCCATGGGCAAGCCTCGGCCAGTACAAGGCAACGAC[A/G]ACTGACCCTTCCTTCTTCCTCCTTCCCTTTCTGTGCATATGCATCCCTTC
MC1637	PZE-105080598	5	93268854	93268904	93268804	GRMZM2G060561_T01	Exon	[T/C]	AGTACATCTTCCAGCAGCAGCAGCTTTTCCCTTTCAGACTGTTGAAGGTT[C/T]GACACTGGAATACCAGTCCACTTGCTCACAATCTCAGCAATGTCCACGTC
MC1638	PZE-105080859	5	93618067	93618017	93618117	GRMZM2G037308_T01	intron	[A/G]	CAAATTGCGACCAAAAGGCGCAATTTTGCTTCAGCGAGGATGAAGAACCC[A/G]GGAACATTACTTCAAAAACACACTGAAACCCCGCAAAAGAAGAAGAAGAA
MC1639	PZE-105084224	5	101672843	101672793	101672893	GRMZM2G080111_T01	promoter	[T/C]	TGCAAATTAGTATATGTGTAACTCGAATGTGCAGCATTTTGTGTTGTTGC[A/G]TTGCATGCCGCCATTACACCATACAATGGTTTTGTGGATTCTAGAAAGTG
MC1640	PZE-105086521	5	110049337	110049387	110049287	GRMZM2G045319_T01	3 UTR	[A/G]	CCCCCTGTGTATATGCCAAGTGATACTAGAAGCCAAGAAGCACTAACTTT[C/T]TGTCCTAGCCTGCGCCTCGGGGCCTACCCAGGTTGCCCGCCGGAAATGCC
MC1641	PZE-105086878	5	111291292	111291342	111291242	GRMZM2G006107_T01	5 UTR	[T/A]	CTCTACTCCATGCTTGTGACGTTCTTTTAGAAGGCTGCAAAAGAAATGGC[A/T]TTTATGTGTTGTGAGTAGTAGAAGTATATTTCTGCAGCTATTTTAATCAT
MC1642	PZE-105087394	5	112964491	112964541	112964441	GRMZM2G144081_T01	3 UTR	[T/C]	AAATATACTTGTCCATCCGTTTCCAGTTCACGTACGCTTCACGACATTGC[C/T]ACCTTCTTGGCCAAGAACTTTGATCATTCAACCTTTTTCTTGTCATCCTC
MC1643	PZE-105091721	5	130148182	130148132	130148232	GRMZM2G088225_T01	3 UTR	[A/G]	GCTAACATCAATTTTCCTTAAACAATAAAAAATGTAGTGACAATTTGATG[A/G]TTTTTAGTTCACTACAACGGCCTAGGCCTAATTGGATTGCTGCAATTTGA
MC1644	PZE-105091972	5	130860866	130860916	130860816	GRMZM2G166330_T01	Exon	[A/G]	ACAGATGCTGTCAACCGCATCCTGGCAGATAATGTGTGGTCCAGTCAGCA[C/T]ACCAAGATGTGCTATCCTTTGGACCTGCAGCAGATGGTAAAACTGAAGCT
MC1645	PZE-105093168	5	134531982	134532032	134531932	GRMZM2G459755_T01	3 UTR	[A/G]	GCTTCTCATTCAAACAGTCAAGCTTTCATGATGTACTAGACAATCTTAGC[C/T]AAGTATGTGAGGAAGCAATTTAAGCTGCATTTCTGCAGTATATCAAGTAA
MC1646	PZE-105093464	5	135343343	135343393	135343293	GRMZM2G073826_T01	Exon	[A/G]	CCCAGAAAACGCTGGTACATCAGGAGAAGGAACTTCTGATTCCATTCGTC[C/T]TAAAGGGCCCAACGCCCATCCAACCGAAGTTTCTGAAAAGGTATTGGCTA
MC1647	SYN32229	5	135881032	135880972	135881092	GRMZM2G053925_T01	Exon	[A/G]	TAGACAAGCAAAAGATGTGGTAAAGTCCCTCAAGAAACGCATTGCACACAAGAACCCAAA[A/G]GTCCAACTTCTTGCTCTCACGGTAAATGTGATTTTCAAATCCCTTGCTGCTACCTGGCTT
MC1648	PZE-105094949	5	139396191	139396141	139396241	GRMZM2G063162_T01	Exon	[A/G]	CACAAAGAGGATCCTCGAAATTTGCAGAACCTCCTGTTACCTTGTCAACA[A/G]CAATAGTTACAGTTTTCTCCTCCACATGTGCTTCCTCATCCTTGCCAGAA
MC1649	PZE-105095399	5	140134201	140134151	140134251	GRMZM2G060253_T01	Exon	[A/G]	GAGGAGGTCGCGAGGAAGCAGAAGGAAGAGTACCACAAGCAGATGGAGGT[A/G]TACAAGCAGAAGAAGGCTGAGGTGTGAAAACTGTACAGAATGTGCTTCTA
MC1650	SYN37760	5	141206826	141206886	141206766	GRMZM2G095082_T01	Exon	[T/C]	AGAGTAACGAAGAAAAAGGTGAAGATGACAACTTACCCCAAATAATTCGCCCAAGTCAAA[A/G]CTGAATCCTTTTGGCGGAGCCTTCCAGGGAAGGTTACTGCTCTGCAGTGAGGCACTAGCA
MC1651	PZE-105096701	5	142462456	142462406	142462506	GRMZM2G055754_T01	3 UTR	[A/C]	ATGAGGTTTTCAAGAGAGAAGCACAGAAAAGAGTCCAGGTGGAAGGATCA[A/C]GGAGATGAATGTTAAGCCAAGCTTAACTATTCCTCCTTGTCCAATAGCTT
MC1652	PZE-105096793	5	142618031	142618081	142617981	GRMZM2G105498_T01	5 UTR	[T/C]	AGCAGCAACGAAAGCAAAGGGGGTAGTAAAGAAGGAGATCGAACAATTGG[C/T]CAATTATCAAGGCAGGAATAGGAAAGCTAGGAGACGAGGAGCTGATGTGA
MC1653	PZE-105097077	5	143119887	143119837	143119937	GRMZM2G358711_T01	promoter	[T/G]	ATTAGCACGACATGTGTTCTAGAAGCACAAGAACTCGAACGTGCTGTAAC[A/C]GGCTTTCAGACTTCATCAGACGACACGGTGATGATAAACATGCATAGTTA
MC1654	PZE-105097108	5	143202258	143202208	143202308	GRMZM2G324111_T01	promoter	[A/G]	AAGCCGAACGCGGCCAAGCGGCCTGGCCGCCTATTTCTTGCGAACGCGAC[A/G]CTGCGCGGCGCGCGCACAACGCTTAGGACTTCCTTTTGCTTCTTACATTT
MC1655	SYN13750	5	143708648	143708708	143708588	GRMZM2G114675_T03	promoter	[A/G]	CACGGCTGCATGCATGCACTTCCTTTGCCGCGATTCTGGTTTCTCTCGTCTTTCCGACTG[C/T]ACTGGAGCCAACCCAACCCGATCATCCGCGCCGACATCATCAGAGCCACCTTGCACAGTT
MC1656	SYN35104	5	144153799	144153739	144153859	GRMZM2G111529_T01	Exon	[A/G]	TATGTCTACCTCATCTCACACTTTTTTTATTACAAACTATCTAGTACGGGGAATGATGTA[C/T]TACAGAAAAGCATTGAAACTACAGGCTCTCTTAGACATGACAAATGATCAAGGTGCGTAT
MC1657	PZE-105098137	5	144753007	144753057	144752957	GRMZM2G126447_T02	Exon	[T/C]	TCTTCTGCGGAACCGCTTGCGTCGGCGGCGCATCAGCGGAGCGGGTATGG[C/T]CGGTACCCCCTTAGTCGAGATGGTTTTGTTCAAACATCTGGTTTTTGCCA
MC1658	PZE-105101338	5	152028746	152028696	152028796	AC233920.1_FGT002	Exon	[T/C]	TGTCCCCTTTCTTCTGCTTGCCGTCGAGCTGTGTCAACAGAAATTACTAT[A/G]TCACCCAACTGCAGCTGTCAAAGCAAAACAAAACATATATATAACAAAAA
MC1659	PUT-163a-30705690-1902	5	155176462	155176419	155176506	GRMZM2G073630_T01	Exon	[T/G]	GAGGGTATTAGAAAGTTATTTGATGAGGTTGACGCTCAGCTACAAAAAGAGAAAG[A/C]AGTGGCCCTTTATGAGGCCAGGCAGAAAGCAGANCAAGAAAGAAGAGAGAGGGAG
MC1660	PZE-105103602	5	157008464	157008514	157008414	GRMZM2G341171_T01	Exon	[T/C]	AAGGGAACCAAGCACCACCGACCAGTGCGAAATCAGCAACGGCGGAGATG[C/T]TGGCTGCAGAGCTCAACTCGTCATGCTTGGAGAACATGTTACTCATGACA
MC1661	PZE-105105471	5	160204633	160204583	160204683	GRMZM2G411333_T01	promoter	[A/G]	ACGCCAAGAAAAGCATACTACTGACCTATGGGGAAGCTGCAGCCAGAAAA[A/G]CAGCGCGCGCCGGCGAGGCTGATAGGTCACCTACCCGGTATCTGTGGGGA
MC1662	PZE-105105740	5	160749166	160749116	160749216	GRMZM2G366698_T01	Exon	[T/G]	TTCATTTCTGCTCGCAGCTGATCATTCTCTCTCAACCAGTCAAAGCATCG[A/C]CGGGAAACCAAGCCCATTGCCTCATCGAAAGAAATGTTATAAAGCCGGTA
MC1663	PZE-105105910	5	161040749	161040799	161040699	GRMZM2G001184_T01	5 UTR	[A/C]	GGATTAGCAAGATGCAAAATCATTATATCACTTGAAATTTGGCACAGGTA[G/T]AGCTGCCCTCGTCATGGTAGCCGCTAGTTGGATAGTTAAACTACTTAGCC
MC1664	PUT-163a-18162524-1229	5	161504267	161504212	161504322	GRMZM2G025598_T01	Exon	[A/G]	TCGCCTTATTTACAGAGCCGGGCTGCTGATGAGATCTCGTTAGCGGTCAAATGGG[A/G]ACTCATTGTCATCCTCTACCACCTTGAATGGCTCCGGGTGGCGACTGGAGCAGTA
MC1665	SYN33594	5	163451240	163451300	163451180	GRMZM2G474531_T01	Exon	[T/C]	AGGGCTTCACCTAGCGAAGCAGTGAAGAAGGGTGGAGTGGTACAGCCAGCTGGTTCTACT[C/T]TACTTTCGACATCTCTGTCGTCGTCGTCGGCGTCCTTGGTTGACAGGTTCGAATCTGTTC
MC1666	SYN1390	5	163779167	163779119	163779216	GRMZM2G307368_T01	3 UTR	[A/G]	GATTTCTTTCTTGTATGGGTCGCATCGCAAATCGCCCGCGAGAAGTATATAATCCACGGA[C/T]ACGGATACCTAATCATCCACCATCGATCAGTTGTAGCCGGGCGGCGGCGGCGGCGGCGGC
MC1667	SYN16675	5	165361318	165361258	165361378	GRMZM2G168807_T01	3 UTR	[T/C]	CTGTTTGGCTCTTGGCTAGAGATCTTCCATAAGAACTAGGAGTACTACGAGTTTTTGGTG[A/G]GGAGAGAGGGGAGAGGTCCCCAAACCCGATCTTTGGTCATTCATTGCTGCTACATTGTAC
MC1668	SYN36807	5	166437489	166437549	166437429	AC214350.3_FGT007	Exon	[A/G]	CTCATCATACACGATTTTTCCACTTGGATTCTTCACAGCTGCCACAGTTGCTGGGAGCTC[A/G]GATAAGCCCACATCCTGGTTTCTTGGAGCAAGAGTCTCTGCNGAAAACCCTGCATCAGAG
MC1669	SYN35491	5	167472346	167472286	167472406	GRMZM2G099334_T01	3 UTR	[T/C]	AAAAATGCTAAACTTGGATAATGAGCTGATGCCCGGAGGATAATCTTGCAATTGCTTTAC[C/T]NTTGCTTATTTATGTTGTGGACAACTGATATTCATGGCGGGTTAGTTCTAGAAATAGAAC
MC1670	PZE-105110447	5	167625249	167625199	167625299	GRMZM2G020840_T01	3 UTR	[A/T]	ACCACAACCAGCACGAAGGGAGGAAACGGGTAGGGGGGAAGAGGCAAAAC[A/T]GCGCGGATCACAACAAGAGGGAATAATAGCTTCACTCCTTTCCTTCTGAC
MC1671	PZE-105110627	5	167704119	167704169	167704069	GRMZM2G162663_T02	promoter	[T/G]	GAACATGAGCGAACAGATGTTGCCAAGTCACGGTCGCACGCCGCTGCAAC[G/T]AACACATCACAATGCCTTTTGCAACCTACGACTCCCAAATAATCACCTGC
MC1672	ZM013389-0408	5	168561903	168561844	168561962	GRMZM2G126922_T01	5 UTR	[T/C]	CTATGATGATAATGAGCTCTAAATTTTATACTATAAAATTTAAGAATCAAATCAGATTAA[A/G]ATCGAACTCTATCTCTATTCATTTGTGAACTAAAATTTATTTAGTGTCTTACCAAATTNT
MC1673	SYN34468	5	168933136	168933076	168933196	GRMZM2G115491_T01	3 UTR	[T/C]	CACTTGAATGTGACACCTAACCCCACATGCCCATCCCATCTGTACGTACCGGCATTATCG[A/G]TCCATGATAACCACCGTCCACCGCCAAATAATTCATACAGACATTAACAAATGGAAGGAG
MC1674	PZA00674.4	5	169279538	169279592	169279485	GRMZM2G073950_T01	intron	[T/C]	GCAACAAGAGGGACCTGGATAATTCAAGCTGAAATCATAACGCGACCAGAGAAGTGGATG[C/T]TTCACCAGTATCACTTAGAGGAACAACAAAGAAACATCTTTGTKGTTCCNNNNNNNNGGT
MC1675	PZE-105113328	5	170209829	170209779	170209879	GRMZM2G071484_T01	promoter	[A/G]	TTGCCGGTTAATTTCATTTGCCCGGGACTGGTTAAGATCAAAAGGAAGAA[A/G]CTAGTAGGTGGGTTGTATACTTGTATGAGTCTAGCTAGCTACCTGGTCGG
MC1676	PUT-163a-60355040-2750	5	171731175	171731121	171731229	GRMZM2G000278_T01	3 UTR	[A/G]	TTTGATAATTTACAGAGTATAGCACACAATATGCGAAAAAAAAGGTGGATCC[A/G]GACAGAAGGAAACTACAAGTACGCGCCGAGGGTGCAGCATCTCAGCACCACAAAC
MC1677	SYN19113	5	172138053	172138113	172137993	GRMZM2G165631_T01	Exon	[T/C]	AAACTGGATCAAGGCAATGGCCATGACAGCATCACTTTTCCCATTTATGTGCTTTGGAAT[C/T]GGCNTGGTGCTTAACACTATTGCTATTTTCTATGGATCGTTAGCTGCCATACCATTTGGT
MC1678	PZA00300.16	5	172438343	172438283	172438403	GRMZM2G006791_T01	Exon	[T/C]	GGTCAGTAGTAACTTGTAGATTTTGACTTGATTTTCACAGGCCTGATTAATGCATTGAAG[C/T]TTATCCAGCCTATCAAGGACAAATACCCAGGTAYCACTTATGCAGATTTGTTCCAGTTAG
MC1679	PZE-105115759	5	172785803	172785853	172785753	GRMZM2G540772_T01	Exon	[T/C]	AATGCAACACCACTTTGAGAAATGGACTATCTTCGCCTGCAGAGGCATGT[C/T]ATAAAAAAGTGGCTTACATGCTGGTCCATTTTTAATAGACATTGTGCTAG
MC1680	PZE-105116229	5	173209644	173209694	173209594	GRMZM2G149865_T03	3 UTR	[T/C]	GTACCAAATTTTATGAGCTAGTGTGTTGGCAGGCGCTGCGAGATGTACCA[C/T]TGTTCCAGAGTACCATTCAAATCTTGTCAGTCCATTTGATGGATGAGGAA
MC1681	PZE-105116507	5	173804986	173805036	173804936	GRMZM2G047528_T01	Exon	[T/C]	CAACAGAAATTTATAACAAATAGAATGTGACCTCCTGAATTTGCAGCTTT[C/T]CCTTGGACCCCTTTGGTACTTTAACCTTTTTCTTCTTCACAATGATCTCA
MC1682	PZE-105116521	5	173846165	173846215	173846115	GRMZM2G108085_T01	promoter	[A/G]	CACTAGGATAACCGGATAAATGGATCTTTGAGTGAAGTGGCGCGTGCAAA[C/T]GTCTCTGCGGCTGGCTTGTTCGCCAAATTGGCAGCTCGCCACGTTCTTCT
MC1683	SYN11021	5	174337971	174337911	174338031	GRMZM2G113325_T01	Exon	[A/G]	CATTATCCGTCTTCCTAGGCTCTTTCGCTTTCTGCAGAAGCCACTTGCAAAATTCATATC[A/G]GAAGTGAGAGCACCAAAAAGTAAGGAAGGTTATGCATCCATAGGTGGCGGTTCTCCTCTA
MC1684	SYN11018	5	174352004	174351944	174352064	GRMZM2G113409_T01	Exon	[A/G]	GGAGCAGTGTCCCACTGTTGGCCGCTCCGGAAATTATAAGAACTTCCAATGCCCACCAGG[A/G]CATTACAATGGTCTTGCATCACTCTTCTTCAACACAAATGATGATGCCATCCGCAATCTC
MC1685	SYN11012	5	174404704	174404764	174404644	GRMZM2G113596_T01	Exon	[A/G]	GTTCCCTTCATCAACTAGGCATTCCATTGTTTTGAACTTGCAGTAATGTGAGGCATACAC[C/T]AGAGCCAGATCGGTGTCCACAGCCAAGCTATTCTGATATGCGACCTGCATAAGGGGCCAA
MC1686	PZE-105117679	5	174434101	174434151	174434051	GRMZM2G011620_T01	promoter	[A/G]	AGCGTTCATCATACTGCAGCGACAAACGAATGACACTGAAGAGTGAATAG[C/T]TGTTGCCCTTGAACTTACAGCTCTTGTAATGAGGTAAAGAGATGCTAAAC
MC1687	PZE-105117757	5	174670738	174670688	174670788	GRMZM2G135816_T03	Exon	[T/C]	AGGATTGATGGACATGTTGGCACTATTTCATTTATTACATCAATGACAGA[A/G]CATTTTTGTGCTGGCTGCAATAGATTACGGTTATTGGCTGATGGAAACCT
MC1688	SYN34523	5	175640660	175640720	175640600	GRMZM2G404693_T01	Exon	[A/G]	AGGTTNATGAAGCCATGATGGTGAGGGTGAGACAATGGGTAGAGCCACGCAGAATTGCTG[C/T]TGCACTCTGCATGCATGCCATACATGCTAGCACAGCAGGGGTTCTTCAAAAATTACGCGA
MC1689	SYN31794	5	175735361	175735421	175735301	GRMZM2G023988_T01	Exon	[A/C]	CCCGCAAGGACAAGCTCTTCGGTCATCTAGCGCTCTTTGAAGGCCACACGCCAGCAGTTA[A/C]TAAGCCAAACAAGGATGTGGTGACAGGGCCTACAGAGTCCACCATTGATGCTATGGAGGA
MC1690	SYN22185	5	176085285	176085345	176085225	GRMZM2G049039_T01	Exon	[T/C]	CTAACCTCCGTGGAGAACCAGTTCTGGTCGTGGACAATAATGAGCTGGGCAATGATCAGA[C/T]ATTATCGAGCTTTCTTGGGCGCAAGCGAGATTACGTCGGTCTCGGTCTAGCGCTTCAGTG
MC1691	SYN7362	5	176165201	176165261	176165141	GRMZM2G040511_T02	Exon	[A/G]	TATTGGTTCAAAATCAAATCGATCAAATATCTCATTTACAGATGCCCCCAGCTCTTCTTC[A/G]ACAATTTTTACAGCTGTCTCAGAAGGAAATGGAGGAACTTGATCCTGCAAAAATATGTAA
MC1692	SYN7364	5	176261646	176261586	176261706	GRMZM2G115420_T01	3 UTR	[T/G]	CTGAACCAGAACTAAGCTATGGCAAAACGTAACACGGTTCTGCATACCACGTAGTACAAT[A/C]GCTGCTACATTCGCTGCTGGACTATTGCAAGAATGCTTTAGAAATTCACCCTTAGATATA
MC1693	PZE-105121226	5	178023519	178023469	178023569	GRMZM2G095861_T01	promoter	[T/C]	TGATATATGCGGATCAGTTGTATATACCACCGAATTCGATACCAGCACCT[A/G]CGTAGTCCCGGCACCGACCATTTTTTTCTTCTTTGCAGACTCTATCACCG
MC1694	SYN34899	5	178089089	178089149	178089029	GRMZM2G095782_T05	Exon	[T/C]	AACCGACATGAGATACAATCCATGTGGTGGTGCTGACAAGGCCACCTTCGCCAGTTCTTT[A/G]CGGTCCCTGGCCGCAATGATCGCTGGAACGATATCAGNAGGAAGTGCTTCCTTTCCGACT
MC1695	SYN19128	5	178367535	178367595	178367475	GRMZM2G106404_T01	promoter	[A/G]	AAACTAGAAAACAATGTTATCCACTGTCACCGTAGNTCTTTTAGAGACACATTTTAACAT[C/T]GCCACCACCTAGCACGCCTATTGTTTTGCTGATGTTTCCCATTTGATCAGAACAATTCTA
MC1696	PZA01304.1	5	179241189	179241249	179241129	GRMZM2G089517_T01	5 UTR	[A/G]	TTATGTGTAAATCCCTTGGAGGGTAGAGCATTGAGGCGGGGTTATGAGTAGAACCGTCGC[A/G]GATTAAATGATTATGACCGTGTTTCTTTACGCAATTTCTTCGTGCTATTGGTACTTATAC
MC1697	SYN38466	5	179194411	179194471	179194351	GRMZM2G172900_T01	Exon	[T/G]	GGTGGGTTTCACCGGAAGATAGATCGGTGAACAGTTGGACGATTCAGAAAGATATGGTTG[A/C]AGATGTGGATGCCTCAGCAGCTCCCCAGCCTGTAAATTTTTTTAGGGAATGTTAACATCG
MC1698	PZE-105122421	5	178994256	178994206	178994306	GRMZM2G556845_T01	Exon	[A/G]	TTGTCTCAGATACAACTACTGGCTGATCTGAATCTAAAGAAGACGCCTCA[A/G]TTGGCAGAGTTGGTGGCTGATGATAATGGCAAGGTTTGGATCACCATGAA
MC1699	SYN16059	5	178878025	178877965	178878085	GRMZM2G101523_T02	Exon	[T/C]	GGTAATGTTGTAGAAGCCATGTCATTGCTTAAAAAGGCAAAGCTACTAGAGAAGGATCTC[A/G]AAACTGAAGAGCCAGACTCAAAGGTTCCTTCTCTAGAAAGGCAGAAAACTACACATGCAG
MC1700	SYN9626	5	179974751	179974811	179974691	GRMZM2G092780_T01	Exon	[A/G]	ACGATCTGCAGCTGAGCTCCCGTAGGGCCAGCAATGTCCGAGAGAAATCCAGCCTGCTGG[A/G]CACTTGACTTCTCAGCAGACGCGATCTTCTCTGCTTCTGAAGACAGCAAGTCACCTAGCT
MC1701	SYN23392	5	180456942	180457002	180456882	GRMZM2G079682_T01	Exon	[A/G]	GTCAGCCGCGACTCGGCGAAGCCGAACCGCTGCCGGTTCTCCCTGAAGTGGAGNTCCTTC[C/T]TTATGCCGGTGAAGGTCGAGTTGGACTCCAGCAGCACGAACTCCGACACGTAGGGGCTCA
MC1702	SYN15524	5	181267486	181267426	181267546	GRMZM2G144166_T01	5 UTR	[A/G]	TGTTCATGTCTTCTTCATCACATTCTTCCTCCTCAAACTGCCCATTCGTAGCAGTATCAG[A/G]CATTTGATCATGATCTATAGAATTGATCTCTACGATTTTCGCTCTGACGTCTGGAATATC
MC1703	SYN8745	5	181441480	181441540	181441420	GRMZM2G031107_T01	Exon	[A/G]	ATACAATTCATCATGTCAGGAGGGTCGTCTGAATCTTCCCCGTTATCTGGACAAAATAGC[C/T]TTAGTTCTCTATCAATTTCCAAGGACAATGAACTATCTTCAGAGTCTGGCTGCTTGTCCA
MC1704	SYN1324	5	181696854	181696794	181696914	GRMZM2G006707_T01	Exon	[T/C]	CAGTGATGACTTGTTATTTGAGCTGAAGAAACATGTTGACAAGTATTTGCAAGAGAAAGA[A/G]CAGAGCCAGCAGGTGAAATCTGAGCCCTCCGAGAATGAAGCTGTGAATGTATCTGGCCTT
MC1705	SYN20647	5	181885001	181885061	181884941	GRMZM2G115755_T01	Exon	[T/C]	TGTATATTACATTATTGGACCTACAGGAGGATCAAGAGATACATGAAGAGCCCTGACCCC[C/T]TGGTGGAGCAACAGATGAAAGAACAAGGGAGCATAGGAGATCATGGCCTTTTTGACTGAT
MC1706	SYN20659	5	181939627	181939687	181939567	GRMZM2G024550_T01	Exon	[A/G]	GTGGTCCATGCCNAGGTCTAGTAGGTAGGGGACCAGCTCAGGGAGGGCGGCGCCTGAGGC[C/T]GCCGTGCTTATTCGAGCAATCGCCTTCTGCTTGTTTGAGCTCGTGGGTGTAAACGCCATT
MC1707	PZE-105125373	5	182590654	182590704	182590604	GRMZM2G028096_T01	promoter	[A/C]	TCACTGCACCCAATAGCATAGGCAAGCAATACAGCTCATTGACGGGAAAA[G/T]AAGAACGATTCCGATTTGCTGCTAGTAACTTGTCATTGAGCATTGAAAGA
MC1708	PUT-163a-149076210-846	5	182537060	182537104	182537016	GRMZM2G014750_T01	Exon	[T/C]	CCAATAATCCTTCTCAGCTTCACCAGTCACAGGCTCCAAAGTAACAATGTGGTC[C/T]TTAATTATCAAGCCACCATCAGCAAGTACTGCAGACATGCGGGCTTTTTCAGCTG
MC1709	PZE-105126109	5	183535797	183535847	183535747	GRMZM2G081955_T01	3 UTR	[T/C]	TGTATGATGGATGGTCTATTCTACCGGGACGCTACTTCTTCTCTGTCGTG[C/T]ATTTCGTCTTGATAGCCACTGTAGCATCATCGACGTCTAGTGCTAGTAAA
MC1710	PZE-105126583	5	183787445	183787495	183787395	GRMZM2G099850_T01	Exon	[A/G]	CGACGTCATCATAGTCTGACTCCGAGTCGTCGCAATCATCTTCGTACCAG[C/T]AGTCCTGCTCCATCGGCACCGGCGCCCGGCAGTAGGGGCACATCGACTTC
MC1711	PZE-105127617	5	184543299	184543249	184543349	GRMZM2G392798_T01	intron	[A/G]	GAGATTTCGTCCGCTGAAGCACATGCACAGACCGATCAGTCCAACGACCA[A/G]CATGCGGATAGCTCTCTGAATGTTTGAGTTTGCAGGCAGAGATAAATACC
MC1712	PZE-105128217	5	185620203	185620253	185620153	GRMZM2G094563_T01	Exon	[A/G]	TTCGTCTTCTACAACTTCAAGCCGGTAGAGAAGAACCCGTACTTGTACAT[C/T]GGCGACGACGAGAAGGAGGCCGCCCGTGGCCGTGGGCACCTCGAGACGGA
MC1713	PZE-105128434	5	185696084	185696034	185696134	GRMZM2G028830_T02	5 UTR	[T/C]	AGAACAGAAAGGGTTCTTGCTCTCCGGCTCCGGTTTTAATACAGTGCCAA[A/G]CCTCCCTCTCACTGCCAGGACATGAGTCCATCCAGTCCTCACTTCACTCT
MC1714	PZE-105128581	5	185707663	185707713	185707613	GRMZM2G028736_T01	3 UTR	[T/C]	GACGCGGCCAGCGGCGAGTTCTAGTGTGTTGGATCACAAATCTCAGTATG[C/T]TAGTCCTACATCATGATTGTACAATAACAACCATGAGATATACTCCCTTC
MC1715	PZE-105129384	5	186727458	186727508	186727408	GRMZM2G074604_T01	3 UTR	[A/G]	CGCAAGATGTACTTAAACACAACAACAGTATATGACCTTAGAAAACGCTG[C/T]CCGCCACCATGGCATGCACGTCGGCCGGTGGCAGGGCAGCTACACAAAAG
MC1716	PZE-105129597	5	186845517	186845567	186845467	GRMZM2G170692_T01	promoter	[T/G]	GGCTGCCATCCTATCCTATCCCCCAAATCAGAGCAAAAGCAGGACCAAAC[G/T]TCTGCCAGCAAACTGTAGCAAGGTGAGTGGTGGGACGAAGCGAGCACGGT
MC1717	PZE-105130792	5	187621513	187621563	187621463	GRMZM2G141411_T01	Exon	[T/C]	TCATGGACCTTCTCACCAGCAGCACGTCTTCTGGCCACATCCCAAGCAAT[C/T]TTGCTTGCCTTCTCAGGATCCTTCTTTGCCTCCTGCAACCGTTTAGCCTG
MC1718	SYN1397	5	189452162	189452222	189452102	GRMZM2G315121_T01	3 UTR	[A/G]	GTACATACATTGGAGATTGAGTAAGAGCAGAACAGTGCAGAGAAACAAGTCGTTTTTCTT[C/T]TCCTCTTGCCATTGTTGTAACATTGCAACACGGAATCAGGTAAAATTCAGGATGTAGATG
MC1719	PZE-105133858	5	190250067	190250017	190250117	GRMZM2G389543_T01	intron	[T/C]	ATCTTCTCCAAGACTTACTGCCCGTAAGTTATCCCTTCCAAACACCAACC[A/G]CTTCGGCATACCGCTGCCTCTGCTTGCTCACTTTCGCCCTCGAAATCTGG
MC1720	PUT-163a-16926285-1144	5	190262284	190262337	190262232	GRMZM2G004847_T01	3 UTR	[T/C]	CTAGTTCATTGAGCTACCTATACTAATAATTTCCATAATGAACAAGGTAAAACAT[A/G]GATGGGTGCAATTGAGCAGATCACAAATCCAGCAGTACAGATGGTTGTCA
MC1721	SYN14522	5	190533399	190533339	190533459	GRMZM2G117238_T01	Exon	[T/C]	TAGACATTGTTGTGATTCAGTATCACGCAAAGCAGGCCCGTCAATATTATGAATAAGAAG[A/G]CACACGTGATCATCCACATCGTCAGATGTCTGTCTCATTAGGAATGAGATGATACCCTCT
MC1722	PZE-105134476	5	190657879	190657929	190657829	GRMZM2G135291_T01	Exon	[A/G]	AAGAAGCTCCATAGGAAGCTGATCCCAAAGTACTTCAGAAATGCACGTAC[C/T]TGCTTCCTGCAAGTGAGTATGAGACCAAGAATAGATCATCAGAATCTCGG
MC1723	PZE-105134931	5	190801337	190801287	190801387	GRMZM2G171406_T04	5 UTR	[A/C]	TCAGCGTTCCGCTACCTCCCATTGCACCCACCTGATCAAAGAAACAGAAA[A/C]AGAAGCCAGAAGATGAATATACTGCTGCATTAAAAGGGGGGAGGGAAGTG
MC1724	PZE-105134993	5	190968214	190968264	190968164	GRMZM2G124136_T01	Exon	[A/G]	TTCATTTCAAGAAAAGGATGGGATTTAGTATTCACAATGCTTGCACTCTG[C/T]GCACTGGTTGCTGCTGTGCTGTTGTCAAGTCATGTGAAAACAGAAATTCC
MC1725	SYN33025	5	191643708	191643648	191643768	GRMZM2G139920_T01	Exon	[T/C]	CCATACAGTATGTTCGAAGAACTCCGGGGATGAACATAGCTCATGCGGCTTCAGAAGGAA[C/T]GCCATGGTAACCAATAGTAGAGTGTTCTGAGCTGGAAGGAACAGCATTGTACTGACCATA
MC1726	PZE-105136417	5	191822963	191823013	191822913	GRMZM2G118731_T01	Exon	[T/C]	CTTAAGGAAGGAATGGGAGGAGGCAGCAGCAGTGATTTCCATAGCCCTTT[C/T]GACATTTTTGAGCAACTTTTTCCGGGTTCTAGCACCTTTGGGGGTAATCA
MC1727	PZE-105137112	5	192213972	192214022	192213922	GRMZM2G327266_T01	5 UTR	[T/G]	TTCCAATCCTGCATTTCCAAATGGCATTCTCCAATTGTACTTCATGCATG[G/T]TGCAACTTAATTGCATTATTGTATCTCCCGGCATATTATTTGGCAGGTAC
MC1728	PZE-105137926	5	192917760	192917710	192917810	GRMZM2G024245_T01	3 UTR	[A/G]	ATATGGTCATTCTGAGTGCCATTGTCAAACCTGTCAGTTGGGCCGTCAAG[A/G]TAGCTAGCGCTGATCTCCATTACATTTTTTCCAACCAAGCACCGGGGAGC
MC1729	SYN26067	5	194022875	194022935	194022815	GRMZM2G345991_T01	Exon	[T/C]	GTCTTAGAAGACTGATGTNNCTCTTTGTAGGTTTGTAAGAATGTGGCGAGACAAGTTGGA[C/T]TGCTACCAGATACAGTGTCAAATGATCTCAGAGGCAAAAAATCTGGATTCAATTGTTCCT
MC1730	SYN29254	5	194162184	194162244	194162124	GRMZM2G002627_T01	Exon	[T/C]	TGCTGCTGCAGAGACGAGCAAGCAGGGAGATGAGGCAGAGCACGACCTGAGTGACAGAGG[A/G]CTCTGCCTGGTCCCTGTCTCGTGGACCCCGCAAGTCTACCGGGACGGGACTGCCATGGAC
MC1731	SYN29255	5	194216628	194216568	194216688	GRMZM2G090595_T01	5 UTR	[T/G]	AGAAGCCGGTCAAGAACAAGGGAATCTTTTCCCTTTCGGTAGCCGCCCTTGCCTCTGGGT[G/T]GTTGGACACTAGCAGGGCTGTCGATCTTCTCTCTACCCTCCCTTCACCAAAACAAGCAGC
MC1732	SYN32728	5	194760789	194760849	194760729	GRMZM2G144097_T01	Exon	[T/C]	TGCAACATTTCTGATGGAAAGTCTTTCATGGTCTCCTTCAACAAAAGATGCTCAGAAAGA[C/T]GCTTTCATGTACAATCCACAATTTCAACTCGATTCTTCAACCACTAGAGAGGGTCTTCCA
MC1733	PZE-105141327	5	196080440	196080484	196080396	GRMZM2G166976_T01	5 UTR	[A/G]	ATCCTCTGCTGTGCGGGTCTTTTCATGATCGTTTAACCTGATAGTTCACT[C/T]TCGCAATACCAACTGCATGTTAAGTCCAAATATAATTGTTTTTTTTCTTT
MC1734	SYN31105	5	196229520	196229460	196229580	GRMZM2G044495_T01	Exon	[A/G]	GGCCGGTCAAACNGGTGTCCAATGGAGTGATCTCACTGNTACTTCTCTGGTCACCTCTAC[C/T]GCTGTCATGATTCTTGGGTCCATCTGTGCTGCCTTGCGTCTCATGGTGAAGAGCTTCTTC
MC1735	PZE-105146550	5	199812525	199812575	199812475	GRMZM2G551246_T01	promoter	[T/C]	AGAAACTTCTATTTTCGTCACAAGGCTATTCCGTTCCGAGAGCCAAAAAC[C/T]CCACTGCTTTCATCAACTCCGGCGACTTGGAGAAGACGAAGTTCCAGAAT
MC1736	PZE-105147561	5	200344588	200344638	200344538	GRMZM2G034876_T01	3 UTR	[T/G]	GGACGCGTCATGTTGCTCCACTGTTCGTTCCTGCCTTTCTTCGGTCGATG[G/T]GTCACAGTAATGCTACAAAAGCAGCAGGCTTTCAGGTAGTACGCAGACAA
MC1737	SYN11895	5	200742309	200742249	200742369	GRMZM2G150374_T01	Exon	[A/G]	GGTACTCCAATACTTGCCAGTTTTTCTCTGTGGCGTGCCCAGGTCACAAGGTATAAACCG[A/G]AGATGATTAGAAGTCCTCCAAAAATACTGCAAACAAATAATGCCGATTATACATCATAAT
MC1738	SYN35169	5	202143215	202143155	202143275	GRMZM2G180983_T02	Exon	[T/C]	TGATTCTTCCGTGGATTGGAGCAGAGCACTAAGCTCATTGAGCCAAAATACAAAGGAACA[A/G]CTGAGGAATGCGTCCACCTGGGTGTACCCTTCAGTCAGTTTTGATTCTGTTCAGAAATCT
MC1739	SYN29324	5	202870770	202870830	202870710	GRMZM2G180930_T01	3 UTR	[T/G]	TTACATTGCACTATTTGTTCACAACAAAGCCCAGTACCTGAAGTTGCTAAACCGATACTC[A/C]GACGGGTCAGGAAAGTAAAGCACTGGTCTCGCGCACTTCAAACAGAAGTGAACATTGACA
MC1740	SYN29330	5	202879641	202879701	202879581	GRMZM2G180922_T01	3 UTR	[A/C]	TCATACGGTTCGTATACGGCGTTAGATGTGCGACAGCCACCAAATTTCTGCTGGAGCATC[A/C]GTTGCATTTGGATCTAACAATGGCTAGTTACATTACAGCTCATCCAAGAAAGCGACCTGT
MC1741	PZE-105151649	5	202992376	202992426	202992326	AC208539.3_FGT003	promoter	[A/G]	AGCAGAAGTTAAACCCTGCCAAAATACTCTTCCCAGAAAATAAGCAGTGC[C/T]GCTTCAAAGCTGTAGGCGCTGCGAATGGGCATTTGGCGTGCGCATGGCGT
MC1742	PZE-105152305	5	203461263	203461213	203461313	GRMZM2G399901_T01	intron	[T/C]	CAAGGCCAAGCTCAGGTAAGTACTTGATTTGCAAATTTGTTTTATCCTTA[A/G]GCACATCGTTTATGCGATTTTCAGGCTGCCCAGACTAATAACAGCAACTC
MC1743	SYN24659	5	203860120	203860060	203860180	GRMZM2G176270_T01	Exon	[T/C]	AAAGNCCCTTGAAAAGAAAGATGGCTTCTCCGGTGAGTCAAAGTCGANGCTCTCGTCAGA[A/G]TCAGAGTCTTCGAATGGGTCAAATGCTGCTCCTGCTTCTCTCATCGCAAGAATGTAGTCG
MC1744	SYN21728	5	204076663	204076603	204076723	GRMZM2G459715_T01	Exon	[A/G]	AGGGAGATGTGCTCCAAGGACATCAAGACATGGACGATTTTATTATCCAGTTATGGTAAG[A/G]CGAGNCAGATTGGCAAGATGCTGTCAACCTTTGAGGCGATGAGGAAATCGGAATCCATCT
MC1745	SYN1872	5	204573071	204573131	204573011	GRMZM2G317450_T02	3 UTR	[A/C]	TGTCAATTCAACAAATATGGTAGTATTGCAACGTTTTTGTATCAACCTTCCACAGTACAT[G/T]CATTCAATCGGCAACTAGACCTATATAAACAGCAAGGCAATTGTAAATTATACTAAGCTT
MC1746	PZE-105156153	5	205432399	205432349	205432449	GRMZM2G059526_T01	promoter	[A/G]	CACCGCATATACTTAGTCCTAAAGCTAGCCATTTGTTTGGCGTCGCAAAC[A/G]CCGAGTTGTTTATTGGATTGGCCTAGAGCAAAAACCGGAAGTCCAATAGC
MC1747	PUT-163a-148940529-435	5	206072689	206072744	206072635	GRMZM2G140070_T01	3 UTR	[T/C]	TTAAGGTATCTATTGGACATAACCGTCCAACTTGATATAAATACAACAGTATCC[A/G]ACTAGGGGTCCAAAACTAAGTGGTACATACACCATTTTTGAAGCTGGGGAGGTTC
MC1748	PZE-105157980	5	206091154	206091104	206091204	GRMZM2G031991_T01	3 UTR	[T/C]	AAATAAGAAGAAGAAGAAGCAAAGCAGTCTCACTAACAAACTCCTGACCA[A/G]GACCTGAAAATTTACACGGATCCGAGGCTACATGCTGCATCCGAAGCAGT
MC1749	SYN1931	5	204660225	204660285	204660165	GRMZM2G041991_T01	Exon	[A/G]	ACACAGACTTCAACTGCTGCTCGCCCACGGTGATGATGGATAACGAGGATGAGGACAGTT[C/T]CGAACAGAAGGCGTCGGCGAGCAACGCTGCCGCCGCCGCCGCGGGTACGCAATTCTTGAA
MC1750	SYN7969	5	204879417	204879357	204879477	GRMZM2G375116_T01	Exon	[T/C]	GTCTATCTCCTTATGAGGGGATACATGTGCATCAACTTCTCCATCCTCTTCCAACATATT[A/G]ATTCCAGTACTGATGGTGGACAGCTTCTCGAAGGGCTTATCTGNGTCCTCNACGAAGCCA
MC1751	PZE-105163590	5	208480055	208480005	208480105	GRMZM2G517012_T01	promoter	[T/C]	AATCAAAACGGTCTTCAACGTCAGTGGTCAAAGAAGGGTCACCAGATTTC[A/G]GGCCATTTACCCAATTCCCCGAGGATGAGTCCCATAGATACAGCTGAAGA
MC1752	PZE-105163718	5	208422803	208422853	208422753	GRMZM2G159542_T01	Exon	[A/C]	GTGAAATAAGGTAATCAAATTATGCAGAGGTACTGCTTTACCTCACAACA[G/T]CCAGAAAGTGCAGCAACGCCTACAAATTTGTACATTCTATCCTCAAATCC
MC1753	PZE-105164922	5	208949969	208950019	208949919	GRMZM2G045883_T01	promoter	[A/C]	ACAACAGGGTAATCAGTCCCTGATGTCTATGGAGTATTTGCCAGTATTTT[G/T]CTGTACGGATCGGTAGTTTTCAAATGCTACCTTGATTATTTTGCGCTAGG
MC1754	PZE-105165053	5	208983731	208983781	208983681	GRMZM2G161146_T01	3 UTR	[T/G]	AAGAACTAATTTCATTTCAACACACAAAGGCAGCATCTGTTGCAAGCATT[G/T]GTATGCATCAAGGAACTGCACAATAGTTTGGCGAGGGGCTGTTCAAGTAC
MC1755	PZE-105165764	5	209617642	209617592	209617692	GRMZM2G012178_T01	Exon	[A/G]	GCGCCATTGCCTTTCTAATAAGCTTTTCTGCACCATCATTAAGCAGGACG[A/G]TCCTGCAATGGCAGCAGCGAATGTCAGGATGTAGAATGTCTATAAACTTG
MC1756	SYN21851	5	209915966	209916026	209915906	GRMZM2G103128_T01	Exon	[A/G]	GTCCTCGCAGAAGAAGAGTTTGTCGTGGAAACCATAGTTGCCGTCCAGGTGGAGGTACAC[A/G]TAGGGAGGGAGTCTGTTGCCANCCAAAGATCGGTCCGTACCACCACCGAAAGCCTTGTTC
MC1757	PZE-105166634	5	210071222	210071272	210071172	GRMZM2G453610_T01	3 UTR	[T/C]	ATTTCTGGTTGCAAAATCTGGGTGGCAAACCAAACATCCCCAACTGTAAG[C/T]GTACAACAACGTATTCCTTTCGTAAGCAATCTCTACAAGTTTGGGCACAG
MC1758	SYN9391	5	211217112	211217052	211217172	GRMZM2G080307_T01	Exon	[A/G]	AATACGAGCTGGTGCCTTCTTCGCCGTCCTCCGACGAGGAGAGGGGGTCGCGGAGGAAGA[A/G]AAGTGGGAGGAGGAAACGGAAGCGCGAGAAGGAGCGCTATGATGGGGCAGCGACATCGCG
MC1759	PZE-105169622	5	211351683	211351733	211351633	GRMZM2G134552_T02	promoter	[A/C]	TCTGCCTCTACCTGCCATTGAATTCCCTTCGTGTTTGGATTAGCAAAAGA[G/T]AAGCTTTTGTTTCGTGTTTGGATTAACAAGGGACATGGATTCTCTGTCAA
MC1760	ZM012862-0609	5	211803079	211803139	211803019	GRMZM2G463904_T03	Exon	[A/G]	ATCTAAATTTCTCATGTGCAGGGGATTGCGAAGCAATAGTTTAGAAGGAAGCCTCTCTCC[C/T]GATATGTGCCAGTTAACTGGTCTGTGGTACTTGTGAGTGAATTGCCTCCCTTCATTTATA
MC1761	SYN18050	5	212077472	212077412	212077532	GRMZM2G163749_T01	Exon	[T/C]	CACCATCGACCGCGAGTTCCCCGCCGATGTNGTTCTCGGCGACGGCCGCGTCTTTGGTGG[C/T]GTCTCTCTGTATGCCGGTGACCCCCTGGACTCGACTCAGTTGCCTCTGGTGTTCGCCGGG
MC1762	SYN22387	5	212292956	212292896	212293016	GRMZM2G098058_T04	promoter	[A/C]	AAGCGTAAGCATCTCTAGCTGAACTGTGTTTTGCTGCATATCTCTAGGGTGACGTTTTCT[G/T]CTGTTGTTGCAGATGCAGGGGATGGGGGACTTCATCGGTGAGATGGCCCAGATGATGAGC
MC1763	SYN36222	5	212425479	212425539	212425419	GRMZM2G110317_T01	promoter	[A/G]	TAGCACAACACATGGAGAAATAACCAAAAGACCAGTGATGTTTCATCAAGAAAATGAATG[C/T]GCAGTACTCCGCCCATTCCAAATTACAAGACACTTCAGCTTTTTTAGATTCATAGCTTTT
MC1764	SYN35254	5	212804460	212804400	212804520	GRMZM2G128214_T02	Exon	[T/C]	AAGCTCGGCCATGACAAATGAAGCATGCCAACCTTCCTTCAGACCAAATATTTCAAGCAA[A/G]CCATCATCTGAATGGGCTTCAACAAAGCCTTTCTGCGAATCGGTAGAGAATGCCAACATC
MC1765	SYN2910	5	213346124	213346064	213346184	GRMZM2G318635_T01	Exon	[T/C]	AGAGATTGCTTCCGGAAGCAGCTTTCCAAAGACTGAAGGAATCAGAAACTGGACTTCATG[C/T]TAAGGTTTTTCTCTTGTCATGTTGGTTTTGGATATTTCTTAACTTTTTGGGGGGTAATTA
MC1766	SYN37237	5	213586702	213586762	213586642	GRMZM2G178933_T01	Exon	[T/C]	CAATCTGTTCACTTTGCTTGCTTCCACAGGCCACTACGTCCCCCAGTTGGCAAGGAAGAT[C/T]GTCGAGTACAACGAGGCCTCGCCTCACCCCTTCATCAACCTCAAGGGAATCCTTGTGAGT
MC1767	SYN14688	5	213994223	213994163	213994283	GRMZM2G469111_T01	Exon	[A/G]	GTACTATGTNTTTGGGTTCCTCTTCGTCGTCTTGCTGCTCCTGGTTATTGTCTGTGCTGA[A/G]GTTTCCCTGGTTCTAACTTACATGCACCTGTGTGTTGAGGATTGGAAGTGGTGGTGGAAG
MC1768	SYN33410	5	214332613	214332553	214332673	GRMZM2G178892_T01	Exon	[A/G]	ACAAGTTCTGGATTATACCTTTACTGGTATTTTCCATTCAACTGCCTGCAGTGAGGAGCT[C/T]AGCGTTTTGTTCCGGCCACAAATGACAATAAGCTGCCCAATTGGTTTTCCAAGCTCTTTG
MC1769	PZE-105177818	5	214461579	214461629	214461529	GRMZM2G030465_T01	Exon	[T/C]	TTGCTGACGTCGCCCTACGTTTTTTTTTGTCGCAGTGATTTTGCAAGGTC[C/T]GTCAAACGGCTCAAGCTACTGGGATGATTGGAGTACTGATACTACATGTT
MC1770	SYN28054	5	214810457	214810397	214810517	GRMZM2G080247_T01	Exon	[A/G]	AGAGCTTCTCGACAGCCAAGTGAGGAACGAGATGAGAGCCGAGGTGCTTGAAGAAATTGC[C/T]CACCTCGTGATGCGATGCCTGAGCATGAGTGGAGAGGAACGCCCGACGATGAAGGAGGCG
MC1771	SYN31315	5	215062327	215062267	215062387	GRMZM2G150912_T01	Exon	[A/C]	TACGGAAAAGAAATGCTACCTGGGTGTTCCTTCGCGCAGTACAATTGAATTGCCACTAGT[G/T]CAGGCTGGGTTGGGCAAAGCATATGTGGAAGTCCTAGTTTCAAATGAGGTGGTAAAGAGA
MC1772	SYN31311	5	215104199	215104259	215104139	GRMZM2G058289_T01	3 UTR	[A/G]	CCATCAACAACTAACATCTTAAGAATGAATGCAGAGGCAACTTACAACGCCGGTGAGAGC[A/G]TGGTTTACTCCTCGAAGCCATCCATCATTGGGCGGTGGGCTCCTTCCGCAGTGTTCTTTG
MC1773	SYN22419	5	215393452	215393512	215393392	GRMZM2G079013_T01	Exon	[T/C]	TTCTTTTGGAACCTGACCACATATGAATATCCATGATACCATTTTACAGGGAATTGACCA[A/G]TTAAGGCCGAATTTGGGTGCTCAAATGCAGAAGCCATTTCTTTCAACACAGTCACAGTTC
MC1774	SYN32957	5	215521067	215521127	215521007	GRMZM2G379167_T01	Exon	[A/G]	TGCGGCGTGTTTTGCAAGACAGTGAAGCACCCGGAGTGCGGGCACATTGTGCACAAGCAC[A/G]ACAGAGATCGTGAGAAATGGAATGGCAGCTCCGATCCAGCAGGCGAAGAGTTACAGCAAC
MC1775	PZE-105180266	5	215551902	215551852	215551952	GRMZM2G379021_T01	promoter	[A/G]	ATCGGTTACATCAAATTGACAACATTTAACCAAAATGCTGCAGGTTTGCC[A/G]CCTTGAGAAAGCATCATGATGTTTTTCGGATGCTGTAAGTCCTGCTGATT
MC1776	PZE-105180267	5	215553113	215553063	215553163	GRMZM2G379002_T01	Exon	[T/G]	GTATATATATGCGATAGCCAAGGTGTTCGTGACATTTATGAGGCTGATGG[A/C]GCTGATACAATTGCTGCATCAGAACCGTTGGTTGTGCTGGTATGACCTAG
MC1777	SYN33305	5	215608980	215608920	215609040	GRMZM2G077460_T01	Exon	[T/C]	AATGGTGCGTGTGCGGATCCACTTCTGGCCGTACTTTGCAACGCAATAAGCATCCGTCGT[C/T]GCGCCCCTACCACCATCACGTGACTTCATTGGCATCAGGCCAGTGGCACCAAGAACACCA
MC1778	SYN33328	5	215673460	215673400	215673520	GRMZM2G081907_T01	promoter	[T/G]	ACCGCTGCATCCCTCGTATCAATCTAACTATGTCAAGGCTGATGATTGTTTCAGTTCTGC[A/C]CTCCAGTGTCTCCCGGATACATCTTTGGAAGTCCAGGAGGACCGTACTGGAAGGATTGAG
MC1779	PUT-163a-78087119-4201	5	215710510	215710562	215710458	GRMZM2G143651_T01	Exon	[T/C]	TCCCTGAGGCTACAATCATGAGGCCTGCTACCATGATTGGCACAGAAGATCGAAT[C/T]CTNGACAGATGGGCACAATTTGCAAAGAATTGGGGTTTCCTCCCGCTTGTTGGTG
MC1780	PZE-105181159	5	215886539	215886589	215886489	AC232393.1_FGT009	promoter	[T/C]	TTTCTAGAAACTAGTTTATAAAAAAAACTGGTTAATGGTGTTTGGAACCA[C/T]CTCAATTTCAAACTGATTTTAGCTAGAGGAGACTAGGGGCTTGATTGGAA
MC1781	PZE-105181205	5	215975707	215975669	215975746	GRMZM2G003028_T01	Exon	[A/G]	TTTGTGGAACACAATTCACATCGATGCAGTAGAACCGGATTCTGCATATT[A/G]AGTTGTAACAGAGGTCATCAATTTGTCAAAATAAAATAAAAAAACAAACA
MC1782	PZE-105181967	5	216641327	216641277	216641377	GRMZM2G145107_T02	Exon	[T/C]	GCTGCCTTATGCTTTTGCTGTCAAGCATTGCAGATCACTTACAGCGTTCC[A/G]TTTTCTGTGACTGCTGAGCTGACTGCCGGTACAGGAGGTGGACAAGGTTC
MC1783	SYN31563	5	217405876	217405816	217405936	GRMZM2G418998_T01	3 UTR	[T/C]	GCATGATACAACATATGTGAATTTCATATCAGCTATAGCTTTGCATTGAGTCAATAGTGG[C/T]GATTCATCAGATTCAGATAACAGGTCAGCTGCTCTAAAACCCTCCATAAGGTCTGAAGAA
MC1784	SYN31560	5	217471176	217471116	217471236	GRMZM2G147579_T01	Exon	[A/G]	CCAGGAAGGATCCGTGCCCTTTGACGGCTACCTCAGGAGCGTGCGTGCACTGTCCCGTGA[A/G]CAGTTTTTCCACCGCGCCCTATCTGCCAAGGTGCATAGCGCGCAGCAGCAGGCTAAGGTT
MC1785	PZE-105182641	5	217664047	217664097	217663997	GRMZM2G375002_T01	3 UTR	[A/G]	AACTAGCACTGCAGATGGTATGGTAAGGCGTAAGCAAATACAATATGACA[C/T]TGGTCCAGTTCCAGGAATGAATGGAATATGACATTGGTCCGAGATTTGCA
MC1786	PZE-105182647	5	217668213	217668263	217668163	GRMZM2G077531_T01	intron	[A/G]	CATACATCATTACTATACTACCTAACTTTGATATGCTTACTTATCGGTTT[C/T]AGCAGCCTCCCATGACTGTTTCCATCACTGGAGCCACAGGTTTCATTGGA
MC1787	PZE-105182657	5	217683063	217683113	217683013	GRMZM2G461640_T01	Exon	[A/G]	ACAAAAGTAAGAGTCATTTCCTCACTGTTAGAGTGCTGCATGTATATGGG[C/T]CTAGCCCATTAGGGCCCCCACCGACGCGCGCTGTCGTCGCCGCCACCCCC
MC1788	PZE-106000346	6	703533	703483	703583	GRMZM2G003669_T01	Exon	[A/G]	TTGGCCTCGGTAGCGAAACCATCGTCGGTGGTGGTAGCACGAGCGTCGCC[A/G]GTGCAACCCATCAAAGTGTGATGTCGTCGTCGCCGTTTCAACAAGAAGAA
MC1789	PZE-106000372	6	770446	770496	770396	GRMZM2G031958_T01	Exon	[T/G]	CACCCAACTGTAATGGCACGAACAGTGCTGGATGTGGTGTCGAACACGTC[G/T]TTGATACGTGTTGTATAGTAAACAAAGCCTTGCCTGATGCCTCTGCGTGC
MC1790	PZE-106000399	6	794099	794049	794149	GRMZM2G052825_T01	Exon	[A/G]	ATCATGCATGTATATGGTTTATTTGGAGTAGAAAACTGCATGCAGCGGGT[A/G]TAGAGGACGAGCACGTACGTACGTACAATGCACATGCTATCGTACGGGTA
MC1791	PZE-106001126	6	2045609	2045659	2045559	GRMZM2G313316_T01	promoter	[T/G]	CATGTGCTGTGGTGTGGCTTGTTTTGGGAGGGAAGGGAAGGGAAGGGCGC[G/T]TGAAGGTTTGCGTTGCAAGTGACTTGGCTCCTCTGCTACGGTTTCGGCTG
MC1792	PZE-106001206	6	2245013	2245063	2244963	GRMZM2G118378_T01	intron	[T/C]	AGTAATAGATGTGACTGTACTAGCTGAGGAATGCGGAATAAGTATCCAGG[C/T]GATATACCTTGTAAGCAGCTGACGAGATCCAGCCATGCCATGGCTTCAGA
MC1793	PZA00606.3	6	2398768	2398828	2398708	GRMZM2G123227_T01	Exon	[T/G]	GGAGGCCCTTAGCGTGGATCTCGGCGATGCACGGGTGGAGGCCGAAATGCAGGCCGCGCT[G/T]GATGACTACCAGGTCATAGGGTCGGACCTGAGCATCATCCCTTCGTGCGGAGCACTCGCA
MC1794	SYN22071	6	2885342	2885282	2885402	GRMZM2G057509_T01	5 UTR	[A/G]	GCGCTCGCTCCCCCTCCTCCCNCGAGCCCAGTCGCGTCGAGTCGACGCTCACTCTCTCTC[C/T]CCACGTCCTTCCCTCTCCACATCCAGCTGCGTATCCACCAATCGACAGCGACCTCCTCCT
MC1795	SYN21865	6	3576140	3576200	3576080	GRMZM2G051677_T01	3 UTR	[T/C]	GTTTCATTAAAGAAACTAAACCATCTTTGTAGCCAAGAAGACGAAGAATACTTGCACATT[A/G]GACTATTGGAGTCGCTGATCAATAGAAGGCATTATTACACAATCGTACGTTTGCACCAAG
MC1796	ZM012625-0147	6	3592384	3592329	3592439	GRMZM2G065532_T01	Exon	[T/C]	GCAGCTTCTGCTTGTTTTTCTTAATAGCTGCCTCAAGATGCTTGTTGTCT[A/G]AAAAGTCCACATAGGCCAACCCCTGTAAAAATAATAAGGGAAGACAAATCAACAGAAAGT
MC1797	PZE-106003908	6	4843812	4843862	4843762	AC205677.3_FGT005	Exon	[A/G]	TAAATCTGATAGGCGTTGCAGCTCACGGACGAGAACGAAAAGCTAAGACG[C/T]AGCCTCCAAGTCGCACAGGAGATGACCACTCAGGCCCAGCTCGCCGCCGC
MC1798	PUT-163a-94473612-4863	6	6270811	6270866	6270756	GRMZM2G134134_T01	3 UTR	[T/G]	AAAGTGCAACGGCAATCATCCACAAGTGATGGTGATCCATACAATGCATTGCAGA[G/T]GACCAAATTAGATACGGCATAAAAATGAAATGCTGTAGCAGTTATTCACTCCCTA
MC1799	PZE-106005121	6	6530553	6530503	6530603	GRMZM2G319307_T01	Exon	[T/C]	AGGTGAAACATCGAAATCTGATCGATATCATTACCTGCTGCTCTAGTGTT[A/G]ACACTAGAGGCAATGACTTCCAGGCATTAGTGTTCGAGTTCATGCCCAAC
MC1800	SYN27276	6	8111639	8111579	8111699	GRMZM2G068955_T01	3 UTR	[A/C]	TCCTGCAGGTTGCAAAGCAGGTTGCTTCAGATTTACACTTCTGCACCAATCAATGATCAG[A/C]GATTGTTTTTCTCTGCAGCCAGTTGAAGAGAATTTCTCCCGGTACATATACTACTAATAC
MC1801	PZE-106006615	6	8684175	8684125	8684225	GRMZM2G060057_T01	promoter	[A/G]	GGACGAGGAGTGGATTCTCATCTCATCTCAGCTGGCTGGGCCGGGGGAGG[A/G]GAATGGGATTATTATTATTATTCGCTGGCCTGGCCTGGCCATGGAGGAAT
MC1802	PZE-106007051	6	9493406	9493456	9493356	GRMZM2G301884_T01	Exon	[A/G]	CTTTTGAATTGAATTTGACCTGAGTGTGCGGGTGTAGAGTTCGTCGAGTG[C/T]GTAGCCGTCTCGCCGGTCTCCGATGACGACGAATCAGATGATTGCTGCGT
MC1803	PZE-106007309	6	21183603	21183553	21183653	GRMZM2G060856_T02	intron	[T/G]	ATCTAAAATTTGACCTATATAGACCATTAAACTCAAAGCAATAGGAAATA[A/C]TATGTATTCCGGGCATGTTCTGTGGTATTTTAATAGGAGATTTTCAATTC
MC1804	PZE-106007551	6	21942660	21942610	21942710	GRMZM2G005622_T01	intron	[A/G]	TGTGTTGTTATCAACTACATTTTTTATGAGGAAACAATTGTGGGAGGCTG[A/G]ATATAATTAGCTGTGCCTGTAGCTGCATATTATTAGGGTGAATTAGTTGT
MC1805	PZE-106008237	6	23827667	23827617	23827717	GRMZM2G110174_T01	promoter	[A/G]	CGCTAAAACCTAAATTCAAGGCCCATAGCAGAGATAATCGTAAACAAGCT[A/G]AATTATGGACCGGCAGAGGCGTGAAGTCTATTCTTCACAAGTAACTACCG
MC1806	PZE-106008404	6	24281841	24281891	24281791	GRMZM2G448607_T01	5 UTR	[A/C]	GACACTCCTTATCTTTTATCCGGAGATGGGGAAGGTTTCGAACGTCTCCC[G/T]GGGGCGGCTATTTATAGCTGGAGCCGAGGGTAGTTCTGGGATTTCGGGAC
MC1807	PZE-106008961	6	25702727	25702777	25702677	GRMZM2G495191_T01	promoter	[A/C]	GAGAGAGAGAGGAAACGGAGCAAGATCTTGCGGCTACTAGGCCGTGTCGC[G/T]CAAAAGCTACGCAGGGCCTGCAGAGACATATCACCACACACACCCGTTTT
MC1808	PZE-106009511	6	27111973	27112023	27111923	GRMZM2G381076_T01	3 UTR	[T/G]	TTAAAGACTGATGAAGTCTGAGCAGCTCTAGTTTTTCAGTGATGTACCAT[G/T]ATAAGAAGCTACAACTACAAGAGACTCTGTCCAGACTTTGTTGCTGTATA
MC1809	PZE-106010873	6	29638423	29638473	29638373	GRMZM2G024576_T01	Exon	[A/G]	CGTGTTTAGGCTGCACAAGGGCTAAGAGAGGGTGTGCAAAAGCTCAAAGT[C/T]TTGCATGGTTCCGGTATCACTGCTCTGGATGAATTAGCAGGTGAAATCGA
MC1810	PZE-106012204	6	31601593	31601543	31601643	GRMZM2G112238_T01	Exon	[A/G]	AACACCGGGCAGAAAACCTGCATGCTGAGCTCGTCAGTGTTCCCGGCGCC[A/G]TCCCTATCGGCAAGGTACCTTCTTTTGACGACACCTCTCGCCATAGCAAA
MC1811	PZE-106012245	6	31649309	31649259	31649359	GRMZM2G025959_T01	Exon	[A/C]	TGAGCTTACCAGCATCGAAGTTTTCTGCCCGGCGTTTGGCTCGGCACAAC[A/C]ACAGCCAAACAAGCAGGTACGTAGTGTGTATATGTCAGAGAAAAAATCAA
MC1812	PZE-106012790	6	32467127	32467177	32467077	GRMZM2G101625_T01	Exon	[G/C]	TACCTGATGATGACTCTTGCAGAGACAATGCCTCCAGAGGTTCTTGTAGA[C/G]TATTAGCGCATTTCTTCTCGATGTTCTTGATATGTTCCCTTAGAGCACGA
MC1813	SYN31781	6	32895561	32895501	32895621	GRMZM2G094581_T01	Exon	[T/C]	GGCCAGAGGGCGTACGGATGTGATGTACTCCTTGCCGGAGACGGTGTGGAGGAGGTCGAA[A/G]TCGATGATGCCTCGCTCCTGCAGCTTCCGCACCAACTCCACCACGTTCCGCTCCGACAGG
MC1814	SYN37644	6	33247600	33247540	33247660	AC215256.3_FGT001	promoter	[A/G]	TGCTGCTGCTGCCATCAACTGCCGTGATGTATTTCTTTAGCTCGTTCAGGAGTGTGTGGG[A/G]TGCTAATAACTGATGTTATATTTCTGTAGCGCGGCCAGAAACAGTACAACAGGCGCTCGT
MC1815	PZE-106013454	6	34547724	34547774	34547674	GRMZM2G459581_T02	5 UTR	[A/G]	AGAGATTACATTATTACAGCTCTAAACACGCAAGAGACAACTCCATGAGC[C/T]CTCTGGCACCTGCAGCACTTCACATAGTAAACTCTATGGAGATGAACTGT
MC1816	PZE-106015076	6	36482347	36482297	36482397	GRMZM2G334181_T01	promoter	[A/G]	AGTGTATATTGTCAACAAGCTTGCTTGTGGGATGCCTGCGTTCAGAGGAA[A/G]AAAGCGTGCAGCAGAACAGGTCATCTGCTGATCCATTCATTCATCTCGAT
MC1817	PZE-106015863	6	37900821	37900771	37900871	GRMZM2G069162_T03	Exon	[A/G]	TCGGCTGCCTGCAGGCCATCCTCACGGCGGCGCGGACCACGCCGGTGGCC[A/G]ACTCATGGTGAGCGTGATACCTTCACTTCACTTTCGGGCCCTACCTACCT
MC1818	SYN30854	6	39822920	39822980	39822860	GRMZM2G015872_T01	promoter	[A/G]	CGTTCAAACATGGCTTCAGCGGGATGGATGGAAGAGCCGAAGGATTGATCCTCCTCATCT[C/T]GTGCACAGATCACAATGCCATCTACTTTGTTCCTCTTTGGTATTCCATTGGCACTACTAT
MC1819	PZE-106016962	6	40051045	40051095	40050995	GRMZM2G174883_T01	Exon	[T/G]	GTCGTCGACGCCATGGGCCTCCTGCTCCCTCGATACTCCAACGTCCATTC[G/T]CTTGTCTACATCGTCCAAGGTTCTTGGCTAGATTCTAGTGCTGCAATGCA
MC1820	PZE-106017225	6	40770454	40770504	40770404	GRMZM2G454424_T01	Exon	[T/C]	GAGATCCCAAGCTAGCTAAAACATTAATGAATGGATCTGCGCAGTCCGCG[C/T]TGCTGAAAGAGTACCCCAACAAGATGCTTGTGACGGTGACGCAGTGCGTG
MC1821	PZE-106017957	6	42756956	42757006	42756906	GRMZM2G028758_T01	Exon	[A/C]	AGGAAGAGGACCTTCGTCAACCCATGGCTGCTCACATGTAACTGCGCCCC[G/T]GTCACGATGGAGTCGTCGTCATCCGACTCCACTGGTGCCGTGTAAACATG
MC1822	PZE-106017990	6	42772131	42772081	42772181	GRMZM2G018786_T01	promoter	[A/C]	TGGCGTCTCTAGGCTCAGCTCAGCTCCCCGACACGGCAAGGCGGCACGCT[A/C]AGCTAGTCAGCTGTCAGCTCAAACATGGTGCCATGTCATGGCCTGCTGGT
MC1823	PZE-106018101	6	43259100	43259150	43259050	GRMZM2G441583_T01	Exon	[A/G]	TGCTCTTCACATACTCTCTTTTAGGATTTTGCACTTGAACCTGTGCTGCC[C/T]CCTGTCTATGCGAGGCCTGAACATGTTGAAAGAGCACTAAAGAGACTTTA
MC1824	PZE-106018272	6	43814401	43814363	43814440	GRMZM2G025105_T01	5 UTR	[T/C]	AGCGCATCGCCGTCGTCGTTGTCTTCATCTTGCTCTTTCCTGTGCACGGG[A/G]ATCATCGCAGCAGCTAGCTGGCCTGGCTATATATATATACTGGTCGTCTG
MC1825	PZE-106018319	6	44067129	44067179	44067079	GRMZM2G088531_T01	Exon	[A/C]	TTGTTGTGCGACAGCATGAGGTACGCCGCCTGGTCGTCGACGTACTTGCT[G/T]AGGAGCAGCGGCGGGACGGGGCCCGAGAGGCGGTTGCGGCTGAGGTCGAT
MC1826	PZE-106018370	6	44162935	44162985	44162885	GRMZM2G043995_T01	promoter	[T/C]	CCCTTTTCGAAATCCGGTGCCTTTTTACTTGCTCACAGTCACACCCTTTT[C/T]CCGGGTTTTATTACATAATTAAAAATCCGCTTTTCCGTTTCTTTCTCGGT
MC1827	PUT-163a-74244759-3691	6	44168502	44168554	44168450	GRMZM2G022820_T01	Exon	[T/C]	TGCTGGATGTTCCATTTGTGTTCAAGAGAGTAGATGCCATGCTTTACATTGCCAG[C/T]TTCTATTTGGAGATCAATCGGCTGAGAATGTCGTATGCTACTCTTGAGGGGGCTT
MC1828	PZE-106018508	6	44574881	44574931	44574831	GRMZM2G092468_T01	Exon	[A/G]	CATCTAACGTCATTCTCTCACAACAGTTTCACTACCTGCTGCTGGTTTGC[C/T]GGGACTGCTGCATGGCCAGTTGGTGCAGCAGGTAAGCTGAGTTCAGGTTC
MC1829	PZE-106018956	6	45871957	45871907	45872007	GRMZM2G458548_T01	Exon	[T/G]	ATCAGCATGGGCAACTCCAGGTTCTTCTCATATGATGAGCTGTATCAGAT[A/C]ACTGATGGTTTCTCAGCTCAGAGGCTGCTAGGGGAAGGAGGCTTTGGGTC
MC1830	PZE-106019045	6	46089245	46089284	46089206	GRMZM2G032062_T01	promoter	[A/G]	TATTTGCGTGTTCCTTTCCTTCCCTCTCCTCTCCATCTCATCTGGGTTTC[C/T]GTTTGTCAGCTCAGCCGAGCTCCTTTAGTTTTTTTTTTCACTTAGGGATT
MC1831	PZE-106019347	6	46936934	46936884	46936984	GRMZM2G008202_T03	5 UTR	[A/G]	GAGGGTTGCAAGAAGAAGGTGAAGAAGGTGCTCCACAGCATAGAAGGTAT[A/G]GTATGCTTGACAAGAAATCAAGTTTCTTTCGTCGAAACCTTCAAGCAGCC
MC1832	PZE-106020839	6	17425837	17425887	17425787	GRMZM2G100579_T02	Exon	[T/C]	TTAAGCAAGGAATTTGCTTCTGTCAGCAACTTGGTTGCCCCACACAGCAG[C/T]AGCAGTTCTGATACCCATACCTGCCCATTTGGTAAAACCCTTTCACCCTT
MC1833	PZE-106021096	6	18155866	18155816	18155916	AC205362.4_FGT002	promoter	[T/C]	TCATGGACATGCACGCATTTGGGTGTCGTGTGGTCATGCATGCATATGAG[A/G]AAAAGCTGTGCAAGCATGCATGCTCTCCAGCGCAGCCGAGACTCGATCGC
MC1834	PZE-106022186	6	53047048	53047098	53046998	GRMZM2G059653_T01	intron	[A/G]	CTCGGTCAGTACTTGTGTATGTTTTTGCCTCTGGTAAGACTCTTTTTGTT[C/T]CATTCGTAGTTGCAGCTTCCTACTATGTTCGTTTTACCGTGGCTAACCTT
MC1835	PZE-106022387	6	53883464	53883514	53883414	GRMZM2G312997_T01	Exon	[A/C]	AAAAGTACCTCATACTCTTGATCAACCGGCTTCATGTTTCTCCCAAAAAA[G/T]GTGTATTGGCTACCAGCCTCAGCATTATCGGGGTCATTGTACTTGCCATC
MC1836	PZE-106023208	6	56274866	56274816	56274916	GRMZM2G406185_T01	promoter	[A/G]	TGGAACCAAATTTGACTTAAGTGCATGAAGCGCTGCAACGTTTCACAAAA[A/G]AGCGTAAAGCACTCGTTTTAGGCTTTTAAACACTATGTGCTGTGAAAATG
MC1837	PZE-106023412	6	56968441	56968391	56968491	GRMZM2G013617_T01	promoter	[C/G]	CAGAATTGCAGGGGCAGGTACATTTTCCTGTCACGCACGCGCTAGCTGCT[C/G]GGCTACAGGAAACTTAGACATTGGATCGTTGTGGTGGGAACTGAATGGTC
MC1838	SYN21635	6	57756996	57756936	57757056	GRMZM2G102938_T01	promoter	[T/C]	CCAGGTGTTCAACGAGCTGGGCAACAAAAAGACACGGATCTCATGGAATGCCATGATCCT[C/T]GGCTTCACGCAGAACGAATGCCCNGAGGATGCAGAGAGGCTCTTCGCTAGGATGCAGTTG
MC1839	PZE-106023979	6	57905682	57905732	57905632	GRMZM2G127798_T01	5 UTR	[A/G]	ACTTATTTTCAAAGAAAATCCAGAGCGGAAGCCCTCTAAGTTCATCGACT[C/T]GCTTCCATGGATCTGGACCGGCAGGCAGCAGAGTAAAATCGGCGATCGGA
MC1840	SYN3913	6	58605858	58605918	58605798	GRMZM2G473779_T01	3 UTR	[A/G]	CCTGTTTGTGAAGAGGCCATGGCAGATGCCGATGAACCAGATAAGGCCACAGAAGATGGA[C/T]ACGACCCAGAGGCCAGTGAGCTGGTCAGTGCGCCGCAGCATGTGGTACATGAAAGCNGCC
MC1841	SYN22001	6	61132971	61133031	61132911	GRMZM2G456023_T01	Exon	[A/C]	TAGCTTTTATTTTGCTAGGCCCTCCTGATTCTGTACTTGATTGGACCAAAGAGGCTGACN[G/T]TGGGCTGTCAAATCAGAATGCCACCAGTCAGGCTTACTCCAGAAAGAACTGGAGGCTTCT
MC1842	PZE-106026117	6	62241901	62241951	62241851	GRMZM2G172664_T01	3 UTR	[T/C]	AATTCTCTACAGTTGGCATAGCGGCATAGGTCGGGAGAGACACTCTCGAC[C/T]GGCCACACCATGTAACAAACTAACCTTCTTCGATGTCTCCCATTATTTTC
MC1843	PZE-106026710	6	62899028	62899078	62898978	GRMZM2G178756_T01	promoter	[T/C]	ACTCTCTCTGATAAGAGGGGGCAAGTAGCAGGAGCAGAAGCAGCCCTTCC[C/T]TCCCCCGCTAATCATGTGGTTAAGCCTTGTTTATCCACTCCTTATTTCGC
MC1844	PZE-106028114	6	67058446	67058396	67058496	GRMZM2G124061_T01	Exon	[A/G]	AAAAGTAAACCGCTGAGAGTGAAAGCAGGAGTGTCAGAACGAGAGCCAAC[A/G]TCTCCATTTTCTTTTGCTTGGAACAAGACCCGATGAGAAGGCTTCTGCAT
MC1845	SYN12012	6	68945322	68945382	68945262	GRMZM2G325247_T01	3 UTR	[T/C]	CCCAATGCAGGGTTTGTAAATTTTTTGCTGTAAAAATATCAAGGCCAAAAGGAGTGCTTT[C/T]GCAGTTTGAAGCATAACTGTATTCCCTGATCCCTAGAAGGTTTAACTTTTATTTATTTAT
MC1846	PZE-106030415	6	71779533	71779483	71779583	GRMZM2G155662_T01	3 UTR	[A/G]	AGTCACGGCCTTACGGAGCAGATTCACAACCGCCCCTGCTGCGTGACTGC[A/G]TCATTCCATGTCAGAACTGAGGTTTGCTGCCCAAAATATGCCCCCTCCCC
MC1847	SYN34792	6	74626417	74626358	74626476	GRMZM2G070446_T01	promoter	[T/C]	CCAAGCGCGCACCTACTCAAAACGCAACAGCGCTCGCTTCCTCGCAGCTAGGTATCTCAC[C/T]CCTCGCCAAGNGCGCACGTACTCAAAAAGCTCTAGCTCACAGACACGAGCCGTGCGGGNG
MC1848	PZE-106032478	6	75562554	75562604	75562504	AC212347.3_FGT002	promoter	[T/G]	CTAGCATTATATTGGTGAGTTTAATGCACTGTTTGAATGCTGCAACGTCA[G/T]ATCTAAACTAAATAACTGTTTCAGCGTTCCCACGAAACTCTACCATCTCC
MC1849	PZE-106032531	6	75674281	75674331	75674231	GRMZM2G061001_T01	promoter	[T/C]	TGATTTGGTACCATGCTTCAGTAGTGAGGAAAGTGGGTGCAGCGAACAGG[C/T]TTGAGTTATTTCTCACACGACACATGGTAGATTGATTGTCTAAACAAGGT
MC1850	PZE-106032757	6	75912832	75912882	75912782	GRMZM2G130528_T01	5 UTR	[T/C]	GCTGCTGCTCTCTCTCAAAGCAGAGCGACTGGGCAGGGGTATGTCTAGAA[C/T]TGGTAGCAGACGTGAGTAACCAGCACTCGTTTTATATCTATCATCTGGGA
MC1851	PZE-106032910	6	76399425	76399375	76399475	GRMZM2G051338_T01	promoter	[T/C]	CCATGAAACTTGCGCCTGGTTGGCAGACATACTCTCGACAGATTAGTTGG[A/G]GCTAGCGCTACGGAACTGATCGTCGAGAAGCTAGCATGCAGCAGCTGCGC
MC1852	PZE-106033097	6	76845699	76845649	76845749	GRMZM2G419542_T01	promoter	[T/C]	GACGCCAACCTACGTCCAAACAGAAAGTCAGCACAGGATTCAAGATTCAG[A/G]CATCAGCATTGAGCAGACAACCTGCTCCCACTTGCATCGCCTCTCGTCTC
MC1853	SYN14126	6	79626764	79626704	79626824	GRMZM2G157820_T01	promoter	[T/C]	GCTTGAATGTAAGTATCAACAAATAAGGGTCACAGTGCATCCAACCTTAATATATCCTTT[A/G]ACAAGAGAATCAACACCACTAAGAGCTCCAGAGGCACTGTTGTTTTCAATATAATTCATA
MC1854	PZE-106034375	6	80804344	80804394	80804294	GRMZM2G017421_T01	Exon	[A/G]	TTGAGTTTTTTGTAATCTGTGCTTATTTATCTGACACCGTACTGCAGAGA[C/T]TAAACCTCCCCCTGTTACACCTCAAGTTGTGGATCTTCTTGATGGTTTGT
MC1855	SYN2632	6	81139044	81138984	81139104	GRMZM2G120047_T01	5 UTR	[T/C]	GCCGAGTCGCTCCCCCTTCCAGGGTCTCAAACGCAAACCCCAATCTCGGCGTCACCGCCC[C/T]AAATCTAGCAAACGGAAATCCCATCTCGCCGCCGCCGCGATGTCTCGCCGCTATGACAGT
MC1856	SYN29136	6	81879193	81879133	81879253	GRMZM2G102923_T01	Exon	[A/C]	TGACGCACCCTGCTGACGAGACTTGGGCGCGTCTCTCTTTTGCCGATGGTTTGGAGCACA[A/C]GTTCTACAGAAAAAAAAATGAGTATAAATGTCCCAGTCTGATATGATATGGCAATATACA
MC1857	PZE-106035361	6	82781490	82781540	82781440	GRMZM2G373717_T01	promoter	[A/G]	TGCAGGGTATGGTTCATAGAGGATCATAATAAGTGAGACAGAGACTGGAG[C/T]TCTTGCTCTTCCCTTGTTGAGCGGCACGGCAGTACCTAAAATTCTGTTGT
MC1858	PZA03069.4	6	83130579	83130519	83130639	GRMZM2G126361_T02	Exon	[A/G]	CGACATCCTCCACAAGCTCGCCCAGCTCCTGATCGAGAAGGAGACCGTGGACGGGGAGGA[A/G]TTCATGAGCTTGTTCATTGACGGCCAGGCCGAGCTGTTTGTCGCTTGAGATKTCACAAGG
MC1859	PZE-106036120	6	83940798	83940848	83940748	GRMZM2G141931_T02	promoter	[A/G]	TAATTAAATAATAAAACTCTTAAAAGGCCGAAGAAATATTGTTAGCTAGG[C/T]CGTGTGCAGCGTGTGATTTGTACGAGACTTTGCATTAGCTTTAGGTACAA
MC1860	PZE-106037681	6	85958753	85958703	85958803	GRMZM2G365961_T01	promoter	[T/C]	GGCAAAAACAAAATCACATTTGTATTCCTCTTGTCATATTGTGAGCTTGC[A/G]CCCACGGTTGTAGTAGTGAGGCAAATATAGCATGGATACCACGATTAACA
MC1861	PZE-106038001	6	86421010	86420960	86421060	AC186433.4_FGT002	Exon	[T/A]	TTGTCCTATTCATTCCCAGGGCGTACCTGGTGCTGATTACCACAAGACTG[A/T]GGTGCCCGAGAGTAGCAGCAACATGAATCAAGACCTGCAGAACGAGGAGT
MC1862	PZE-106038518	6	86730454	86730404	86730504	GRMZM2G466916_T01	promoter	[A/G]	ATTCATGTACTTTTGCTCTCTGACTGCATCTTTTACCAGCTTTCTCATCT[A/G]GTTCAAGAATCTCTCGATCTCTCCTGTGTTTCAGTCCGTGTGCATATTAA
MC1863	PZE-106038725	6	86919118	86919168	86919068	GRMZM2G140917_T01	3 UTR	[T/C]	ACGACGACTACGCCGCCGCAACTGAGATGACGACGGCGAAACTGAGATTA[C/T]CAGGTTGGGTTCGTAATAATCTGTGGAACAAGATATATAGCGAGCAGAAG
MC1864	PZE-106038950	6	87571465	87571515	87571415	GRMZM2G114394_T01	Exon	[A/G]	TTCTCGTAAGTTCCTTCTACTAAAAGCGAGTCTAGCAGCTTGTCATGGTG[C/T]CCTCGGAGGTGGAGGGCATACGATTTGACAGCCTCGCTGCAAAATCAGTA
MC1865	PZE-106039277	6	87962104	87962054	87962154	GRMZM2G156162_T01	3 UTR	[A/G]	CTGGCAAAGTACGTAAGTTTGTGCAGACAAATAATTGACCAAAACATTAA[A/G]ATTTTCTAACACTGACTTTTACTAGTTCACAACTTGAAACTACCCTACCA
MC1866	PZE-106039805	6	88756638	88756688	88756588	GRMZM2G113244_T01	3 UTR	[A/G]	CTACCCTCTGCCTACATAAAGCGAGCAAACCAGTGAAAACCATTTCATCT[C/T]CCAAGTAAAGCCATGTAGCTGCCAGATGATACTCTGAAGGTGAAGGCAAT
MC1867	PZE-106039945	6	88861464	88861414	88861514	GRMZM2G030230_T02	3 UTR	[T/C]	CAAGCTAGTTACTCAGATTGTCAGACATGCAGATCGGTTAGAAACTTAGA[A/G]TGTCAAACCATTGGCATGCTGCAGTTGCTGGATGGATCTGCTTAGTACTG
MC1868	PZE-106039993	6	88910670	88910720	88910620	GRMZM2G175543_T01	3 UTR	[T/C]	TCAAATTGTAGTGTCAATGCATGCGTTGCAAGTTATGGCAGGGCTGCAAC[C/T]TGCAAGAGCAGTGCGCAGTGTCATCTGAAAGTTCTATTCTAATACTTGGA
MC1869	PZE-106040387	6	89074118	89074154	89074083	GRMZM2G150276_T01	5 UTR	[T/C]	GCTGCTGCTCAGCTGCTGTGTGTGTGTGTCTTCGTGCAAAGATGGCAGCT[C/T]CGCAGCTGCCATTTTATAGCCGCGCCAGGCAACGAGAACGAACGAACGAA
MC1870	PZE-106040697	6	89228521	89228471	89228571	GRMZM2G089400_T01	3 UTR	[A/G]	CCAGAAACCTTCCATTTAATTGTGCAGAGTCTAACACGAACACCACGAAG[A/G]AACCAATGAGAAATTCTGATCTCATCAGACACACAGCACAGCAAAACAAA
MC1871	PZE-106041765	6	91324412	91324462	91324362	GRMZM2G362726_T01	Exon	[T/C]	CTGTGACCCCTGAGGAGTGCATCCTAGCAGGAACCAAGAATGGCAGCCTC[C/T]TGGTGTTTTCAACAGAAACTTCTCTTCTTCGAAGGGGGAGCATGCAACGA
MC1872	SYN11566	6	92559871	92559921	92559822	GRMZM2G462760_T01	3 UTR	[A/C]	CACTACTACTCCATTACAACAACCACTGGAGCTGGAGCTTGAGCAAGAGCAAGACTGCCA[G/T]AGCTAGATCGAGACGAAGACTCAAAAACACGGGAGGAGCAAAAAAAAAAGTCCTATCAGA
MC1873	SYN11803	6	92776027	92776087	92775967	GRMZM2G164835_T01	Exon	[T/C]	TTGTTTTTTGACATTTCAGGTGGAGGGTGAAATTGATAAGCTGTCCATGGATGAAGCTGG[C/T]TATCGTAATTGTGTCAGTGTGCCAGATGGTGCACCACCCAAAGTGTCCAGTAAGATTCCA
MC1874	SYN32683	6	93160290	93160230	93160350	GRMZM2G087598_T01	Exon	[A/G]	TGACAAGATCTCTCTCCACTTTTCAGTAAGAAAAGATGGCGCTGCCATCCATGAGTCTTG[C/T]GGCAAAGGGTGTGCTTCCCTTCTCAGCACGTACCTCGAGTGGTGTCACACAAAGGCCGGT
MC1875	PZE-106044288	6	65097862	65097912	65097812	GRMZM2G171387_T01	promoter	[T/C]	TCGATTGCTATAGACCCCAACAGTCGGTTGGCGTGGCAAGCACCAGACAC[C/T]GAATAGTGTATGTCCGGCACCCATCGATGGAAAGCTGTTGCTTTCTGTCC
MC1876	SYN2967	6	93664060	93664120	93664000	GRMZM2G161680_T01	5 UTR	[A/G]	CTACTTTGCCGGTTTGTAGGTGGCCAAGTTCTAAGGAAAAACACCAGATCTATGATGGTG[C/T]CACTGAGAGGAGCAGCACTTCCTTTTACTAGAATCTGACATTGCAAGTTTCTTTTCATCG
MC1877	PZE-106045060	6	94664456	94664506	94664406	GRMZM2G473162_T01	Exon	[A/G]	CAGTATGCTATTGAACAGTGCATGGATACTATAAACATTGAACCTGGTGC[C/T]ACAATAGCAAGAGCCAGTGCATTGCTTGTTTCAAGGTCTGCAATCATGGG
MC1878	PZE-106045624	6	95007621	95007671	95007571	GRMZM2G414826_T01	promoter	[T/C]	TTGACTTCCGGTGACAGTGAAATTTTTATGTGGGCCCCAGAGATCGTGGC[C/T]CGTTACAGAATGCAGAGTGCTCATGGCTCCAATTGTGTCGATGTCGACGG
MC1879	SYN4234	6	95483098	95483038	95483158	GRMZM2G177169_T01	Exon	[A/G]	AATGGCATCCAAGGGTCTGTTGCCAAACGCATTCACGTACAACACCGTGATGACAGCCTA[C/T]GGGAATGTTGGGAAGGTGGATGAGGCGCTCGCTCTGTTTGACCAGATGAAGAAGACCGGG
MC1880	SYN3678	6	95635940	95636000	95635880	GRMZM2G089491_T02	3 UTR	[A/G]	GAAGCAGCCAGTCTTGGAAAGAAAGTTCCATTTTGTTGTTCCATTAAGCTATTTTTGTTG[C/T]TGTCTACAGCTCTCTCGGCGATGGTAAGCGCGATTTGGTGGTTTAATGTTTTAGTATATC
MC1881	SYN12572	6	95771968	95772028	95771908	GRMZM2G170326_T01	3 UTR	[T/C]	TTACAATTTTCACCCGAATTCTCGGCAGGCATGCCCTGAACCTCTATAAGAATGGTAATT[C/T]ACATCGGCAGAAATTCAGGGATCTGATCAAGTTCCTCAACAGGGTAGAAGGTCTACACGG
MC1882	PZE-106046465	6	96103965	96103915	96104015	GRMZM2G171328_T01	Exon	[T/C]	TTTATGCGGTCGAAGATACGCATTTACTGGCTGCATAGATGCGAATGTCA[A/G]TGCTACTGCACCGATTCGAGCATGTCTGGATTTGAAAGAGAAACCTCGGA
MC1883	PZE-106049962	6	99934691	99934741	99934641	AC187281.4_FGT002	promoter	[T/C]	CTGAACCTCTCCCATCCTTCCTGCTCGTCCGGGTCAGGGGATGAGCAGCA[C/T]ACTGAAAACACTTTAACACATACAGGCCGGCAGCCAGACGATCAATTCGT
MC1884	SYN3641	6	99931515	99931455	99931575	GRMZM2G112337_T02	Exon	[A/G]	CAACGCTGACGACACCGACGTGGCCATCGTCGGGAACACGCAGCAGAAGACGCACGGCGT[A/G]CTGTACGACATTGGCAAGAAGATCGTCGGGTTCGCCCCGGGAGCTTGCTGATCCGGCCAT
MC1885	PZE-106050102	6	100114649	100114599	100114699	GRMZM2G071648_T01	promoter	[A/G]	ACCTCCGCCGCTGCAGAATAGAAATTGCGGCATTGCCTCCGGCTTGAGCA[A/G]TAATTGACTTGACCTCACTTCCCCTGTGGGGAGGCTTTAATTTTCTTCCG
MC1886	PZE-106050123	6	100115738	100115788	100115688	GRMZM2G071659_T01	Exon	[T/C]	GAGAACAGTGTACAGCCGGAGACACATGCCAGGTTGCAGAGGAAGTATTC[C/T]AAGATCGGTGATGACTACCGTTCTTTGAGCCAGGTATGTCTTGGTGGCAT
MC1887	SYN10503	6	103315834	103315894	103315774	GRMZM2G079308_T01	Exon	[A/G]	GTCGGGAAGCTGGTTGTAGAAAGTCCTCGGCACCGACGAAGGTACAGTTACGGTCTCGTG[C/T]TCCACATCCGCCACCGCAGACTTGCCACCGTTCACCTTGGGGACGGCAGCGTGGGCGCGC
MC1888	PZE-106054245	6	105133545	105133495	105133595	GRMZM2G331283_T01	5 UTR	[A/G]	GAACATGCAATGAGGAGGAAGACGAAACCCCCGGCCTCCAGATGGATTCG[A/G]CATCAGTTAATTCAAATTACCTGTCCTCTTCTCCTTGCCGTCGTCGTCAA
MC1889	PZE-106055082	6	105668937	105668987	105668887	GRMZM2G369803_T01	Exon	[A/G]	CTCAGTCTCAACTGCTGCTTCTCCTTCCCCACAGTACTATCCTCAGTTAC[C/T]TCCGATGGCTTCCTCCAATGCCTGTCCGACAACATACCTGTCGGGCTCAT
MC1890	SYN29718	6	105765550	105765490	105765610	GRMZM2G043350_T01	Exon	[T/C]	CATTATTTGTAACTCCCTATTCTTGTATCTTTTGTCCTGTAGAACCTTCTTAATTGCAAC[A/G]GTTTCACCAGTCTCAATGCATTTTGCCTGAGTTTATGCACGCACCATCAACAAAATATGA
MC1891	PZE-106055780	6	106237079	106237129	106237029	GRMZM2G148460_T01	Exon	[T/C]	AATGCGATGCTGAAGCGCGCGCTCGTGAAGCTCCGAGCGAAGCACCCTGG[C/T]GCGAGGATCATCTATGGCGATTACTTCACGCCAATCATCCAGTTCATACT
MC1892	SYN28492	6	106509116	106509056	106509176	GRMZM2G129431_T01	Exon	[A/C]	TAGTGTGCTTAATGACTTTCCTCTGTTGCAGATACCAAGAGATGAGGAAGGGGAGCCACT[A/C]TATGAGGAATTGATATGCCACAAATGCTCATCTGTCTGCCATTTCTTGAAATTGTATCCA
MC1893	SYN21156	6	110465859	110465799	110465919	GRMZM2G038691_T01	Exon	[T/C]	TAGCTCACAACATTTGTTTCATTCTTTTTAGCTTTTCTCAAATGGAATGAAAGAATCCGA[C/T]CAGAGGCATGCAACTCTTAGNATAACTGCTTCAGGTAATGTGGGAGTATTGCAGTATGCT
MC1894	PZE-106057201	6	111230554	111230604	111230504	GRMZM2G442244_T01	Exon	[A/G]	CATAAGTACATAGATTCCACTGTCTGAAGGATCCAGCCCTGCTAGCTTAT[C/T]CGCTGCACATTTGCCAATCTCTACATTACCATGCATTCTGCAAGCATTTA
MC1895	PUT-163a-148945329-486	6	107135496	107135551	107135441	GRMZM2G012479_T01	3 UTR	[A/G]	CTCCCAGGCAGCCAGTTCACCCAAGCTACTCCGTTGGGCAGAGTTTCATGTACAG[A/G]TAAACTTCGGAGTTGATAGTCCAAAATCTAATATAGTCTCATGTTACATCTATAA
MC1896	PZE-106058198	6	107266717	107266767	107266667	GRMZM2G168249_T01	intron	[A/G]	ATCGAGAGGTCAGTGAGGCTTTGGCATTGCATTAGCTTCCGAAGTTTATG[C/T]GGTGAACCACGAATTCCTAAGAACTGGCCTAGCAGGCTATCCTTATATTA
MC1897	PZE-106058363	6	107479510	107479560	107479460	GRMZM2G030583_T01	Exon	[A/G]	GCAGCGAACAATCCAAGGGATCTACTGAACCTTTACAATGCTGCCTGTCT[C/T]AGGACACATGGAGAGACGATACTTGATGAGGCTGCTTCCTTCACGTCCAA
MC1898	SYN23925	6	107492300	107492360	107492240	GRMZM2G066598_T02	3 UTR	[T/C]	AAATCCAACTACAGCTAGCTAGTTATTAGGATACGAGCTACCAGTTTGCTTCATCCATTC[A/G]TCGCGGAAAAACCGATCGATCCAAACGACAAAANANAGCAAGAGCGAGCGACTACACACC
MC1899	PZE-106058481	6	107557135	107557085	107557185	GRMZM2G116785_T02	promoter	[T/C]	AAAAATCCAACCCCCGTTAGAAGATTTAATGCTTAGCTGCCATGAACATG[A/G]CAGTGATGTTTGCTGAGGGCCTGAGGGGCACCTGTCAACCTGTCAATGTC
MC1900	SYN35091	6	107910612	107910552	107910672	GRMZM2G156986_T01	promoter	[T/C]	CAATCTTTAGTTCTTAACAACGATAATACAGTAGAAGTCACCACTCTGGTCGAATGCTGG[C/T]TAAGATGAGCTTGATACAAAATGCCTGGACTGCTTAGCAAATTTCCTGCCAGAAAAATGT
MC1901	PZE-106059005	6	108058023	108058073	108057973	GRMZM2G392700_T01	5 UTR	[A/G]	GCGTCCTTTACTAAAAGAAGATGCAGCAGGGTACTGCATCATAAAGGAAG[C/T]GTTTTCTTTGCAACATGGTGTTCGTTTGCACCCTCCAATTTCACAACTAT
MC1902	PUT-163a-88754607-4569	6	108233750	108233787	108233713	GRMZM2G120371_T01	Exon	[A/T]	TTGGAGATTGAAGAACGAACNGNTAAANAAAAAAAGGCTTCGTGTGCATGGAAA[A/T]TCCATTACATATCAGTTACCCTCAACGATAAGAGAAGTGAGTTCATTTTCCTGTT
MC1903	PZE-106060535	6	109480265	109480315	109480215	GRMZM2G048161_T01	Exon	[A/G]	GATGCCCTCCAAAGAGAGGTAGTAAAAAGTAGGGATCAAAGGGTTGTATA[C/T]GATCGGAGTGGATTGGAACGGGCCCGTAGTGTGCGCTCGGAGACCATCCG
MC1904	PZE-106060834	6	110053881	110053831	110053931	GRMZM2G135970_T01	Exon	[A/G]	AGGGATGCGCAGTTCAGGATGGTGAAGTCCGGGGAGAAGGGTCCTGGGGA[A/G]GTGGTCTCAGTCAACCCTGTGTACATGAAGGCCGGCATACCAAGCCCCAC
MC1905	PZA00182.4	6	113738482	113738422	113738542	GRMZM2G701082_T01	Exon	[A/G]	GTCTGRATTTACTTTGCGCCTGTTCTTGTGGTGTTTGTCGCCTTCCCTGTCACAGTTATG[C/T]TTGGTGTCGTGTTGTTGTTTCTGGAACGTTCTCGTGGTGGTGGATAGATATCCCCATTTC
MC1906	PZE-106063007	6	114361806	114361856	114361756	GRMZM2G010960_T01	Exon	[A/G]	TCGTTCATTTTCTGCTGTGGTACTCTCAGATGGTTTTGTGACATCAACAC[C/T]ACTTTGCAATTGTTTCTCAGCTGCAACATTATTTTTTGAAGTTTTCTCAT
MC1907	PZE-106063185	6	114755530	114755580	114755480	GRMZM2G082564_T01	promoter	[T/C]	TCCTTGAATGGAACCAGGTCAGTGACCCGAATCCCTGAGCTCCTCGGCTA[C/T]CACATCTGACATTCCTAGGCACGGAATGTTTCCCACGGCGACGCGCTGCC
MC1908	PUT-163a-5739948-2299	6	114921417	114921472	114921363	GRMZM2G053767_T02	Exon	[A/G]	TGTTTTTGGTCACAAGAAAGGCTGGGTCCGTGACTGCATCTGGACCGACACGCAC[A/G]TGCCCCTGTTCGATGTACGTCACAGCCTCCTTAAGGGGCTCTGCAAACTTGAGC
MC1909	PZE-106063281	6	115122016	115121966	115122066	GRMZM2G107092_T01	5 UTR	[T/C]	CTCTGCGCAGGTAGGTACTCCTACTTGGGTGTAGGAAGGTAGGTGGCTTG[A/G]AGAGTGGGAGTCCGGAGAGGCAGGCGGCGAAGCGGGGACGATGGCGTGGC
MC1910	PZE-106063378	6	115106532	115106482	115106582	GRMZM2G405133_T01	Exon	[A/C]	TTATCTAGAGAAATAATATTCATCTTCTGCAGGCAATTTCAACAGATGGT[A/C]TCTCTAGAATTAGCAGAGTACAATCATTGTGAGCTGCCATCTACAGATGG
MC1911	SYN6720	6	115258131	115258071	115258191	AC190971.3_FGT003	promoter	[T/C]	GATGTCTCTATCTACTTGCAACTAACTATTAGCTGTAGTGCATTCAAGCGGGCCTAAATC[C/T]GTGTGAACTTATGACAAACAATTAGNTTTGTTGCCTTGTGATACCTACCACCATTTTCAT
MC1912	PUT-163a-29577015-1798	6	115310294	115310345	115310244	GRMZM2G360339_T01	3 UTR	[A/C]	GCTACTGGGGATTTTACACTTTGCTGGCAACTCAATATGTTGGGGACATCC[A/C]TGACCTCTAAAAGTACTTTGAGNGCTTGGTGATGACTTGNTATATGTATG
MC1913	SYN35439	6	115378795	115378735	115378855	GRMZM2G059151_T01	5 UTR	[T/C]	GCACTCGCATCCTCCCGGTCCCGGACTACCCATAAAACCACCGCGACGGCGACGGGTCCT[C/T]CGCTTCGCCTACGGCATATTCCCCCGAGGCCCCGAACCAAACCAAACCAAACCAAACCAA
MC1914	PZE-106064205	6	115935780	115935730	115935830	GRMZM2G028648_T01	Exon	[T/C]	ATATTAGAGAAAATAGCAGCACTAAACTTTGCCAACTTGTTCTCTACATA[A/G]TTCACTGCCTCTCTGAACATCCCAGTGCAGCATAACATGTCGACCACACA
MC1915	PZE-106064553	6	116514351	116514301	116514401	GRMZM2G020943_T01	Exon	[T/C]	TATTCGTCATCCATTCATCCCGAGAGAAGAAACTGCAAAACAGGAAACCG[A/G]AGAGGGGTTCTTCACCACAGCTGGCAAACTCATGGGAGGGGCAAAATCAT
MC1916	SYN23917	6	117982043	117981983	117982103	GRMZM2G132373_T01	Exon	[A/C]	AATCATCCCCTATGACNGAACAAACCAACACTAGCATTTCACATTTGGCATTGGAAACCA[A/C]CATTATGGGTGATGCATCCATGCATTCTGTCTCAACTGTTATCAGCTTTGCCCCAGGCTC
MC1917	PZE-106066077	6	118333260	118333210	118333310	GRMZM2G059634_T01	intron	[G/C]	ACACACATATATATAGACATGGTTCAGGTAACACTAGTTCAGTTAAAAGA[C/G]GTACACATGAATGAATGCCATGGACACGAGAAATGGCAGTTCCAATCTTG
MC1918	SYN29431	6	118325868	118325928	118325808	GRMZM2G164308_T02	Exon	[T/G]	TTCTCTGTTTGCTTTCATCATCTCCTGTAGCTCTTTGCCTGTAAGGGCATCAGGCCTCGT[G/T]TGGGCATACTTCTTGAAAATCTCCTCAAACTTTTCAGGTACAAATCTGCAAGTTGATACA
MC1919	SYN34928	6	118689652	118689592	118689712	GRMZM2G054468_T01	Exon	[T/G]	ATGTCACGATGGATTAACTTAGTCGACATTCATCGCACCAGAGTTGTAGTTGTCAAGTTC[A/C]TTGTCCAATTGTTTGGCTGATTTCTCTGCATTACCCCTGCGCACATAGCCACGTCCACGG
MC1920	PZE-106066955	6	119824436	119824486	119824386	GRMZM2G148624_T01	promoter	[T/C]	AATTGGTGGCCGGTTGCCACGTGCACCCCACTCCCATGGAGCTTGGAGGC[C/T]TGGAGGAGCAGACCGCATATGTACGACCAAGTCGCGCTATAACGCGCATC
MC1921	PZE-106067078	6	120047317	120047267	120047367	GRMZM2G162783_T01	promoter	[T/C]	GACCAACAGTGGTAGCTAGTACGTATGCAATAAACCTACACGGAGCGAGA[A/G]CGATGCACGGTCCTGCGAGCCATTAAATAACGAGGGCGCTACCGAAGCTC
MC1922	SYN13424	6	120202543	120202483	120202603	GRMZM2G383404_T01	Exon	[A/C]	GGCAAGGTCGTCCCGGGGTTCCCACCGGTGTACGCCATTGGCCCACTCATGTCGCAGCAA[A/C]ACTCAGTTGACGAAGGTGGGAAGGAAGAAGGATCGGGCTCCCCCGTTGCCTGGCTTGACG
MC1923	SYN35879	6	120464372	120464312	120464432	GRMZM2G012992_T01	Exon	[T/C]	GGATTCCATTCTCCCCGGCGGCGGCCGGCGCTTCATCAAGCGCAAGGACAGCGACGCCGG[C/T]GAGGCAGGTCAGGACTAAGACTCCCCGCCCCTCGGTCCCCTACTAATTTCTTGTTGTCGT
MC1924	PZE-106067612	6	120775650	120775700	120775600	GRMZM2G397889_T01	Exon	[A/G]	AGGGTGTCACATGAATCAAGGCAGGGAATGAAGGAGTTTATTGCAGAGAT[C/T]GTCAGTATTGGCCGTCTCCGCCATCGCAACCTGGTCCAGCTACTTGGTTA
MC1925	PZE-106067678	6	120823628	120823578	120823678	GRMZM2G107116_T01	3 UTR	[T/C]	GCATGGGTGCGCTTAAATTCTGCAACAGCTTTCGTGACTGTTGATCTTAT[A/G]GGGGGAGGCTCCCGGATGAAGCGAGCAAGTAGCGAGACATTAGAAGGAAG
MC1926	PZE-106068151	6	121213701	121213751	121213651	GRMZM2G164669_T01	Exon	[A/G]	AGAGGGATGAGAGTGCAGCTCTGTTCGACAAGCGACTGGAGATGCTTATG[C/T]TAGTTGCAGAGAAAGAAGCCGATGATGAAGACGCTTGAGTTTCGGAGAGT
MC1927	PUT-163a-149111517-965	6	122299039	122299080	122298999	GRMZM2G342539_T01	3 UTR	[T/C]	GTGGTACAAAAACCACACAAAAAAAAGAAATAGTTATTTTTCTAATCAGACC[A/G]GGACTTTCATTAGGTGGCTCACGCATAGCCAGTCATGCCAACGCTGGGAGTTGTC
MC1928	PZE-106069023	6	122581267	122581217	122581317	GRMZM2G064657_T01	Exon	[A/C]	AACCATATTGTCAACCTTGGGAAGTATGTGTCAGCCATGCTTGCTGCAGG[A/C]ACAAAGGTGGCATATGAGAATAACAATAGTACTGGGTGGATGTCACTTGT
MC1929	SYN33889	6	122911433	122911373	122911493	GRMZM2G127147_T01	Exon	[A/G]	GCCACTTGGCATTGATTTCTCGCGATTTGGCAGGGACGTTCGGTTCATGGCGTGCTTCCG[A/G]TTCAAGCTATGGTGGATGGCGCAGCGGATGGGGGAGAAAGGCAGCGACGTCCCGCGCGAG
MC1930	PZE-106069728	6	123566616	123566566	123566666	GRMZM2G127115_T01	Exon	[A/C]	TGGGAGCAGTGTGGTCCCAGTTGCAAAATCTCAGCACGGAAAGTTCTACA[A/C]CGGCAGCACCTACATCATACTAAACGTAAGTATCGGTCCACGAGTTCTTC
MC1931	ZM013030-0963	6	123615949	123615889	123616009	GRMZM2G127160_T01	Exon	[A/G]	ATTGGTGAAGGATACTAAGGTGGCTCAGAAGATGATCAAGTTTATAGAGCTCAACACAAT[C/T]GGTGTATCCAAGGACTCTCAACTTCGTGCCGCTAAGATTATCGGGGCAATATGTAATGGC
MC1932	SYN38352	6	123789117	123789057	123789177	GRMZM2G066612_T01	intron	[T/C]	TCAAAATTTTTGCAGTAATTCTCATGGTGTTTCTCAGTAGAAAGCAAAAGTGAACATTTC[A/G]AGTACAATTAGGTTATTCAATGCGGCTGAAACATAGCGCAATCTACCCAAACAACCTTGA
MC1933	PZA-000536002	6	124027607	124027565	124027650	GRMZM2G064096_T01	Exon	[T/C]	GACGACGACGRCNNNNNNNNNNNNNNNNNNNNNNNCCCAGCCTGCACTGTATTGTCTCGA[A/G]AAACAAGTTAACCGCTGCCGCCGAGCACACTCTTGAGCTTCTTCACCTGCGCGTCGTCCA
MC1934	SYN7542	6	124714146	124714086	124714206	AC191271.2_FGT005	promoter	[T/C]	CCAGAAACTGCGCCGACGCCGTCGATGCCCTTGGACCCCGACGTCCCCATGGCTACAGCC[C/T]AGAGGTATAACGTGGCGGCGCAAGTGGAGCAGCACGTGGGAGTGGAATCGGGGGGTGGTG
MC1935	SYN7543	6	124715118	124715178	124715058	GRMZM2G021846_T02	Exon	[T/C]	TGCAATTACCTCAGCTCCATTAGTGGGTGTGACATTGATACTGATATCAGGGATCCCCCG[A/G]ACTTTGGAAGGCTGAAAGTTCTCCTTGTACACCCTCCAGCTTGCAGCAAGTTCNAGCGGT
MC1936	PZE-106070404	6	124734293	124734249	124734337	GRMZM2G021796_T01	Exon	[A/G]	GGCAGCTACGCCTGCCGCTCCGTCGGCCGTCGGCGTGGACCACGGTGGCG[A/G]GGAAGAGTCCATAGCTGTTGAGTGCTAGTGTGATGTACAAAAAAAGGAAG
MC1937	PZE-106070562	6	125060723	125060679	125060768	GRMZM2G083998_T01	Exon	[T/C]	AACATTTTTTTCAGTGACTGGAACAATTCTATCCAGTTCACTTCTTCTGC[A/G]TTGATTAGCTGCGAGAAGGCGTTACTCGTTGACATGTCGGAGTAGTCGAT
MC1938	PZE-106070575	6	124987780	124987830	124987730	GRMZM2G084812_T01	Exon	[T/C]	CTCTTCTTCTTGGGCCCTTGTGGAGCCGGCGCAGGCGCGAGATCAGCGGT[C/T]TTGGCCTTGAACAGCTCCTTAGGCTGCAGGAACTTGGAGCAAGCGTAGAC
MC1939	PZE-106070677	6	125150461	125150411	125150511	GRMZM2G030235_T01	Exon	[T/C]	GGCGTTCAGAACTATAAAAGTTTCAAGAAGACAGTAGCACGATTGGAAGA[A/G]GCTGCTGTATCATGCCGTGGGGGTGAAAGAGTTGAATTGTTGAAACGTTG
MC1940	PZE-106070821	6	125370686	125370636	125370736	GRMZM2G152040_T01	Exon	[A/G]	TCGATCGTGTGCAGCTTCTCCTTCAAGATCTTCCTATAGTGGTTATCATC[A/G]TCCTCCAAGTTTCTCATCACTTCGATCTGATAAACAAAGACATTTGCAGG
MC1941	PZE-106070979	6	125635866	125635916	125635816	GRMZM2G150187_T01	promoter	[A/C]	TGTGCAGCTAGAACACACCGTATCTCCTCTGATTTCTTCCGGTTTCAATA[G/T]AGTTTGACGCTTGCATTGCCATGCATGGAATAAACAAAACAGCTGCACCG
MC1942	PZE-106071255	6	126064305	126064255	126064355	GRMZM2G078798_T01	3 UTR	[T/C]	GCACTTGGCAGAACCAGCATACTGCTAGACATTATCTGGCTGTGGAGGCC[A/G]GAGAGCCAAAATTTTGGGGACAATTCTACCTACCTAAGCCTCCAACATAA
MC1943	PZE-106072032	6	127871669	127871619	127871719	GRMZM2G167387_T01	3 UTR	[T/C]	AAATTGTGGCACCAAGTGGTATTGATAGCATTGATGATTTCGATTATTTG[A/G]TCTAGTCTATTAACCCATGCATGAGCTAAGACACCAAAGTCCAACTCTAG
MC1944	PZE-106072217	6	128073634	128073584	128073684	GRMZM2G089107_T01	intron	[T/C]	ATACCACCCGAATAAACCCTAACTTGTGATATCTAGCTAGGCAATCAAAC[A/G]CCACAGGATTATATATTATATAGAAGAAGCCAAACCCTAACGAAATGATT
MC1945	SYN24609	6	128077769	128077709	128077829	GRMZM2G089075_T01	Exon	[T/C]	CAGGTACTGAATAGATCAGAAAGACGATGCATGCTATACCCACATGGAGAGCCCGAACGA[A/G]GAGGGGCTCCTCTGCCAGGAGCTCCCTGAAGTGACGCTCAGCCTCGGCGAGGTCCCCCTT
MC1946	PZE-106072609	6	128390469	128390519	128390419	GRMZM2G092258_T01	5 UTR	[T/C]	CGCAAAATCTCTAGGAATAAACCGCTACCATCGCCTACCAATCGAATCGA[C/T]ACGGAAAACAAAATAAGGAGCAAACCGGGCGAGTGAAATCCACCAGGAGG
MC1947	PZE-106072695	6	128496662	128496612	128496712	GRMZM2G044358_T01	promoter	[A/C]	TTAAAATCTTTTGTGTTTAGATTCATCTTTTGTGTTGCTGCAATTGCAAT[A/C]GCTATTTGGATATGATTGTAGGTACTGCCATTTACCTCAAGCACTTGTGT
MC1948	PZE-106073612	7	173974733	173974783	173974683	GRMZM2G538544_T01	promoter	[A/G]	TAGTTTCTTTAGCATGGTTCGATGATGAATATAAATTGATTGATTGATCA[C/T]TCCATCCTCGTACCATTCTTGTTGACGGTAGCTAACTGAGACAGAGACTA
MC1949	PUT-163a-149111766-973	6	129630403	129630376	129630430	GRMZM2G030510_T01	Exon	[A/G]	GGAGCCTAAAGGAGATCCGCGTCCTCTTCTGTCAGTCCTCCCCGGCCAGCGCCGC[C/T]GCCCGTGAGTTCGTGAAGAAGAACTATGGTGACATCAAGGCNCGCAACCCCTC
MC1950	PZA-001618002	6	129847188	129847148	129847228	GRMZM2G141810_T01	Exon	[T/C]	TGGACAGGGACAACGTGTTC[A/G]ACATGCTCGTCCAGCGCCTCTCCTCTATAAACTGAACGGAGTGAATGCATGGAGTGGCAC
MC1951	PZE-106074560	6	130148619	130148669	130148569	GRMZM2G051883_T01	Exon	[A/C]	GAACCAGTAGCGAAATGCGTGTCTGTACTGTACCAGCGAGTAGCGCGGCC[G/T]GACGGGCTGGTGGTGGAGGGCGGCGCGCCTCTCGCGCACGGCCGCCTGCG
MC1952	PZE-106075075	6	130318122	130318172	130318072	GRMZM2G028016_T01	3 UTR	[T/C]	GGAAAGGAAACGGGTAAATTATGAGTCAGTGAGTGAATAAAGGGTCGATG[C/T]GATATTTGTTGCAGCTAGAGGAGTGAGTTTACACATACTTTCATTTCTAT
MC1953	PZE-106075137	6	130429580	130429630	130429530	GRMZM2G350818_T01	5 UTR	[T/G]	TGCCCACCCCCACCACTAAACCCACTGCTTAACATTTTTCCTCTTCCAAT[G/T]CCACCTCGGCAGCCTGCAAATAGAAGAGACTTAAAAATTCTACAATAGCT
MC1954	PZE-106075985	6	131586403	131586453	131586353	GRMZM2G148964_T01	5 UTR	[T/C]	AGCAAGAGAAGCACGAACACGATTTTGTGTGCGGAAGCCATATAAGGGAC[C/T]CTGAAAGAGAGCCTAGCTAGCTTGTTGGTAAGCTAGTTAGATGTCTATCG
MC1955	PZE-106076215	6	131944611	131944573	131944650	GRMZM2G441565_T01	3 UTR	[T/G]	CTGCAACAACCAATCCCCATACACTGGCTGGTCCAAACAGGTACAGACTT[A/C]AAACTGGCGCAGCATTATACCCCCAGGTTTTTTTTTTCTGGTCATCATGT
MC1956	PZE-106076346	6	132165791	132165841	132165741	GRMZM2G551457_T01	Exon	[T/C]	GAAGCAAAAATGGCATGATCTATATGTGAATCAAAGATGGCAGCCTTTTC[C/T]TCTTAATCCTTTCACTAGTGGAGATACCTGAGCCACACTAGAGAGAGATA
MC1957	PZE-106076357	6	132174390	132174340	132174440	GRMZM2G116029_T01	promoter	[A/C]	TTATAAGGGCTTTAGAAAAATTATCTCCACCAACCGCCTCATTCTGATTT[A/C]TTGTTTCGACTTCACACATGCCACCGGAATAAAAGGAGCAACCTTTAGCT
MC1958	PZE-106076433	6	132222895	132222945	132222845	GRMZM2G116151_T02	3 UTR	[T/C]	TAGTTCTAATTTTCCCTATAATTAACCAATCTGATAGATGCAGAAGCCTG[C/T]CTCTGTTCAGTTGATAGTTGCGCTAGCTGCTTAGCATGGCTGTAAAAAGA
MC1959	PZE-106076451	6	132246761	132246711	132246811	GRMZM2G032896_T01	Exon	[A/C]	CCGGTGTTTACCTTGAGGGATCTATAGAGTTGAGTCCCCGGAAGCTTAAC[A/C]GGAAGTGATATCAAACCGGCAATGAATTCTTGAAACTGTTGCCTGAGGTA
MC1960	PZE-106076828	6	132446129	132446079	132446179	GRMZM2G015955_T02	promoter	[A/G]	GCACGCACCACATCAGGCCGTCAATCTCAACGCTGGACGGCGCAAGGACC[A/G]AAGAAAAGCTCGAAAAGCAACCGAATTGCGTACCATTACTGCTGGTCAAG
MC1961	PZE-106077056	6	132640808	132640758	132640858	GRMZM2G031876_T01	promoter	[T/C]	TATTAAAAAGAGTGGTTGGGCAAGGTGTAAACCGGAAGAACGTTCAACTC[A/G]ACCAGTTGAAAGCTGCAAGCGCAAGCAGCGCGTTGCAACTTCAGCAATGA
MC1962	SYN22724	6	133537520	133537580	133537460	GRMZM2G103945_T02	Exon	[A/G]	AACAACAANAAGGCTCCTCGCAACAATCCATTCTCATCCATGGCGAAGCTCATGAACAAG[C/T]TGGTCGATTCGTTCGAGCACGACGAGATACNGGACGTCGGCTGCGTGCGCGCCGTGCTGG
MC1963	PZE-106078359	6	134002470	134002420	134002520	GRMZM2G476886_T01	promoter	[A/C]	CAATCTCATTCAATCCACCGGAATAACCGAACAAGCTTGCTGCACCATCA[A/C]CTACGTGTTTGATCCGTGAGCTGTTGCTACACCACATCATGCTAGGACCC
MC1964	PZE-106078487	6	134073498	134073548	134073448	GRMZM2G036436_T01	Exon	[A/G]	CGACAGTACATGTTAGGCTGTGCTTAACGTTAGTTACGTACAAGGGGCTC[C/T]TCCTTGATGTCCTCTCCGGCCACCATGGCCTTCCTCGCCTGCACTGGCTG
MC1965	PZE-106078534	6	134282445	134282495	134282395	GRMZM2G339091_T03	promoter	[A/G]	TATTTCGTTAAGTGTGACACCTGGTACGGTGGGTCGTGTGATAAATGAAT[C/T]CAAACGCAGCAGTTACACGCCACCTTCTGACTCGTCGTCGACAGCGACGC
MC1966	SYN35781	6	135091416	135091476	135091356	GRMZM2G462625_T01	Exon	[T/C]	TGGGGATTTGGTGGCGATGCGCCGGGTGTTTGATGGATTGTTCGAGAGGACGGTTGTCGT[C/T]TGGACATTGTTGATTACACGGTATGCGCAGAGTGGTTATTCTGATGAGGCTGTAGAATTG
MC1967	PUT-163a-21329827-1505	6	135110400	135110346	135110454	GRMZM2G462635_T01	5 UTR	[T/G]	TAAATATATATCTATCTATCGCCATCGAGCAATTATAATCTCACAGAATAATAAA[A/C]ATCATGGGGCAAGCCTCACGGCTCGTCCTCCTCGCCGTCGTGGCGCTGCTGTC
MC1968	PZE-106079297	6	135539552	135539502	135539602	GRMZM2G000254_T01	intron	[T/C]	CGTGTACACCTGCCACCATGGCGTCTAATAAATTCTCAAAATTGGTAGCA[A/G]CGTCAGCCACGGAGGACTCACCTCAGGCACCCCGATGAGGCGCATGAGCT
MC1969	SYN36203	6	136436255	136436195	136436315	GRMZM2G439950_T03	Exon	[A/G]	TGCACCAGGTGGCATTGCAACTTTCTTGATCAAGTTGCCAGAAAGAATGTAGTTGAGTAA[C/T]ACTTGACGGTCACGGCGATAACGTTGCAGCAGCTCAACAACATTTTCTCTGGTTAATTTG
MC1970	PZE-106079848	6	136548341	136548391	136548291	GRMZM2G045720_T01	Exon	[T/C]	TTCCCTGTGTCTTGGCTTATCTCCTCGAAGTACTTCCCGATCAGCTTCTT[C/T]TCTTGGACAAACTTAACATCAGAAAGAACCTCGGCAGACATCTCGATGGC
MC1971	SYN37335	6	136594240	136594180	136594300	GRMZM2G177001_T01	3 UTR	[T/G]	TTCTGACAAAGCGACCTCGTTGTGTGCTCTCACCACGTTCAGGAAAAAGTCGGTACATAT[G/T]TGTCACAATTGATCATTACATTGTTTCCTCCGGCCTCTCACCATTGCGTTGCCGCCGGTG
MC1972	PZE-106080884	6	138015719	138015669	138015769	GRMZM2G170365_T02	Exon	[T/C]	CTTGGGCTCCTACTCTTGCTATAACTGCAGCTTCTGCTTCTTGAGTACGA[A/G]TGGCTGTGGCTTCTGCTTCTTGACTTAGAGCGGTTTCTGCCTCTGGAGCG
MC1973	PZE-106080906	6	138084406	138084356	138084456	GRMZM2G031210_T01	3 UTR	[A/G]	AACGTCAGACCAGCAGCGATGCTAACAAGTGTACCAAAAACAACCAAGAA[A/G]ACACATGTTCTTAGCACATAAGCTACACTTTGAAGCCGTCATAGATAAAC
MC1974	PZE-106081058	6	138375400	138375450	138375350	GRMZM2G325804_T01	Exon	[T/G]	GGTCACAACTATATGGCAATTACTGAACAACACTTGTGAGGCGAGACACA[G/T]GTCGTCAGTAAGGCAAGATATCCTTGATCGGCTGCTTGACAGCATTTCCA
MC1975	PZE-106081334	6	138624073	138624023	138624123	GRMZM2G117439_T01	3 UTR	[T/C]	TACTAGTCGAGGCAGCTTACAGCAGCAGTCACCAAATCTGCAGAAGTGGA[A/G]TTCTAGAAGGCACCCCGCAGGCGCAGCTTGGCGGTGGCGGCGCCGGGCTT
MC1976	PZE-106081762	6	139059602	139059652	139059552	GRMZM2G069713_T02	promoter	[T/C]	ACGAATATTCTTACAAACACACCTATGTACCTATGCATTCTTGTGGGTCA[C/T]TGCTGACACTATTTGAATATTCTCGCTGCCTTTAGATAACTAATTAAATG
MC1977	SYN27740	6	141170159	141170099	141170219	GRMZM2G173563_T01	Exon	[T/G]	TTCATATCCACTGATCTGATTGAAGCATGTCATGTTCACAGGGAAGATGCAGAAAGCACT[G/T]CCAGATCTCCTCAAGGAATATGACATGCCANCAGGGCTCTTCCCACGGGACACGACTAAC
MC1978	PZE-106084109	6	141476251	141476301	141476201	GRMZM2G084767_T01	5 UTR	[A/C]	CGGTTACCCAGTGCGAAGGACAAAAGAAACATGAATGCCCTAAATCCTTC[G/T]CCATGCCATCTGGATACTTGGTGAACATAATCATCTGCCAAATCGTGATA
MC1979	PZE-106084877	6	142448258	142448308	142448208	GRMZM2G041463_T01	5 UTR	[A/C]	AAAAAATTAATTATTCTTCTTTTTAAATCAATAATTAAAATTAATTATGC[G/T]TGTGCTATGCATTTGCAGCTCTATAAACACTGCATGTGTTCCGTATTGTG
MC1980	SYN26382	6	142593610	142593550	142593670	GRMZM2G041961_T01	3 UTR	[T/C]	CAACCTGTATACTTATGCATCCCAGCTGCAGGCGATCATGTATTGCTTTGCGACCACCAC[C/T]GGGAGTGTCTAAGGCTACTCTCAGATGAGTATGCCATGAGGATTCTTATACGCGTCGAGT
MC1981	SYN22021	6	144146282	144146222	144146342	GRMZM2G308707_T01	Exon	[T/C]	AAATACGCAGTGGCCTCGGGGTCGCAAGACCAAGCGACAACCGAAGAACACTGGAGGTCA[A/G]CGGGACCGATTCAGGGGTTGCCTTCTTCCTCCATTTCTCAGTGCACACCTCCGAATCATC
MC1982	PZE-106086860	6	144364779	144364729	144364829	GRMZM2G145879_T01	5 UTR	[T/C]	CGTAAACCAAAATCAGACAGAGAGAGCCGGAACCAATAAAGTGAACGTAA[A/G]CCAAAATCAATCCATCCCCGGTGCAGAACGCCCAACGGGCAACGGCTGTG
MC1983	PZB00942.1	6	144756760	144756700	144756820	GRMZM2G090905_T01	Exon	[A/G]	GGAGAAAGTACCAGCGGCATTGTCTGCCAGCCGACTCGACCTATCCTTGGTGAACAAAGC[C/T]ACATTTGCCCGGTAGACCACCAGCTTCTSCAATGGCAAGCATGGGTGCTTGTCCCTGCCC
MC1984	PZE-106088503	6	146313395	146313445	146313345	GRMZM2G173630_T01	3 UTR	[T/C]	TAAGAAAATGTGCTACTACACCTCTACTGCTGGTGTGTGGCTTTTGTCTC[C/T]TTTCTTGTCCATCTCTGTATACAATGCTGAACTGCTGCTAAATATATTGT
MC1985	SYN26162	6	146574621	146574679	146574563	GRMZM2G137151_T03	promoter	[A/G]	GAGTTGAGCAGGAAGAGGAGAGGAAGCAATGGCTCTGTCGACGTTCTCTGTCCCAAGGGG[A/G]TTCCTCGGNGTGCCGGCTCAGGACTCCCATTTCGCTTCGGCGGTCGAGCTCCATGTNNAC
MC1986	SYN28465	6	147402973	147402913	147403033	GRMZM2G121565_T02	Exon	[A/G]	GGCATCAAACTTCGCTGGTAATGACGGACTGTGTGGGCCTCCATTAGGTGAATGCCAAGC[C/T]TCAGCGAAGAGCAAGAGCACTGCATCNATCATCGGGGCTGTTGTTGGCGTGGTAGTCGTC
MC1987	SYN4655	6	147910616	147910556	147910676	GRMZM2G070075_T01	Exon	[T/C]	TGATAGGCGCCCCATTAGAGACGTTGCACCAAAGNATGCCACTTTAGCTCTGCCAAGGAG[A/G]CCGTCTACTGCCGAGAGGCACCCCATTGCTAGAGATATTGCACCAAAGAATGGTTTATCA
MC1988	SYN29385	6	148115665	148115725	148115605	GRMZM2G456568_T02	Exon	[A/G]	TCGGAACAGTCCAAACATGTAAGGACACAAAAAAGGGCANGCATATTATTCGACCAATCA[C/T]GGGAAAGGGATGGTCGGGTCCAAGTAGTCGTCTTCCTCATCTGTGACATGGGGTCCATTA
MC1989	ZM013757-0256	6	148714445	148714504	148714386	GRMZM2G020856_T01	3 UTR	[T/C]	CTCTGCAAAAGGGTTCAGAGGAGTAGATGATATGGATTTTTCTGGGTTCCATTGAAATTG[C/T]TCAGTCTTAGAAACATACCGTACCNACAGCTTCAGCGGCTGGAGCNTGGATNGAGATGNA
MC1990	SYN11808	6	150948501	150948537	150948466	GRMZM2G066225_T01	Exon	[A/G]	TAGCTCGACTGCATCCAACGTGGTAGTCTTGGGGGATCCCGAGTTCAGCGACCAGTGGAG[C/T]GAAACAAACAGCGCCGCCGCCGCCGCCGCGCAGGCGCCGCCGCCACCAGCCGAACCCCGG
MC1991	PUT-163a-148963646-603	6	151083443	151083388	151083498	GRMZM2G093272_T01	3 UTR	[T/C]	ATTAGCTGTGAAACTGTCCGTACTTCATTCCTGTTCAGATCGAATTNGAGGANTG[A/G]TTCATACCCCTTTTACTGTCGTGTCGTTTGAACTGCTGGTTAGTCTGCTCAATTT
MC1992	PZE-106097408	6	151647215	151647265	151647165	GRMZM2G059285_T01	Exon	[A/G]	ACAGAACAAGGATCGGAGAGAACTTCGACATATTTGATTGGTCCATCCCT[C/T]ACGATCTGATGGCGAAGTTCTCTGCAATCAAACAGGCATGCATCAAAACA
MC1993	SYN37995	6	151677552	151677492	151677612	GRMZM2G035849_T01	3 UTR	[A/G]	ATTAAGCTGCTAGAACGTGTTTGGTCTGAACGATTCCGAAGGCAGGTCGTGTAACTCTGC[A/G]ACATACAGGAGATGATGACTACCACAGCCTCTCGCCAGGTGTTTGTCCTGAATCGAGACA
MC1994	PZE-106097584	6	151680393	151680443	151680343	GRMZM2G035922_T01	Exon	[A/G]	ACTTCGAAGATAGGTGGTAGAGGAACTCACTTAGGAGGTATCTCTGGTGG[C/T]GAGCCTGCAGCTCCATATGCATATTCTGATTTGCATGTAATTTTTGCAAC
MC1995	SYN26318	6	151981126	151981066	151981186	GRMZM2G130239_T01	Exon	[A/G]	GCAGCAGTTCAGTGACGCCGCAGATGACAATGCAATCAAGCAGAGAGACGACCTGTCTCG[A/G]CATGTCGACAATGCAATCAAGCGGAGAGACGATCTGTCTCACCATGTCACCGCCGGCGAG
MC1996	PZE-106098066	6	152066559	152066599	152066520	GRMZM2G143745_T01	promoter	[T/C]	CTTACACTAGACTGCTACTGTTACTTGAACAGCCGGGCCCTTTATTAATT[C/T]AAATTCTAACAAAAGCACAACACAGCTAGAAAAGAAAAAAAACAAAACAA
MC1997	PZE-106098286	6	152279440	152279390	152279490	GRMZM2G099481_T01	promoter	[T/C]	GGTGGGCGAATTTTCTTTTTCACGGGTGAAAGGAGGGCTGAAAAGACGTG[A/G]AAATTCCCGTCATGTGACGCTGCCGCGGTGGGACCGGTAGGATTTACGCG
MC1998	PZE-106098403	6	152361088	152361138	152361038	GRMZM2G066432_T01	3 UTR	[A/G]	CACGAAGCCACTTCATCTGCGTGGCCCTTCCACGTTTGAAGCCTTCGAAG[C/T]TGAACACACCCGCCCTTATCATTGCTCCTCGGTTTCCTCCTCCTCGTTAT
MC1999	SYN19380	6	153168509	153168569	153168449	GRMZM2G095588_T01	Exon	[A/G]	TTCAGAAGGAGATGGTGGTGCGGGAGGGGGTGGAATGGGATCAGAAGGAGATGGTGCTGC[C/T]GGAGAATTCAATGGAAATCTTATTGGATGCCCCGTAATATTGACCATTTTAAAATCTTTT
[truncated: 1,073 more rows]
