# Supplementary material for: Development of maizeSNP3072, a high-throughput compatible SNP array, for DNA fingerprinting identification of Chinese maize varieties
Source: Mol Breed. 2015 May 31;35(6):136. doi: 10.1007/s11032-015-0335-0 (PMC4449932; doi:10.1007/s11032-015-0335-0)
Supplement: Supplementary file 7 — Supplementary material 7 (XLSX 1243 kb) [file 11032_2015_335_MOESM7_ESM.xlsx]

## Sheet: 96samples 3072SNPs genotype
No	SNP Name	N01/Xianyu335	N02/Xianyu335	N03/Zhengdan958	N04/Zhengdan958	N05/Nongda108	N06/Ludan981	N07/Sidan19	N08/Yuyu22	N09/Shendan16	N10/Xundan20	N11/Dongdan60	N12/Liyu6hao	N13/Longdan13	N14/Denghai11	N15/Liaoyu18	N16/Nongda3138	N17/Shendan10hao	N18/Denghai9hao	N19/Danyu39	N20/Zhedan7hao	N21/Huidan4hao	N22/Zhengda619	N23/Zhongdan2hao	N24/Yedan13	N25/SC704	N26/Jidan209	N27/Jidan180	N28/Jingyu7hao	N29/Yudan8hao	N30/Yayuqingchu8hao	N31/Yayuqingchu26	N32/Jingkenuo2000	N33/Huazhen	N34/Suyunuo1hao	N35/Kennian1hao	N36/Suyunuo5hao	N37/Yunuo7hao	N38/Tiandan21	N39/Lvsechaoren	N40/Etian3hao	N41/Huangzao4	N42/Mo17	N43/B73	N44/Dan340	N45/478	N46/PH6WC	N47/PH4CV	N48/Zheng58
MC0001	PZE-101001044	GG	GG	GG	GG	AA	AG	AG	AA	AG	AG	AG	AG	AA	AG	AA	AG	AG	AG	AG	AG	AA	AA	AG	AA	GG	AG	GG	AG	AG	AG	AG	GG	AG	GG	GG	GG	GG	GG	GG	GG	GG	GG	GG	AA	AG	GG	GG	GG
MC0002	SYN13279	AA	AA	AA	AA	AC	CC	AC	CC	AC	AA	AC	AC	CC	AA	AC	--	AC	AA	AC	AC	CC	CC	AC	AC	AC	AC	AA	AC	AC	AC	CC	AA	CC	AA	AA	AC	AA	AC	AC	AA	AA	AA	CC	CC	AA	AA	AA	AA
MC0003	PZE-101001280	AG	AG	GG	GG	AG	AA	GG	AG	AG	GG	AG	AG	AG	GG	GG	AG	AG	GG	AG	GG	AA	AG	GG	AG	AG	AG	GG	AG	AG	AA	AA	AG	AA	AA	AA	AA	AG	AG	AA	AG	GG	GG	AA	AA	GG	AA	GG	GG
MC0004	PZE-101001587	AG	AG	GG	GG	AG	GG	GG	GG	GG	AG	AG	GG	GG	AA	AG	GG	GG	AG	AG	GG	AG	AG	GG	AG	AG	GG	GG	GG	AG	AA	AG	AG	AG	AA	AA	AA	AG	AA	GG	--	GG	GG	AA	GG	AG	AA	GG	GG
MC0005	PZE-101002887	AC	AC	AC	AC	AC	CC	AC	AC	CC	CC	AA	AC	AC	AA	AC	CC	CC	AA	AA	AC	AC	AA	AC	AC	AC	CC	AC	AC	AC	AC	AC	AC	AC	CC	CC	AC	CC	CC	AC	CC	CC	AA	CC	CC	AA	CC	AA	AA
MC0006	PZE-101003026	AG	AG	AG	AG	AG	AA	AG	AA	AA	AA	GG	AA	AG	GG	AG	AA	AG	GG	GG	AG	AA	AA	AG	AG	AG	AA	AG	AG	AG	AG	AG	GG	AG	AG	AA	AA	AG	AA	AG	AG	AA	GG	AA	AA	GG	AA	GG	GG
MC0007	SYN9363	AG	AG	AG	AG	GG	AG	AA	AG	GG	GG	AG	AA	AG	AG	AG	AG	GG	AG	GG	AA	GG	AG	AA	AG	AG	GG	AG	AG	GG	GG	GG	AG	GG	GG	AG	GG	AG	AG	GG	AG	GG	AA	GG	AA	AG	GG	AA	AA
MC0008	SYN11490	AC	AC	AC	AC	AC	CC	AA	AA	CC	CC	AC	CC	AC	AC	AA	AC	CC	AA	AC	AA	CC	CC	AA	AC	AC	AC	AA	AC	AC	AC	AC	AC	CC	AC	CC	AC	CC	AC	CC	AC	CC	AA	CC	CC	AA	CC	AA	AA
MC0009	PZA02129.1	AG	AG	GG	GG	AG	AG	GG	AG	AG	AG	AG	GG	AG	AG	AG	AG	AG	GG	AA	GG	AG	AG	GG	AG	AG	AG	GG	AG	AA	GG	GG	AG	AG	GG	AG	GG	AG	AG	AA	AA	GG	GG	AA	GG	GG	AA	GG	GG
MC0010	SYN10469	AC	AC	AA	AA	AC	CC	AC	CC	AC	AC	AC	CC	CC	CC	AC	CC	--	AC	AC	AC	CC	CC	AC	AC	AC	AC	AA	AC	AC	CC	AC	CC	AA	CC	AA	CC	AC	CC	AC	CC	AA	AA	CC	CC	AA	CC	AA	AA
MC0011	PZE-101005818	GG	GG	AG	AG	AG	AA	AG	AA	AA	AA	GG	AA	--	AG	AG	AG	AG	GG	AG	AG	AG	--	AG	AA	GG	AG	AG	GG	AG	AG	AG	AG	GG	AA	AG	AA	AA	AG	GG	GG	AA	GG	GG	AA	GG	GG	GG	GG
MC0012	SYN11325	AG	AG	AG	AG	AG	AG	AG	GG	GG	GG	AG	--	--	AA	AG	GG	GG	AA	AG	AG	GG	AG	AG	AG	AG	AG	AA	AA	AA	AA	GG	AG	AG	AG	GG	AG	AG	GG	AG	GG	GG	AA	GG	GG	AA	GG	AA	AA
MC0013	PZE-101007769	AA	AA	AG	AG	--	AG	AG	GG	AG	AG	AG	--	AG	AG	AG	AG	AG	AA	AG	AG	GG	AG	AG	AG	AG	AG	AA	AA	AA	AA	AG	GG	AG	AG	GG	AG	AG	GG	AG	GG	GG	AA	GG	GG	AA	AA	AA	AA
MC0014	PZE-101009215	AA	AA	AA	AA	GG	AG	AA	AG	AA	AA	AA	AG	AA	GG	AG	--	AA	AG	AA	AA	AA	AA	AA	GG	AA	AA	AA	AG	GG	AG	GG	AG	AA	AA	AG	AA	AG	AA	AA	AA	AA	AA	AA	GG	AA	AA	AA	GG
MC0015	PUT-163a-86470789-4504	AG	AG	AG	AG	--	--	AA	AA	GG	GG	AA	AG	AA	AG	AA	AG	GG	AA	AA	AA	AA	AG	AA	AG	AA	AG	AG	AA	AA	GG	AG	GG	AA	GG	AG	GG	GG	AA	GG	AA	GG	AA	AA	GG	AA	GG	AA	AA
MC0016	PZE-101009670	AG	AG	AG	AG	GG	GG	AA	AG	GG	GG	AG	GG	AG	GG	AG	AG	GG	AG	AG	AG	GG	GG	AA	GG	AG	GG	AG	AG	GG	GG	GG	GG	GG	GG	GG	GG	GG	AG	GG	AG	GG	AA	GG	GG	AA	GG	AA	GG
MC0017	SYN6314	AA	AA	AA	AA	AA	AG	AG	GG	AA	AA	AG	AG	AG	AG	AG	AG	AA	AA	AG	AG	AG	AG	AG	AG	AG	GG	AG	AA	AA	AG	AG	AG	AG	GG	GG	GG	GG	AG	AG	AG	AA	AA	GG	GG	AA	AA	AA	AA
MC0018	SYN7697	AA	AA	AG	AG	AG	AA	AG	AA	AG	AG	AA	GG	AG	GG	AG	AA	AG	GG	AG	AG	AA	AA	AG	AG	AG	AG	GG	AA	AG	GG	AG	GG	AG	GG	AG	GG	GG	GG	AG	GG	GG	GG	AA	AA	GG	AA	AA	GG
MC0019	SYN7702	GG	GG	GG	GG	GG	AG	AA	AG	AG	AG	GG	GG	AG	GG	AG	--	AG	AG	GG	AA	GG	AG	AA	GG	AG	GG	AG	GG	GG	GG	GG	GG	AG	GG	GG	GG	GG	AA	AA	AA	GG	AA	GG	AA	GG	GG	GG	GG
MC0020	SYN13394	AA	AA	AA	AA	--	--	AG	AG	AG	AG	AA	AA	GG	AG	AA	AG	AG	AG	AA	AG	AA	AG	AG	AG	AG	AA	AG	AA	AG	GG	AA	GG	AG	AG	AG	AG	AG	GG	AG	GG	AA	GG	AA	GG	AA	AA	AA	AA
MC0021	SYN13518	GG	GG	GG	GG	AG	--	GG	AG	GG	GG	AG	GG	AG	GG	GG	--	--	GG	AG	GG	--	AG	GG	--	AG	AA	AG	AG	GG	GG	AA	GG	AA	GG	AG	GG	GG	AG	GG	AG	GG	GG	AA	GG	GG	GG	GG	GG
MC0022	SYN6413	AC	AC	AC	AC	CC	AC	AA	AA	--	AC	AC	AC	AA	CC	AC	--	AA	AC	AC	AC	CC	AA	AA	CC	AC	AC	AA	CC	AC	CC	CC	CC	AC	AC	AC	AC	AA	AA	AA	AA	AA	AA	CC	CC	CC	AA	CC	CC
MC0023	PZA-000175002	AT	AT	AT	AT	AA	AA	AT	AT	AA	AA	TT	AA	TT	AA	AT	AT	AT	AT	AT	AA	TT	AT	AT	AA	AA	AT	AA	AA	AA	AT	AA	AA	AT	AA	AT	AA	AT	AT	AT	AT	AA	AA	AA	AA	AA	TT	AA	AT
MC0024	SYN6209	AG	AG	AG	AG	--	AG	GG	AG	--	AG	AG	AA	AG	AG	AG	AG	GG	AA	AG	AG	AG	AG	GG	AA	AG	GG	GG	AA	AG	AG	AG	AG	AA	GG	GG	GG	GG	AG	AG	AA	GG	GG	AA	AA	AA	GG	AA	AA
MC0025	PZA00447.8	AG	AG	GG	GG	GG	GG	AG	AG	GG	GG	AG	AG	GG	GG	GG	GG	GG	GG	AG	AA	GG	AG	AG	GG	AG	AG	AA	AG	GG	AG	AG	AA	GG	AG	GG	AG	GG	AA	GG	AA	GG	AA	GG	AG	GG	GG	AA	GG
MC0026	PZA00731.6	GG	GG	AG	AG	GG	AG	GG	AG	AA	AG	GG	GG	GG	GG	GG	AG	AG	GG	GG	GG	GG	AG	GG	GG	GG	AG	AG	GG	AG	AG	GG	GG	AG	AG	AA	AG	AA	GG	AG	GG	AA	GG	GG	GG	GG	GG	GG	GG
MC0027	PZE-101017463	AG	AG	AG	AG	AG	AG	AG	AA	AA	AG	GG	AG	AG	AG	AG	AG	AG	GG	GG	GG	AA	AG	AG	GG	GG	AG	GG	AG	AG	AG	AG	AG	AG	AG	AG	AG	AG	AG	AG	AG	AA	GG	GG	GG	GG	AA	GG	GG
MC0028	PZA03519.1	AA	AA	GG	GG	AG	AA	AA	AA	AG	GG	AG	AG	AA	GG	AG	AA	AG	GG	AG	AA	AG	AG	AA	AG	AA	AA	AA	AG	AG	AG	AA	AG	AA	AA	AA	AA	AA	AA	AG	AA	GG	AA	AA	AG	GG	--	AA	GG
MC0029	PZE-101019537	GG	GG	AA	AA	AG	AA	AG	AA	AA	AG	AA	AG	AA	GG	AG	AA	AA	AG	AA	AG	--	AG	AG	AG	AG	AG	AG	AA	AG	AA	AA	AG	AG	AG	AG	AG	AA	AG	AG	AG	AA	GG	AA	AA	GG	GG	GG	AG
MC0030	PZE-101019727	GG	GG	AA	AA	AG	AG	AG	AG	AG	AA	AA	AA	AG	AG	AA	AG	GG	AA	AA	AG	GG	AG	AG	AA	AG	AG	AG	AG	AG	AG	GG	AG	AA	AG	AA	AG	AG	--	AA	AG	AA	GG	AA	AG	AA	GG	GG	AA
MC0031	PUT-163a-4647212-2116	AC	AC	AC	AC	AA	AA	AA	AA	AA	AA	AC	AC	AC	AA	--	AC	AA	AC	AC	AA	AC	AC	AA	--	AC	AC	AA	AA	AA	AC	AA	AA	AC	AA	AA	AA	AA	AC	AC	AC	AA	AA	CC	AA	AA	CC	AA	AC
MC0032	SYN34331	AG	AG	GG	GG	AG	AG	AG	AA	AG	GG	AG	AG	--	GG	GG	--	AA	GG	AG	AG	AG	GG	AG	AG	AG	AG	GG	GG	AG	--	AA	GG	AG	GG	GG	GG	AG	--	AA	AG	GG	GG	AA	AG	GG	AA	GG	GG
MC0033	PZE-101020456	AG	AG	AG	AG	GG	GG	GG	GG	GG	GG	AG	AG	AG	GG	--	GG	GG	AG	AG	GG	AG	AG	GG	GG	AG	GG	GG	AA	GG	AG	AG	AG	GG	GG	AG	GG	GG	--	GG	AG	GG	GG	AA	AG	GG	GG	AA	AG
MC0034	csu1171.2	GG	GG	--	AG	--	AG	GG	GG	AA	AA	AG	--	GG	AG	AA	--	AG	AG	AG	GG	GG	GG	GG	AG	AG	GG	GG	AA	AG	AA	GG	AG	AG	AA	GG	AA	GG	GG	AG	AG	AA	GG	AA	AG	AA	GG	GG	AA
MC0035	SYN33163	GG	GG	AG	AG	AG	AG	AG	AG	AG	AG	AG	AG	AG	AG	AG	AG	GG	AG	AG	AG	GG	GG	AG	AA	AG	GG	GG	AG	AG	GG	GG	AA	GG	GG	GG	AG	GG	AA	AG	AG	GG	GG	AA	AG	AA	GG	GG	AA
MC0036	SYN5061	GG	GG	AG	AG	AA	--	GG	AG	AG	AG	AG	AG	GG	AG	AG	AG	AG	AA	AG	GG	AG	AA	GG	AG	AG	AG	AG	AG	AA	AA	AA	AG	AG	GG	GG	GG	GG	GG	AG	GG	GG	GG	AG	GG	AA	GG	GG	AA
MC0037	PZE-101027182	CC	CC	AC	AC	AC	AC	AC	AC	--	AC	AA	--	CC	AC	AC	--	AC	AA	AA	AC	CC	CC	AC	AA	AA	CC	AC	CC	AC	AA	AC	AA	AC	AC	CC	CC	AA	CC	CC	CC	CC	AA	AA	AC	AA	CC	CC	AA
MC0038	PZE-101027362	AA	AA	AG	AG	AA	--	AG	AA	AG	AA	AG	AG	AG	AA	AG	--	AA	AA	AG	AG	AG	GG	AG	AA	AG	AA	AG	AG	AG	AG	AA	AA	AG	AA	GG	AA	AA	AG	AA	AA	GG	GG	AG	AG	AA	AA	AA	AA
MC0039	PUT-163a-76287542-3906	GG	GG	AG	AG	AG	GG	AG	AG	AA	AG	AG	GG	AG	GG	AG	AG	AG	AG	AG	AG	AG	GG	AG	AG	AA	AG	AA	AG	AA	AG	AG	AG	AG	GG	GG	GG	GG	AG	AG	AG	GG	AA	AA	GG	AA	GG	GG	AA
MC0040	SYN367	AC	AC	--	CC	AC	--	AC	CC	AC	CC	AA	CC	AC	CC	AC	AC	AC	--	AA	AC	AC	CC	AC	AC	AC	AA	AA	AC	AC	AC	AC	AC	--	AA	AA	AC	CC	AC	AC	CC	AA	AA	AC	AA	CC	AA	CC	CC
MC0041	SYN30824	AG	AG	GG	GG	AA	AA	AA	GG	AG	GG	GG	AG	GG	AG	AG	AG	AG	AG	GG	AG	AA	AA	AG	AG	AG	AA	AA	AG	AG	AG	AG	AG	AA	AG	AA	AG	AA	AG	AG	AG	AA	AA	AG	AA	GG	AA	GG	GG
MC0042	PZE-101029689	AA	AA	AG	AG	AG	AG	AG	AA	AA	AG	AG	AG	AA	AG	GG	AA	AA	GG	AG	AA	AA	GG	AA	GG	AG	AA	AA	AG	AG	AG	AG	GG	AG	AA	GG	AA	GG	AA	AA	AG	GG	AA	AG	GG	GG	AA	AA	GG
MC0043	PZE-101029748	AC	AC	CC	CC	CC	CC	CC	AC	AC	CC	AC	AA	AC	AA	CC	CC	AC	CC	AC	CC	AC	CC	CC	CC	CC	CC	CC	AA	CC	AC	AC	AC	CC	AC	CC	AC	CC	CC	AC	CC	CC	CC	CC	CC	CC	CC	AA	CC
MC0044	PZE-101029759	AA	AA	AG	AG	AA	AG	AG	AA	AA	AG	AG	AA	AA	AA	GG	--	AA	AG	AG	AA	AA	AA	AA	GG	AG	AA	AA	AG	AG	AG	AA	AG	AA	AA	GG	AA	GG	AA	AA	AG	GG	AA	AG	GG	GG	AA	AA	GG
MC0045	SYN10533	CC	CC	AC	AC	AC	AC	AC	CC	AC	AC	AC	CC	CC	CC	--	AC	AC	AC	AC	CC	CC	CC	CC	AC	AC	CC	CC	AC	AC	AC	AC	AC	CC	CC	AC	CC	AA	AC	AC	AA	AA	CC	AC	CC	AA	CC	CC	AA
MC0046	PZE-101030211	AG	AG	GG	GG	AG	--	GG	AG	AG	GG	AG	AG	GG	GG	GG	AG	AG	GG	AG	GG	AG	GG	GG	AG	GG	AA	AG	GG	GG	GG	AG	AG	AG	AA	AG	AG	GG	GG	AG	GG	GG	GG	GG	AA	GG	AA	GG	GG
MC0047	PZE-101031077	AG	AG	AG	AG	AG	GG	AA	AG	GG	AG	GG	AA	GG	AG	AA	--	GG	AA	GG	AG	GG	GG	AG	AG	AA	GG	AG	GG	AA	AG	AG	GG	AG	GG	GG	AG	GG	GG	AG	GG	AA	AA	AA	GG	AA	GG	AA	AA
MC0048	PZE-101032246	AC	AC	AA	AA	AA	AC	AA	AC	AC	AA	AC	CC	--	AC	AA	AC	AC	AA	AC	AC	AC	AA	AC	AC	AA	AC	AA	AA	AA	--	AA	AC	AA	AA	AA	AC	AA	AA	CC	AA	AA	AA	AA	CC	AA	CC	AA	AA
MC0049	PZE-101032517	AA	AA	AG	AG	AA	AA	AA	GG	AA	AG	AG	AA	AG	AA	AA	AG	AA	AA	AG	AG	AA	AG	AG	AA	AA	AA	AA	AG	AA	AG	AG	AG	GG	AG	AA	AA	AG	AA	AG	AG	AA	AA	AA	AA	AA	AA	AA	AA
MC0050	SYN35792	CC	CC	AC	AC	AC	CC	AC	AC	CC	AC	AC	CC	AC	AC	AA	--	CC	AA	AC	CC	CC	CC	CC	AC	AC	AC	AC	AC	AC	AC	CC	AC	AC	CC	AC	CC	AC	CC	CC	CC	AA	CC	AC	CC	AA	CC	CC	AA
MC0051	PZE-101032948	GG	GG	AG	AG	AG	GG	AG	GG	GG	AG	GG	GG	GG	AG	AA	GG	GG	AA	GG	GG	GG	AG	GG	AG	AG	AG	AG	AA	AG	AG	GG	GG	GG	GG	GG	GG	GG	GG	AG	GG	AA	GG	AG	GG	AA	GG	GG	AA
MC0052	SYN18706	GG	GG	AG	AG	--	AG	AG	GG	AG	AG	AA	GG	--	AG	--	AG	AG	AG	AA	AG	GG	GG	AG	GG	AG	GG	AG	GG	AG	AG	AG	GG	AG	GG	AG	GG	GG	GG	GG	GG	GG	AA	AG	GG	AA	GG	GG	GG
MC0053	PZE-101033801	AA	AA	AC	AC	AA	AA	AC	CC	AA	AC	AC	AC	CC	AA	AA	AC	AA	AA	AC	CC	AC	CC	CC	AA	AC	AC	CC	CC	AA	AC	AC	CC	CC	AA	AA	AC	AA	CC	CC	CC	AA	CC	AC	AA	AA	AA	AA	AA
MC0054	SYN13192	AG	AG	AG	AG	GG	AG	AG	AG	GG	AG	GG	GG	AA	AG	GG	AG	GG	GG	GG	AA	AA	GG	AA	GG	AG	AG	AG	GG	GG	GG	AG	AG	AG	GG	GG	GG	GG	AA	AG	AG	GG	AA	GG	GG	GG	AA	GG	GG
MC0055	SYN25850	GG	GG	AG	AG	AG	AG	AG	GG	AG	AG	AG	GG	GG	AG	AA	--	--	AA	AG	GG	GG	AG	GG	AG	AG	AG	AG	AA	AG	AA	AG	AG	GG	AA	GG	AA	AA	AA	AG	AA	AA	GG	AA	GG	AA	GG	GG	AA
MC0056	PZE-101036683	AG	AG	AG	AG	GG	AG	GG	AA	--	AG	GG	AG	AG	AG	GG	AG	--	GG	GG	AG	AG	AG	AG	GG	GG	AG	GG	GG	GG	GG	AG	AG	AG	AG	AA	AG	AG	GG	AA	GG	GG	GG	GG	GG	GG	AA	GG	GG
MC0057	PZE-101036862	AC	AC	AC	AC	AC	AA	CC	AC	AC	AC	AC	--	AC	CC	--	AC	AC	CC	AC	AC	AC	AC	AC	AC	CC	CC	CC	CC	CC	AC	AC	CC	AC	CC	CC	CC	CC	AA	AC	AC	CC	CC	CC	AA	CC	CC	AA	CC
MC0058	SYN39147	AC	AC	CC	CC	CC	CC	AC	CC	CC	CC	CC	CC	AC	AC	CC	AC	CC	CC	CC	AC	AC	AC	AC	CC	AC	AA	AA	CC	CC	CC	AC	AC	AC	AC	CC	AC	AC	CC	CC	AC	CC	AA	CC	CC	CC	AA	CC	CC
MC0059	SYN5538	AC	AC	AC	AC	AC	AC	AC	AC	AC	AC	AA	AA	AC	CC	AA	AC	AC	AC	AA	CC	CC	AA	CC	AA	AC	CC	CC	AC	AC	AC	AA	AC	AC	AA	AC	AA	AC	AC	AC	CC	AA	CC	AA	AA	CC	CC	AA	AA
MC0060	SYN16262	AC	AC	AC	AC	CC	CC	AC	AC	CC	AC	AC	CC	CC	AC	AA	CC	CC	AC	AC	CC	AC	AA	CC	AC	AC	AA	AC	CC	AC	AC	AC	--	AC	AA	AC	AA	AA	AC	CC	AC	AA	CC	AA	CC	CC	AA	CC	AA
MC0061	PZE-101039207	AA	AA	AG	AG	AG	AG	GG	AA	AG	AG	AG	AA	AG	AG	GG	--	--	GG	AG	AG	AG	AG	AG	AG	GG	AA	AG	AG	GG	GG	AA	GG	AA	AG	AA	AG	GG	GG	AG	AG	GG	GG	GG	AA	GG	AA	AA	GG
MC0062	SYN252	AG	AG	AA	AA	AG	AG	AG	AA	AG	AA	AG	AA	AA	AA	AA	AG	AG	AA	AG	AG	AA	AA	AG	AA	AG	AA	AG	AG	AA	AA	AG	AA	AG	AA	GG	AA	AG	AG	AG	AG	AA	GG	AA	AA	AA	AA	GG	AA
MC0063	PZE-101039624	AG	AG	GG	GG	AG	--	AG	AG	AG	GG	AA	AG	AG	GG	AG	AG	AG	GG	AA	GG	AG	AA	GG	AG	GG	AG	AG	AA	GG	AA	AA	AA	AA	AA	AA	AA	AA	AG	AG	AG	AA	GG	GG	AA	GG	GG	AA	GG
MC0064	PZE-101040677	GG	GG	AA	AA	GG	AG	GG	AA	AG	AA	AG	AG	AG	GG	AG	AG	AG	AG	AG	AG	AG	GG	AG	AA	AG	GG	GG	GG	AG	GG	GG	GG	AA	AG	AA	AG	AG	GG	GG	GG	GG	GG	AA	AA	GG	GG	GG	AA
MC0065	SYN74	CC	CC	AC	AC	--	--	--	CC	AC	AC	AC	--	AC	CC	AC	--	--	AC	AC	CC	AC	AA	CC	AA	AC	AC	AC	AC	AC	CC	CC	AC	AA	AA	AA	AA	AC	CC	AC	AC	CC	CC	AA	AA	CC	CC	CC	AA
MC0066	SYN63	CC	CC	AC	AC	CC	--	AC	AC	AC	AC	AC	AC	AC	CC	AA	CC	AC	AC	AC	CC	AC	AA	CC	AA	AC	AC	AC	CC	AC	AC	AC	AC	AC	AA	AC	AA	AA	AC	AC	AA	AA	CC	AA	AA	CC	CC	CC	AA
MC0067	PZE-101041178	GG	GG	AG	AG	GG	GG	AG	AA	AG	AG	AA	--	AG	AG	GG	AG	AG	GG	AG	AA	GG	AG	AA	GG	AG	AG	AA	AG	GG	AG	AG	AG	AG	AA	AG	AA	AG	AA	GG	AA	GG	AA	GG	GG	GG	GG	GG	GG
MC0068	PZB02058.3	AA	AA	AG	AG	AG	AG	AG	GG	AG	AG	GG	--	AG	GG	AA	AG	AG	AG	GG	GG	AA	AG	GG	AA	AG	AA	AG	AG	AG	AG	AG	AG	AG	GG	AA	GG	GG	GG	AG	GG	AA	GG	AA	AA	GG	AA	AA	AA
MC0069	PZE-101041837	GG	GG	AG	AG	AG	--	AG	AG	AG	AG	GG	AG	AA	AA	--	AG	AG	AG	AG	AA	AG	GG	AA	AG	AG	GG	AG	AA	AG	GG	GG	AG	AG	GG	AA	GG	GG	AG	AG	GG	GG	AA	GG	AA	AA	GG	GG	GG
MC0070	SYN23446	AA	AA	AA	AA	AA	AA	AC	AA	AC	AA	AC	--	AC	AC	AA	AA	AC	AC	AC	AC	CC	CC	AC	AA	AC	CC	CC	AC	AA	AC	AA	AC	AA	AC	CC	AC	AC	AA	CC	AA	AA	CC	AA	AA	AA	AA	AA	AA
MC0071	SYN39234	GG	GG	AG	AG	AG	AG	AG	AG	--	AG	GG	AG	AG	AG	AA	AG	--	AG	AG	AG	GG	AA	AG	AG	AG	GG	GG	AG	AA	GG	AG	--	AA	AG	AA	AG	AG	GG	AG	AG	AA	GG	AA	GG	AA	GG	GG	AA
MC0072	PZE-101045203	AA	AA	GG	GG	AG	--	AG	AG	AG	GG	GG	AG	AG	GG	AG	AG	AG	GG	GG	GG	GG	GG	GG	AG	GG	AG	AG	AG	GG	--	AG	AG	AG	GG	AG	GG	GG	GG	AG	GG	AA	GG	GG	AA	GG	AA	AA	GG
MC0073	PZE-101045249	AA	AA	AA	AA	AA	AG	AG	AA	AG	AA	AA	AA	AA	AA	AG	AA	AG	AA	AA	AA	AA	GG	AA	AA	AA	AG	AG	AA	AA	AG	AG	AG	AA	AG	AG	AG	GG	AA	AG	AG	GG	AA	AA	AA	AA	AA	AA	AA
MC0074	PZE-101046132	GG	GG	AA	AA	AG	GG	AG	AG	GG	AA	AA	AG	AG	AA	AG	AG	GG	AG	AA	AA	GG	AG	AA	AG	AG	GG	AG	GG	AA	AG	AG	AG	GG	AG	GG	AG	GG	GG	GG	AG	GG	AA	GG	GG	AA	GG	GG	AA
MC0075	PZE-101046755	GG	GG	AG	AG	--	AG	AG	AG	GG	AG	GG	AG	AA	AG	GG	AG	GG	GG	GG	AA	GG	AG	AA	AG	AA	GG	AG	AG	GG	AG	AG	AG	GG	AG	AG	AG	AG	AA	GG	AA	GG	AA	AA	AA	GG	GG	GG	GG
MC0076	PZE-101046876	GG	GG	GG	GG	GG	AA	GG	AG	GG	GG	GG	AG	AA	GG	GG	AG	GG	GG	GG	AG	GG	AA	AG	AG	GG	AG	AG	AG	GG	GG	GG	GG	AG	GG	AG	GG	AG	AG	AA	AA	GG	GG	GG	AA	GG	GG	GG	GG
MC0077	PZE-101046931	GG	GG	GG	GG	GG	AG	GG	AG	AG	GG	GG	AG	--	GG	GG	AG	--	GG	GG	AG	GG	AA	AG	GG	GG	AG	AG	AG	GG	AG	GG	AG	AA	GG	AG	GG	AG	AG	AA	AA	GG	GG	GG	GG	GG	GG	GG	GG
MC0078	SYN10144	AA	AA	AA	AA	AG	AG	GG	AG	AA	AA	AG	AG	--	AG	AG	AG	AA	--	AG	GG	AA	AG	GG	AG	AG	AA	AG	AA	AG	AG	AA	AA	AA	AA	AG	AA	AG	GG	AG	GG	GG	GG	AA	GG	AA	AA	AA	AA
MC0079	SYN24238	GG	GG	AG	AG	AG	AG	AG	GG	GG	AG	GG	--	AG	AG	AG	--	GG	GG	GG	GG	AG	GG	GG	AG	AG	GG	GG	GG	GG	GG	AG	AG	AG	GG	GG	GG	GG	GG	AG	--	AA	GG	AA	AA	GG	GG	GG	GG
MC0080	SYN7081	AG	AG	GG	GG	AG	AG	GG	AA	AA	GG	GG	AG	--	GG	GG	AG	AA	GG	GG	AG	AA	AA	AG	GG	AG	AA	AG	AG	GG	AG	AG	AG	AG	AG	GG	AG	GG	GG	AG	--	GG	GG	AA	GG	GG	GG	AA	GG
MC0081	PZE-101052294	CC	CC	AC	AC	--	AC	AC	AC	AC	AA	AC	CC	CC	AA	--	AC	AC	AC	AC	CC	AC	CC	CC	AC	CC	AC	CC	AC	AC	AC	CC	AA	CC	AA	CC	AA	AA	AA	AC	AC	AA	CC	CC	CC	AA	CC	CC	CC
MC0082	PZE-101052733	AC	AC	AC	AC	AC	AA	CC	AA	AA	AC	AC	AC	AC	AC	AC	--	AA	AC	AC	AC	AA	CC	AC	AA	CC	AC	CC	AA	AC	AC	AC	CC	AC	CC	AC	CC	AC	AC	AC	AC	CC	CC	CC	AA	AA	AA	CC	AA
MC0083	PZE-101053708	AG	AG	AA	AA	AG	AG	AG	AA	AG	AG	AG	AG	--	AG	AG	--	AG	AG	AG	AG	AA	GG	AG	AG	GG	AA	AG	AG	AG	AG	AG	AA	AA	AG	AA	AG	AA	AA	GG	AA	AA	GG	GG	AA	GG	AA	GG	GG
MC0084	PZE-101053954	AC	AC	AC	AC	AC	AC	CC	AC	AC	CC	AC	AC	AC	AC	CC	AC	CC	AC	AC	AC	AC	CC	AC	AC	CC	AC	CC	AC	AC	CC	CC	CC	AC	CC	AC	CC	CC	AC	CC	--	CC	CC	CC	AA	CC	AA	CC	CC
MC0085	PZE-101054047	AC	AC	AC	AC	AC	AC	CC	CC	CC	CC	AC	--	AC	AC	CC	--	CC	AC	AC	AC	AC	CC	AC	AC	CC	CC	CC	CC	AC	AC	CC	AC	AC	AC	AC	AC	CC	AC	CC	AC	CC	CC	CC	AA	CC	CC	AA	CC
MC0086	PZE-101054533	GG	GG	GG	GG	AG	AG	AG	GG	AG	GG	AG	GG	GG	GG	GG	GG	AG	--	AG	AG	GG	AG	AG	GG	AG	AG	AA	AG	GG	GG	AG	AA	GG	AG	GG	AG	AG	GG	AG	GG	GG	AA	GG	GG	GG	GG	GG	GG
MC0087	PZE-101055099	AA	AA	AG	AG	AG	AG	GG	AG	AG	GG	AA	AA	AG	AA	--	AG	GG	AG	AA	AG	AA	GG	AG	AG	AG	AA	AG	AG	AG	AG	AG	AA	AG	AA	AG	AA	AG	AA	AG	AA	GG	GG	AA	AA	GG	AA	AA	GG
MC0088	PZE-101055190	AA	AA	GG	GG	AG	AG	GG	AA	AA	AG	AG	AG	AA	AG	AG	--	AA	AG	AG	AG	AA	AG	AG	AG	AG	AA	AG	AG	AG	AG	AA	AA	AA	AA	AG	AA	AG	AA	AA	AA	GG	GG	AA	GG	AA	AA	AA	AA
MC0089	PZE-101055771	GG	GG	GG	GG	AG	GG	AG	AG	GG	AG	AG	GG	AG	AG	AG	AG	AG	AA	AG	AG	GG	GG	AG	AG	AA	AG	AA	AG	AA	AG	GG	AA	GG	AA	AA	AA	AG	AG	GG	--	GG	AA	AA	GG	AA	GG	GG	AA
MC0090	PZE-101058154	AA	AA	GG	GG	--	AG	GG	AA	AG	AG	AG	AG	GG	AG	AG	AG	AG	AG	AG	GG	AG	AA	GG	AG	GG	AA	AG	AA	AG	AG	AG	AG	GG	AG	AG	AG	GG	AG	AG	GG	GG	GG	GG	GG	AA	AA	AA	GG
MC0091	PZE-101058273	AG	AG	AG	AG	--	AG	--	AG	AA	AG	AG	--	--	AA	AG	AG	AA	AG	AG	AG	AG	AA	AG	GG	AA	AG	AG	AG	AG	AG	AA	AA	AA	AG	AA	AA	AA	AA	AA	AG	AA	AA	AA	GG	GG	AA	GG	GG
MC0092	SYN36556	GG	GG	GG	GG	AG	AG	GG	GG	AG	GG	AA	AG	GG	AG	GG	--	AG	AG	AA	GG	AG	AG	GG	GG	AG	GG	GG	AA	AG	AG	AA	AA	AG	AG	GG	AG	AG	AG	AA	AG	GG	GG	AA	GG	GG	GG	GG	GG
MC0093	SYN20764	AG	AG	AA	AA	AG	--	AG	AG	AG	AG	AA	AA	AA	AG	AG	AG	AG	AG	AA	AG	AG	AA	AG	AG	AG	GG	GG	AA	AG	--	AA	AA	AA	AG	AG	AA	AA	AA	AG	AG	AA	GG	AA	AA	GG	GG	AA	GG
MC0094	SYN11245	GG	GG	AG	AG	GG	GG	AG	AG	GG	AG	GG	AG	AA	GG	AG	AG	GG	GG	GG	AG	GG	AG	AG	GG	AG	AG	AG	GG	GG	AG	GG	GG	AA	GG	AG	AG	AG	AA	GG	AG	AA	GG	AA	GG	GG	GG	GG	GG
MC0095	PZE-101059325	CC	CC	AC	AC	--	CC	AA	CC	CC	AA	AC	AC	--	AC	AA	--	CC	AA	AC	AC	AA	AC	AC	AC	AA	AA	AA	AA	AA	AC	CC	AC	CC	AC	AA	AC	AC	AA	AC	AC	AA	AA	AA	CC	AA	CC	CC	AA
MC0096	PZE-101059495	AG	AG	GG	GG	GG	--	GG	AA	AG	GG	AG	GG	AG	AG	GG	AG	AG	GG	AG	GG	AG	AA	GG	GG	AG	GG	GG	GG	GG	AG	AG	AA	GG	AA	AG	AG	AA	AA	GG	AG	GG	GG	AA	GG	GG	AA	GG	GG
MC0097	PZE-101059783	AA	AA	AA	AA	--	AA	AA	AG	AA	AA	AG	--	AG	AG	AA	AG	AA	AG	AG	AG	AA	AA	AG	AA	AG	AA	AA	AG	AG	AG	AA	AG	GG	AG	AG	AG	AG	GG	AG	GG	AA	AA	GG	AA	AA	AA	AA	AA
MC0098	SYN13385	AC	AC	AC	AC	AA	AA	AC	AC	AA	AC	AA	AC	AC	AA	AC	AC	AA	AC	AA	CC	AC	AA	CC	CC	AC	AC	AC	CC	AC	AC	AA	AA	AA	AC	AC	AA	AA	AC	AA	CC	AA	CC	AA	CC	CC	AA	CC	CC
MC0099	PUT-163a-60349887-2623	CG	CG	CC	CC	--	CG	CG	CG	CG	CC	GG	--	--	GG	CC	CG	CG	CG	GG	CG	CG	CC	CG	CC	GG	CG	CG	CC	CG	CG	CC	CG	CG	CG	CG	GG	CG	CC	CC	CC	CC	GG	GG	CC	CC	GG	CC	CC
MC0100	PUT-163a-60349887-2622	AG	AG	AA	AA	AG	AA	AA	AG	AA	AA	AG	GG	--	AA	AA	AG	AA	AA	AG	AG	GG	AG	AG	AG	AA	GG	AG	AG	AA	--	AA	GG	AA	GG	AG	GG	GG	GG	AA	GG	AA	AA	AA	GG	AA	AA	GG	AA
MC0101	PZE-101060842	CC	CC	AC	AC	AC	AC	AA	CC	AC	AC	AC	CC	--	AC	AC	CC	AC	--	AC	AC	AA	AA	AC	CC	AC	AC	AC	AC	CC	AC	AC	CC	AC	CC	AC	AC	AC	CC	AA	CC	AA	AA	CC	CC	CC	CC	CC	CC
MC0102	SYN29464	AG	AG	AG	AG	AG	AG	--	GG	AG	AG	GG	GG	AG	AG	AG	GG	AG	GG	GG	AA	AG	AG	AA	GG	AG	GG	AG	AG	GG	--	AG	GG	GG	GG	AG	GG	AA	GG	AA	AG	AA	AA	GG	GG	GG	GG	AA	GG
MC0103	SYN3006	AG	AG	GG	GG	AG	AG	AG	AG	AG	GG	GG	GG	--	GG	GG	AG	AG	GG	GG	AG	AG	GG	AG	GG	AG	AG	AG	GG	GG	GG	GG	GG	AG	GG	AG	GG	GG	AA	GG	AG	GG	AA	GG	GG	GG	GG	AA	GG
MC0104	SYN10021	AG	AG	AA	AA	AG	AG	AG	AG	AG	AA	AA	AA	AG	AA	AA	AG	AG	AA	AA	AG	AG	AA	AG	AA	AG	AG	AG	AG	AA	AA	AG	AG	AG	AA	AG	AG	AA	GG	AA	AG	AA	GG	AA	AA	AA	AA	GG	AA
MC0105	SYN20717	GG	GG	GG	GG	GG	AG	GG	AA	GG	GG	GG	AG	AA	GG	GG	AA	GG	GG	GG	AG	AG	AG	AG	AG	AG	AG	GG	AG	GG	--	GG	AG	GG	AG	AG	AA	AG	GG	GG	AG	GG	GG	AA	AA	GG	GG	GG	AA
MC0106	PUT-163a-4730462-2143	GG	GG	AG	AG	AG	AG	AA	GG	AA	AG	AG	GG	GG	GG	AG	GG	AA	AG	AG	AG	GG	--	AG	GG	AA	AG	AA	AG	AG	--	AG	GG	AG	GG	AA	GG	AG	AA	AG	AG	AA	AA	AA	GG	GG	GG	GG	GG
MC0107	PZE-101067487	AC	AC	AA	AA	AC	AC	CC	AA	AA	AA	CC	AC	AC	AC	AC	AA	AA	AC	CC	CC	AA	--	CC	AA	AC	AC	CC	AC	AA	AC	AC	CC	AA	CC	CC	CC	CC	CC	AA	CC	CC	CC	AA	AA	AA	CC	AA	AA
MC0108	ZM003329-0547	AG	AG	AG	AG	AG	AG	AA	AA	AG	AG	AG	GG	GG	AG	AG	AG	AG	AG	AG	AG	AA	AA	AG	GG	AG	AG	AG	AA	AG	AG	GG	GG	AG	AG	GG	AG	GG	GG	AG	--	AA	AA	GG	GG	GG	GG	AA	GG
MC0109	PZE-101069879	AT	AT	AA	AA	AT	AT	AA	AA	AT	AT	AT	AT	AT	AT	AT	AT	AT	AT	AT	AT	AT	TT	AT	AT	AT	AA	AA	TT	TT	TT	TT	AT	AT	TT	AA	AT	AA	AA	TT	AT	AA	AA	TT	AA	TT	TT	AA	AA
MC0110	PZA02550.1	AG	AG	AG	AG	AG	AG	GG	GG	GG	GG	GG	AG	GG	GG	AG	AG	GG	GG	AG	GG	GG	GG	GG	AA	AG	GG	GG	AG	AG	AG	AG	AG	GG	GG	GG	AG	GG	GG	GG	GG	GG	GG	AA	AA	AA	AA	GG	AA
MC0111	SYN35005	AG	AG	GG	GG	AG	GG	AG	AA	GG	GG	AA	AG	GG	AA	GG	AG	GG	AG	AG	AG	AA	AG	AG	GG	AG	AG	AG	GG	AG	AG	GG	AG	GG	GG	GG	GG	AG	GG	GG	--	GG	AA	GG	GG	GG	GG	AA	GG
MC0112	ZM007645-0270	AC	AC	AA	AA	--	AC	AA	CC	AA	AA	AC	AA	AA	CC	AC	AC	AA	AC	AC	AA	AC	AA	AA	AC	AA	AC	AA	AC	CC	AA	CC	AA	AC	AC	AA	AC	AA	CC	AA	AC	AA	AA	AA	AA	CC	AA	CC	AA
MC0113	PZE-101073593	GG	GG	GG	GG	AG	--	AG	AG	AG	AG	AG	GG	GG	GG	GG	AG	AG	GG	GG	AG	AA	GG	GG	GG	AG	AG	AG	AG	GG	AG	AG	GG	GG	AA	AG	AG	AG	GG	AA	GG	GG	AA	GG	GG	GG	GG	GG	GG
MC0114	PZE-101073696	AA	AA	AG	AG	AG	GG	GG	AG	--	AG	AA	AG	GG	AA	GG	AG	AA	AG	AG	AG	AA	AA	GG	AG	GG	AG	GG	GG	AG	AG	AG	AG	AG	AA	GG	AA	GG	GG	AA	GG	GG	GG	GG	AA	GG	AA	AA	AA
MC0115	PZE-101073762	CC	CC	AC	AC	AC	--	AA	AC	CC	AC	CC	CC	CC	CC	AA	AC	CC	AC	AC	AC	CC	AC	AC	AC	AC	CC	AC	AC	AC	AC	AC	AC	AA	CC	CC	CC	AA	AC	CC	AC	AA	AA	CC	CC	AA	CC	CC	CC
MC0116	PZE-101075340	GG	GG	AG	AG	AA	AG	AG	AA	AG	AG	GG	AA	AA	GG	AG	--	AG	AG	AG	AG	AG	GG	AA	AA	AG	AA	AA	AG	AG	AG	AG	AG	AA	AG	AA	AA	GG	AA	AG	AA	GG	AA	GG	AA	AA	GG	GG	AA
MC0117	SYN15499	AC	AC	AC	AC	AC	CC	CC	AC	AC	CC	CC	CC	AC	CC	CC	AC	AC	CC	CC	CC	AA	AC	CC	AC	AC	AC	AC	CC	CC	AC	AC	CC	AC	CC	AC	AC	CC	AC	AC	CC	CC	CC	AA	AA	CC	AA	CC	AA
MC0118	PZE-101077491	GG	GG	AG	AG	AA	AG	AG	AG	AG	AG	GG	AA	AA	GG	AG	AG	AG	AG	AG	AG	AA	AA	AA	AA	AA	AG	AG	AG	AG	--	AG	AA	AA	AG	AG	AA	GG	AA	AG	AA	GG	AA	AA	AA	AA	GG	GG	AA
MC0119	PZE-101077713	GG	GG	GG	GG	GG	--	GG	GG	AG	--	GG	GG	AG	GG	GG	GG	AG	GG	GG	AG	AG	AA	--	GG	GG	GG	GG	GG	GG	AG	AG	AA	GG	AG	GG	AG	AG	GG	AA	GG	GG	GG	GG	GG	GG	GG	GG	GG
MC0120	SYN6888	AG	AG	AG	AG	AG	AG	GG	GG	AA	AG	GG	GG	--	GG	AG	--	AA	AG	GG	GG	AG	AA	AG	AA	AG	AG	GG	GG	AG	AG	AG	AA	GG	AG	AG	AA	AG	GG	AA	AG	GG	GG	AA	AA	AA	AA	GG	AA
MC0121	PZE-101079485	TT	TT	AT	AT	TT	AT	AT	TT	AT	AA	AT	TT	AT	TT	AT	TT	AT	AT	AT	AT	TT	--	AT	AT	AT	AA	AT	TT	TT	AT	AT	TT	AT	TT	TT	TT	AA	TT	AT	TT	AA	TT	AA	TT	TT	TT	TT	TT
MC0122	PZE-101080319	AA	AA	AA	AA	AG	AG	AG	AG	AA	AA	AA	AG	AG	AA	AA	AG	AA	AA	AG	AG	AG	GG	AG	AA	AG	AA	AG	AG	AA	AG	GG	AG	AA	AG	AG	AG	GG	AA	--	AA	AA	GG	AA	AA	AA	AA	AA	AA
MC0123	SYN7662	GG	GG	GG	GG	AG	AG	AG	AG	AG	--	AG	AG	AG	GG	GG	AG	AG	GG	AA	AG	AA	--	AG	GG	AG	GG	AG	AG	GG	AG	AA	AG	GG	AA	AG	AG	AA	GG	AG	GG	GG	AA	GG	GG	GG	GG	GG	GG
MC0124	SYN3989	GG	GG	AA	AA	AG	AG	AG	AG	AG	AA	AA	AG	AG	AA	AA	AG	AG	AA	AG	AG	GG	GG	AG	AA	AG	AA	AG	AG	AA	AG	GG	AA	AA	AA	AA	AA	AG	AA	AG	AA	AA	GG	AA	AA	AA	GG	GG	AA
MC0125	SYN24145	AG	AG	AG	AG	--	AA	AA	AA	AG	AG	GG	AG	GG	GG	AG	AG	AG	GG	AG	AA	AG	AA	AG	GG	AG	AG	AA	AG	AG	AG	AG	AG	AG	AA	AG	AG	AA	GG	AG	GG	AA	AA	GG	GG	GG	GG	AA	GG
MC0126	SYN20148	AG	AG	GG	GG	--	AG	AG	AG	GG	GG	AG	AG	GG	AG	--	AG	GG	AG	AG	AG	AA	AA	AG	GG	AG	GG	AG	AG	AA	AG	AA	GG	AA	GG	GG	GG	AG	GG	GG	GG	GG	AA	GG	GG	AA	GG	AA	GG
MC0127	PZE-101081843	GG	GG	AG	AG	GG	AG	AG	GG	AG	AA	GG	AG	GG	GG	--	GG	AG	AG	GG	AG	GG	--	GG	AG	AG	AA	AG	GG	GG	AA	AG	GG	GG	AG	AG	GG	GG	AG	AA	GG	AA	GG	AA	GG	GG	GG	GG	GG
MC0128	PZE-101081964	AA	AA	AG	AG	AA	AA	AA	AA	AA	AA	GG	AG	--	--	--	--	AA	AG	AG	AA	AA	AA	--	AG	AA	AA	AA	AG	AG	AA	AA	AG	GG	AA	GG	AG	GG	GG	AG	GG	AA	AA	AA	GG	GG	AA	AA	GG
MC0129	PZE-101082376	AG	AG	AG	AG	AG	AG	AG	GG	AA	AA	GG	GG	GG	GG	--	GG	AA	AG	GG	AG	GG	AG	GG	AG	AG	AA	AG	GG	GG	AA	AG	AG	AG	AA	AG	AG	AA	GG	AA	GG	AA	GG	AA	GG	GG	AA	GG	GG
MC0130	SYN35766	AG	AG	AG	AG	AG	AG	AG	AG	AG	AG	GG	AG	GG	AG	GG	AG	AG	GG	AG	AA	AG	AA	AG	AG	AG	GG	AG	AG	AG	--	AA	AG	AG	AG	AA	AG	AA	AA	AA	AG	GG	AA	GG	AA	GG	GG	AA	AA
MC0131	PZE-101083913	AG	AG	GG	GG	GG	GG	GG	GG	AA	GG	GG	AG	AA	GG	GG	GG	AA	GG	GG	AG	AA	GG	--	GG	GG	GG	GG	GG	GG	AG	AG	AG	AA	AG	GG	GG	AG	GG	AA	AG	GG	GG	GG	GG	GG	AA	GG	GG
MC0132	SYN32645	AG	AG	GG	GG	AG	AG	AG	AG	AG	--	AG	AG	GG	AG	--	AG	AG	AG	AG	AG	AA	GG	AG	GG	AG	GG	AG	AG	AA	AG	AA	GG	GG	AG	AG	GG	AG	GG	AG	AG	GG	AA	GG	GG	AA	GG	AA	GG
MC0133	PZE-101084096	AC	AC	CC	CC	--	--	CC	CC	AC	AC	AA	AC	AC	AC	AC	--	AC	AA	AC	CC	CC	CC	CC	AC	AC	AC	CC	CC	AC	--	CC	CC	CC	CC	AC	CC	CC	AA	CC	AC	CC	CC	AA	CC	AA	AA	CC	CC
MC0134	SYN36585	AC	AC	AC	AC	AC	AC	AA	AC	AC	AC	AC	AC	AC	AC	AC	AC	AC	CC	AA	AA	AC	AA	AC	--	AC	AC	AA	AC	AC	AC	AA	AA	AC	AA	AA	AA	AA	AA	AA	AA	AA	AA	CC	CC	CC	CC	AA	CC
MC0135	PZE-101084990	AG	AG	AG	AG	AG	AG	AG	AG	GG	AA	GG	AG	GG	GG	AG	AG	GG	AG	AG	AG	GG	GG	AG	AG	AA	AG	AG	AG	AG	AG	AA	AG	GG	GG	AG	GG	GG	AG	GG	GG	GG	AA	AA	GG	GG	GG	AA	GG
MC0136	SYN13468	AG	AG	GG	GG	AG	AG	AG	AG	GG	--	GG	AG	GG	GG	GG	AG	GG	GG	AG	AG	GG	GG	AG	GG	AG	GG	AG	AG	AG	AG	AG	AG	AG	AG	GG	GG	AG	GG	GG	GG	GG	AA	GG	GG	GG	GG	AA	GG
MC0137	PZE-101085273	GG	GG	AG	AG	AG	AG	AG	GG	GG	GG	AG	GG	AG	AG	AG	GG	GG	GG	AG	GG	GG	GG	AG	AG	GG	AG	AG	AG	GG	GG	GG	GG	AG	GG	AA	AG	GG	AA	GG	AG	AA	GG	GG	AA	GG	GG	GG	AA
MC0138	SYN28863	AG	AG	GG	GG	AG	AG	AG	AG	GG	AG	AG	AG	AG	AA	--	AG	GG	AG	AG	AG	GG	GG	AG	GG	AG	GG	AG	AG	AA	GG	AG	GG	GG	GG	AA	AG	GG	AA	GG	AG	GG	AA	GG	GG	AA	GG	AA	GG
MC0139	PZE-101085696	AA	AA	AG	AG	AA	AA	AA	AA	AG	GG	AG	AA	AA	AA	--	AA	AG	AG	AG	AA	AG	GG	AA	AG	AG	AG	AA	AA	AA	--	AG	AG	AG	AA	AA	AA	AA	AA	GG	AA	AA	AA	GG	AA	AA	AA	AA	AA
MC0140	PZE-101085771	AA	AA	AA	AA	AA	AA	AA	AG	AG	AA	AG	AG	AA	AG	--	AG	AG	AG	AA	AA	GG	GG	AA	AA	AA	AA	AA	AA	GG	AG	AG	AA	AG	AA	AA	AA	AA	AA	GG	AG	AA	AA	AA	AA	GG	AA	AA	AA
MC0141	PZE-101086586	AG	AG	AG	AG	AA	AG	AG	AG	AA	GG	GG	AG	AG	AG	AG	AG	AA	GG	GG	AG	AG	AA	AG	AG	GG	AG	AG	AG	AG	--	AG	AG	AG	GG	AA	AG	GG	AG	AG	AG	AA	GG	GG	AA	GG	AA	GG	AA
MC0142	PZE-101087156	AA	AA	AG	AG	--	AG	AG	AG	--	AA	AA	AA	AG	AA	AG	AG	GG	AA	AA	AG	GG	--	AG	AG	AA	AG	AG	AG	AG	AG	AG	AG	AG	GG	AG	AG	GG	AA	AG	AG	GG	AA	AA	GG	AA	AA	AA	GG
MC0143	PZE-101087264	AG	AG	AG	AG	GG	GG	AG	GG	AG	AG	GG	AG	AG	AG	AG	GG	AG	GG	GG	GG	GG	AA	GG	GG	GG	AG	AG	GG	GG	AG	GG	AA	GG	AA	GG	AA	AG	GG	AG	GG	AA	GG	GG	GG	GG	AA	GG	GG
MC0144	SYN3140	AG	AG	GG	GG	GG	AG	AG	AG	GG	GG	AG	AG	GG	AG	GG	AG	GG	AG	AG	AG	GG	GG	AG	GG	AG	GG	AG	AG	AG	GG	GG	GG	GG	GG	GG	GG	GG	GG	GG	GG	GG	AA	GG	GG	GG	GG	AA	GG
MC0145	PZE-101087443	GG	GG	AA	AA	AG	AG	GG	AG	GG	AG	GG	GG	AG	AG	GG	AG	GG	GG	GG	AG	AG	AA	AG	AG	GG	GG	GG	AG	AG	GG	GG	--	GG	GG	AG	GG	AG	GG	AG	GG	GG	GG	GG	AA	GG	GG	GG	AA
MC0146	PZE-101087969	AA	AA	AC	AC	CC	AC	AA	AC	AC	AA	AC	AA	AC	AC	AC	AC	AC	AC	AA	AA	AC	CC	AC	AC	AA	--	AA	AC	CC	AA	CC	AA	AA	AA	AA	AA	AA	AA	AC	AA	AA	AA	AA	CC	AA	AA	AA	CC
MC0147	SYN3772	AA	AA	AA	AA	AG	AA	AG	AA	GG	AG	AG	AG	AG	AG	GG	--	GG	GG	AA	AG	AG	GG	AA	AG	AG	GG	AG	AA	AG	--	GG	AG	GG	GG	GG	GG	GG	AG	GG	AG	GG	AA	GG	AA	GG	AA	AA	AA
MC0148	PZE-101088153	AC	AC	AC	AC	AC	AA	AC	AC	CC	AC	AC	AA	AC	AC	AC	AA	CC	AA	AC	AC	AC	CC	AA	AA	AA	AC	AC	AA	AC	AC	CC	AC	AA	AA	AC	AC	AA	CC	AC	AC	CC	AA	AA	AA	AA	CC	AA	AA
MC0149	PZE-101088337	AC	AC	AC	AC	AC	AA	AC	AC	CC	AC	AA	AA	AA	AA	AC	AA	CC	AA	AA	AA	CC	AA	AA	AA	AA	AC	AC	AC	AC	AA	CC	AC	AA	AA	AC	AA	AC	AA	AC	AA	CC	AA	AA	AA	AA	CC	AA	AA
MC0150	SYN6992	AA	AA	GG	GG	AG	AG	--	AA	--	AA	GG	GG	AA	AA	AA	AG	GG	AA	--	GG	AA	AG	--	AA	AA	AA	GG	GG	AA	AA	GG	AA	AA	AA	AA	AA	GG	AA	AG	AA	GG	GG	AA	GG	AA	AA	GG	GG
MC0151	SYN7002	AG	AG	AA	AA	AA	AA	AA	AG	AA	AG	AA	AA	AG	--	AG	AA	AA	AG	AA	AA	AG	--	AA	AG	AG	AG	AA	AA	AG	AG	AA	AG	AA	AG	AG	AG	AA	GG	AA	AG	AA	AA	GG	AA	GG	GG	AA	AA
MC0152	PZE-101090347	AG	AG	AG	AG	AG	GG	AG	GG	AG	AG	AA	AG	AA	AA	AA	AG	AG	AA	AG	AG	AG	GG	AA	AA	AA	AG	AG	GG	AG	AG	AG	AA	AG	AG	AG	AG	GG	AG	--	GG	GG	AA	AA	AA	AA	GG	AA	AA
MC0153	PZE-101090700	GG	GG	AG	AG	--	GG	GG	GG	GG	AG	AG	AG	AA	AG	AG	AG	GG	AA	GG	GG	GG	AA	AG	AA	AG	AG	GG	GG	AG	--	GG	GG	GG	GG	GG	GG	AG	GG	GG	AG	GG	GG	AA	AA	AA	GG	GG	AA
MC0154	PZE-101090729	AA	AA	AC	AC	--	AA	AA	AA	AA	AC	AC	AC	CC	AC	AC	AC	AA	CC	AA	AA	AA	--	AC	CC	AC	AC	AA	AA	AC	--	AA	AA	AC	AA	AA	AA	AC	CC	AA	AC	AA	AA	CC	CC	CC	AA	AA	CC
MC0155	PZE-101090870	AG	AG	AA	AA	AG	GG	GG	AG	AG	AA	GG	AG	AG	GG	AA	AG	AG	AG	GG	AG	AA	--	AG	AA	AG	AG	GG	GG	AG	AG	AA	AG	AG	AA	AG	AA	GG	GG	AG	GG	GG	GG	AA	AA	AA	AA	GG	AA
MC0156	SYN21374	AG	AG	AG	AG	AG	AG	AG	AG	GG	GG	AG	AG	AG	AA	GG	--	GG	AG	GG	AG	GG	GG	AA	AG	AG	GG	AG	AG	AG	GG	GG	AG	GG	GG	GG	GG	GG	GG	GG	GG	GG	AA	GG	AA	GG	GG	AA	AA
MC0157	SYN21379	GG	GG	GG	GG	GG	AG	AG	GG	AG	AG	AG	GG	GG	GG	AG	--	AG	AG	AA	GG	GG	GG	GG	AG	AG	AA	AG	AG	GG	AG	GG	AG	GG	AA	AG	AA	AG	AA	GG	AG	AA	GG	AA	GG	AA	GG	GG	GG
MC0158	SYN3052	AC	AC	AA	AA	--	--	AC	CC	--	AC	AC	CC	AC	--	CC	--	CC	AC	CC	AA	CC	--	--	AC	AC	CC	AC	CC	AC	--	CC	AC	AC	AC	CC	AC	AC	CC	CC	CC	CC	AA	CC	AA	CC	CC	AA	AA
MC0159	PZE-101093040	AG	AG	AA	AA	AA	AA	AA	AG	AA	AG	AA	AA	AG	AA	AG	--	AA	AG	AG	AA	AG	AA	AA	AG	AG	AG	AA	AG	AG	AG	AA	AG	AG	AG	AA	AG	AA	AA	AA	AG	AA	AA	GG	AA	GG	GG	AA	AA
MC0160	SYN2040	AG	AG	GG	GG	GG	AG	AG	AA	GG	GG	GG	AG	GG	GG	GG	AG	GG	GG	GG	AG	AA	GG	AG	GG	AG	GG	AG	AG	AG	AG	GG	GG	AG	GG	GG	GG	AG	GG	GG	GG	AA	AA	GG	GG	GG	GG	AA	GG
MC0161	PZE-101093602	AG	AG	AA	AA	AG	AA	AA	AA	AG	AG	AG	AG	AG	AA	AG	AG	AG	AG	GG	AA	AA	--	AA	AG	AG	AG	AA	AG	AA	--	GG	--	GG	AG	GG	AG	AA	AG	GG	AG	GG	AA	GG	AA	GG	GG	--	AA
MC0162	PZE-101094436	AG	AG	AA	AA	AG	AA	AA	AA	AG	AG	AG	AA	AA	AG	AG	AA	AG	GG	AA	AA	AG	GG	AA	AG	AG	AG	AA	AA	AG	--	AG	AA	GG	AA	AA	AA	AG	AA	AG	AG	AA	AA	GG	AA	GG	GG	AA	AA
MC0163	PZE-101095685	GG	GG	AA	AA	GG	GG	AG	GG	GG	AG	AG	AG	AG	GG	GG	AG	GG	GG	AA	AA	GG	GG	AA	AG	AG	GG	AG	GG	GG	GG	GG	GG	GG	GG	GG	AG	GG	GG	GG	AG	GG	AA	GG	AA	GG	GG	GG	AA
MC0164	SYN25478	GG	GG	AG	AG	GG	GG	AG	AG	GG	GG	GG	AA	AG	GG	AG	AG	GG	GG	AG	AA	AG	GG	AA	AG	AG	GG	AG	GG	AG	GG	GG	GG	GG	GG	AG	GG	GG	AA	GG	AA	GG	AA	GG	AA	GG	GG	GG	AA
MC0165	PZA00944.1	AA	AA	AG	AG	GG	AA	AG	AA	GG	AG	AG	AG	GG	AA	--	AG	GG	AG	AG	AG	AG	GG	AG	GG	AG	GG	AG	GG	AG	GG	GG	AG	GG	GG	AA	GG	AG	AA	GG	GG	GG	AA	GG	GG	AA	AA	AA	GG
MC0166	SYN23980	AA	AA	AG	AG	AG	AA	AA	AA	AA	AG	AA	AG	GG	AA	AG	AG	AA	AG	AA	AG	AA	AA	AG	GG	AG	AG	AA	AA	AG	--	AA	AG	AA	GG	AA	GG	AA	AA	AA	AA	GG	AA	GG	GG	AA	AA	AA	GG
MC0167	PZE-101099084	AA	AA	AC	AC	CC	AC	AC	CC	AC	AC	CC	CC	AC	CC	CC	CC	AC	CC	CC	CC	CC	CC	CC	CC	CC	AC	AC	AC	CC	CC	CC	CC	AC	AC	AC	CC	AA	CC	CC	AC	AA	CC	CC	CC	CC	AA	AA	CC
MC0168	SYN309	AG	AG	AG	AG	AG	AG	GG	AG	--	AG	AG	AG	AA	AA	AA	AA	GG	AA	GG	AG	GG	--	AG	AA	AG	AG	GG	AG	AG	AA	GG	AG	AG	GG	AG	GG	GG	GG	GG	GG	GG	GG	AA	AA	AA	GG	AA	AA
MC0169	PZE-101099498	AC	AC	AA	AA	AC	AC	AC	AA	--	AC	AC	AC	AC	AA	AC	--	CC	AC	AC	AA	AC	AC	AA	AC	AC	CC	AC	CC	AC	CC	AC	AC	AC	CC	AC	AC	CC	AA	AC	AC	CC	AA	CC	AA	AA	AA	CC	AA
MC0170	PZE-101099584	AG	AG	AG	AG	AG	AG	AA	AA	--	AG	AG	AG	--	AG	GG	AG	AA	GG	AA	AG	AA	--	AG	GG	AG	AG	AA	AA	AG	AG	AG	AA	GG	AA	AG	AA	AA	GG	AG	AG	GG	AA	GG	GG	GG	AA	GG	GG
MC0171	PZE-101100033	AG	AG	GG	GG	AG	--	--	AG	AG	AG	AA	AG	AG	AA	AG	AG	AG	AA	AG	GG	AG	AA	GG	AG	AG	--	AG	AA	AG	AG	AA	AG	AA	GG	AG	GG	AG	AG	AA	AG	AA	GG	AA	GG	AA	AA	GG	GG
MC0172	PZE-101100132	AA	AA	AC	AC	AC	AA	CC	AC	AC	AC	AA	AC	AA	AA	AC	--	AC	AA	AC	AC	CC	--	AC	AA	AC	AA	AC	AC	AC	AC	AC	AA	AC	AA	AC	AA	AC	AC	AA	AC	AA	CC	AA	AA	AA	AA	AA	AA
MC0173	SYN5444	AG	AG	AA	AA	GG	GG	AG	GG	GG	AG	GG	GG	AA	GG	GG	AG	GG	GG	AG	AA	GG	GG	AA	AG	AG	GG	AG	GG	GG	GG	GG	GG	GG	GG	GG	GG	GG	GG	GG	GG	GG	AA	GG	AA	GG	GG	AA	AA
MC0174	PZE-101100634	AA	AA	GG	GG	GG	GG	AA	AG	AG	AG	AG	GG	AG	GG	AG	--	AG	AG	AA	AG	AG	--	AG	AG	AA	AA	AA	AG	AA	AG	GG	GG	GG	GG	AG	GG	AA	AG	GG	AG	AA	AA	AA	GG	GG	AA	AA	GG
MC0175	PZE-101100960	AA	AA	AC	AC	AC	AC	AA	AA	AC	CC	AC	--	AC	AC	--	AA	AC	AC	AC	AA	AC	CC	AA	AC	AC	--	AC	CC	AC	CC	CC	CC	CC	CC	AC	CC	AC	AA	CC	AA	CC	AA	CC	AA	AA	AA	AA	AA
MC0176	PZE-101101088	GG	GG	GG	GG	AG	AA	AG	AA	AG	GG	AG	--	GG	AG	AG	AG	AG	AG	AG	AG	AG	GG	AG	GG	AG	GG	AG	GG	AG	GG	AG	GG	GG	GG	GG	GG	GG	GG	AG	AG	GG	AA	GG	GG	AA	GG	GG	GG
MC0177	PZE-101101518	CC	CC	AC	AC	AC	AC	CC	AA	AC	AC	CC	AC	CC	AC	CC	AC	AC	CC	CC	CC	AA	AA	CC	CC	CC	CC	CC	AA	AC	CC	AC	AA	AC	AC	CC	AC	CC	CC	AA	CC	CC	CC	CC	CC	CC	CC	CC	CC
MC0178	PZE-101101714	AC	AC	AC	AC	CC	AC	AC	CC	CC	CC	AC	AC	AC	CC	CC	AC	CC	CC	AC	AC	CC	CC	AC	AC	CC	AC	AC	AC	CC	AC	AC	CC	CC	CC	AC	CC	AC	CC	CC	CC	AA	CC	CC	AA	CC	CC	AA	AA
MC0179	PZE-101101730	AG	AG	AG	AG	AG	AG	AG	AA	AG	AA	AG	AG	AG	AA	--	AG	AG	--	AG	AG	AG	--	AG	AG	AA	AG	AG	AG	AA	AG	GG	AG	AG	AG	AG	AG	AG	AA	GG	--	GG	AA	AA	GG	AA	AA	GG	GG
MC0180	PZE-101101769	AG	AG	AG	AG	AA	AG	AG	AA	AA	AA	AG	AG	AG	AA	AA	AG	AA	AA	AG	AG	AG	AA	AG	AG	AA	AG	AG	AG	AA	AG	AG	AG	AG	AG	AG	AG	AG	AA	AG	AA	GG	AA	AA	GG	AA	AA	GG	GG
MC0181	PZE-101104102	AA	AA	AC	AC	AA	AA	AC	AC	AC	AA	AC	AA	AC	AA	AC	--	AC	AA	CC	AC	CC	AC	AC	AC	AC	AC	CC	AA	AC	AC	AA	AA	AA	AA	AC	AA	CC	AC	AA	AA	CC	CC	AA	CC	AA	AA	AA	CC
MC0182	SYN38092	GG	GG	AA	AA	AG	AA	AG	AA	AA	AG	AG	AG	AG	AG	AG	AG	AA	GG	AA	AG	AA	AA	AG	AG	AG	AG	AA	AG	AG	AG	AA	AA	AA	AA	AG	AA	AA	AG	AA	AG	AA	AA	GG	AA	GG	GG	GG	AA
MC0183	PZE-101104594	GG	GG	AA	AA	AG	AA	--	AA	--	AG	AG	--	AG	AG	AG	AG	AA	GG	AG	GG	AA	AG	GG	AG	GG	AG	AG	GG	AG	AG	AA	AG	GG	GG	AG	GG	AA	GG	AA	AG	AA	GG	GG	AA	GG	GG	GG	AA
MC0184	PZE-101105515	AA	AA	GG	GG	--	GG	AA	AG	AG	GG	GG	AG	AA	AG	AG	AG	AG	GG	AG	AA	AA	--	AA	GG	AG	--	AG	AG	AG	GG	AG	AG	AG	GG	GG	GG	AG	AA	AG	AA	GG	AA	GG	GG	GG	AA	AA	GG
MC0185	PZE-101105546	GG	GG	AA	AA	--	AA	GG	AG	AG	AA	AA	AG	GG	AG	AG	AG	AG	AA	AG	GG	GG	--	GG	AA	AG	--	AG	AG	AG	AA	AG	AG	AG	AA	AA	AA	AG	GG	AG	GG	AA	GG	AA	AA	AA	GG	GG	AA
MC0186	PZE-101106609	AG	AG	AG	AG	AG	AG	AG	AG	GG	GG	AA	AG	GG	AA	AG	AG	GG	AG	AA	AG	AG	AA	AG	AG	AG	GG	AG	AG	AG	AG	AG	AG	AA	GG	AA	GG	AG	GG	GG	GG	GG	AA	GG	AA	AA	GG	AA	AA
MC0187	PZE-101106833	AC	AC	CC	CC	--	AA	--	AC	AC	AC	AC	AC	AC	AC	AC	AC	AC	AA	CC	CC	AC	AC	CC	AC	AC	AC	CC	AC	AC	--	AC	CC	CC	CC	AC	CC	CC	--	AA	AC	CC	CC	AA	CC	AA	AA	CC	CC
MC0188	PZE-101106851	GG	GG	AA	AA	GG	GG	AA	AG	AA	AG	AG	AG	AG	GG	AG	AG	AA	GG	AA	AA	AG	GG	AA	AG	AG	AG	AA	AG	AG	AG	GG	AG	AG	AA	AG	AA	AA	GG	AA	AG	AA	AA	GG	AA	GG	GG	GG	AA
MC0189	PZE-101107094	AG	AG	AA	AA	--	GG	AA	AG	AA	AG	AA	AA	AG	AA	--	AG	AA	AG	AA	AA	AG	GG	AA	AG	AG	AG	AA	AG	AG	AG	GG	AA	AG	AA	AA	AA	AA	GG	AA	AG	AA	AA	GG	AA	AA	GG	AA	AA
MC0190	PZE-101107138	AC	AC	AA	AA	AC	CC	AA	AC	AA	AC	AA	--	AC	AA	AC	AC	AA	AC	AA	AA	AC	--	AA	AC	AC	AC	AA	AC	AC	AC	CC	AA	AC	AA	AA	AA	AA	AC	AA	AC	AA	AA	CC	AA	AA	CC	AA	AA
MC0191	SYN20738	AG	AG	AA	AA	AG	GG	AA	AG	AA	AG	AA	--	AG	AA	AG	AG	AA	AG	AA	AA	AG	--	AA	AG	AG	AG	AA	AG	AG	AG	GG	AA	AG	AA	AA	AA	AA	--	AA	AG	AA	AA	GG	AA	AA	GG	AA	AA
MC0192	PZE-101107223	AG	AG	GG	GG	AG	AA	AA	AA	GG	AG	GG	AG	AG	GG	--	--	GG	AG	AG	AA	AG	AG	AA	AG	AA	AG	AG	AG	AA	AG	AA	GG	AA	GG	GG	GG	AG	AG	GG	AG	GG	AA	AA	GG	GG	AA	GG	GG
MC0193	PZE-101107262	AG	AG	AG	AG	AG	AG	AG	AG	AG	AG	AG	AG	AG	AA	AG	AG	AG	AG	AG	AG	AA	--	AG	GG	AG	AG	AA	AG	AG	AG	AG	AA	AA	AA	AG	AA	AG	AG	AG	GG	AA	AA	GG	GG	AA	GG	AA	GG
MC0194	SYN31332	AC	AC	AA	AA	AC	CC	AC	AC	AC	AC	AA	AA	AC	AA	AC	AC	AC	AC	AA	AC	AA	AC	AC	AC	AC	AC	AA	AC	AC	AC	AC	AA	AA	AA	AA	AA	AA	AC	AC	AC	AA	AA	CC	AA	AA	CC	AA	AA
MC0195	PZE-101108474	GG	GG	AA	AA	AG	AG	AG	AG	AG	AG	AG	AG	AA	GG	AG	AG	AG	GG	AG	AG	GG	AG	AG	AG	GG	AG	AG	AA	GG	AG	AA	AG	AG	AG	GG	AG	AA	AG	GG	AG	AA	GG	GG	AA	GG	GG	GG	AA
MC0196	PZE-101109084	AG	AG	AG	AG	AA	AA	AA	AA	AG	AA	AG	AG	AG	AG	AA	AA	AG	AA	AG	AA	AA	--	AA	AG	AA	AA	AA	AA	AA	AG	AA	GG	AG	AG	AA	AG	AG	AG	AA	GG	GG	AA	AA	GG	AA	AA	GG	GG
MC0197	PZE-101109571	GG	GG	AG	AG	AG	AG	GG	AG	AA	AG	GG	AG	GG	GG	AG	AG	AA	GG	GG	GG	GG	GG	GG	GG	GG	AG	AG	AG	GG	GG	AG	AG	GG	AA	AG	AA	AG	AG	AG	AG	AA	GG	GG	GG	GG	GG	GG	GG
MC0198	PZE-101109763	AA	AA	GG	GG	--	AG	AA	AG	GG	AG	AG	AG	AG	AA	AG	AG	GG	AA	AG	AA	AA	--	AA	AG	AA	AG	AG	AG	AA	AG	AG	AG	AG	GG	AG	GG	GG	AG	AG	GG	GG	AA	AA	GG	AA	AA	AA	GG
MC0199	PZE-101110381	AG	AG	GG	GG	--	AG	AG	GG	--	AG	AG	GG	AG	AG	AG	AG	GG	--	GG	AG	AG	AG	AG	AG	AG	AG	GG	GG	AG	AG	GG	GG	AG	GG	AG	GG	GG	AG	AG	GG	GG	GG	AA	GG	AA	AA	GG	GG
MC0200	PZA00205.7	AG	AG	AG	AG	--	AA	GG	AG	AG	AG	AG	GG	GG	AG	--	AG	AG	AG	GG	GG	GG	GG	GG	GG	GG	GG	GG	AG	GG	GG	AG	GG	GG	AG	AG	AG	GG	GG	AG	GG	GG	GG	GG	GG	AA	AA	GG	GG
MC0201	PUT-163a-16923089-1082	GG	GG	AA	AA	--	AG	--	GG	AG	AA	AG	GG	GG	GG	AG	GG	AG	AG	AG	GG	AG	AG	GG	AA	AG	AG	GG	GG	AG	AG	AG	AG	GG	AA	GG	AA	GG	GG	GG	GG	AA	GG	AA	AA	GG	GG	GG	AA
MC0202	PZE-101111129	AG	AG	GG	GG	--	AG	AG	AG	AA	GG	AG	AG	AA	AA	AG	--	AA	AG	GG	AG	GG	GG	AG	GG	GG	AG	AG	AA	GG	AG	AA	AA	AG	AA	AG	AA	AG	AG	AG	GG	AA	GG	GG	GG	AA	GG	AA	GG
MC0203	PZE-101111257	AG	AG	GG	GG	GG	GG	AG	GG	AG	GG	GG	AG	AG	AG	GG	AG	AG	GG	GG	AG	GG	--	AG	GG	GG	GG	GG	AG	GG	GG	GG	AG	AG	GG	GG	GG	GG	AG	AG	AG	GG	GG	GG	GG	GG	GG	AA	GG
MC0204	PZE-101111297	AG	AG	AA	AA	AA	AA	AG	AA	GG	AA	AA	AG	AG	AG	AG	AG	GG	AA	AA	AG	AA	--	AG	AA	AA	AG	AG	AG	AA	AA	AA	GG	AG	GG	AA	GG	AG	AG	AG	AG	GG	AA	AA	AA	AA	AA	GG	AA
MC0205	SYN36728	AG	AG	AG	AG	--	AG	AG	AA	AG	GG	AA	AA	AG	AG	AG	AG	AG	AG	AG	AG	AG	AG	AG	AG	AG	--	AG	AA	AG	AG	AA	AG	GG	AA	AA	AA	AG	AG	AG	AG	AA	AA	GG	AA	AA	AA	GG	AA
MC0206	PZE-101111793	AC	AC	AC	AC	AA	AC	CC	AC	CC	AC	AA	AA	AC	AC	AC	AC	CC	AA	AA	CC	AC	--	CC	AA	AC	AC	CC	AA	AC	AA	AA	CC	AC	CC	AA	CC	AC	--	AC	CC	CC	CC	AA	AA	AA	AA	CC	AA
MC0207	PZE-101112022	AA	AA	AA	AA	AA	AA	GG	AG	AG	AA	AA	AA	AG	AA	AA	AG	AG	AA	AA	GG	AG	AA	GG	AA	AG	AA	AG	AA	AG	AG	AA	AA	AG	AA	AG	AA	AG	--	GG	AG	AA	GG	AA	AA	AA	AA	AA	AA
MC0208	PZE-101112724	GG	GG	AG	AG	AA	AG	AG	AG	GG	GG	AA	AG	AG	AG	--	AA	GG	AG	AG	AG	GG	AG	AG	AG	GG	GG	GG	AG	GG	AG	AG	GG	AA	GG	AA	GG	AG	--	GG	GG	GG	GG	GG	AA	AA	GG	GG	AA
MC0209	PZE-101112729	AA	AA	AG	AG	--	AG	AG	AG	AA	AA	GG	AG	AG	AG	--	--	AA	AG	AG	AG	AA	AG	AG	AG	AA	AA	AA	AG	AA	AG	AG	AA	GG	AA	GG	AA	AG	AG	AA	AA	AA	AA	AA	GG	GG	AA	AA	GG
MC0210	PZE-101113993	CC	CC	CC	CC	--	AC	AC	AC	CC	CC	AC	--	AC	AC	--	--	CC	AC	CC	AC	CC	AC	AC	CC	CC	CC	CC	AC	CC	CC	AC	CC	AC	CC	AC	CC	CC	CC	CC	CC	CC	CC	CC	CC	AA	CC	CC	CC
MC0211	PZE-101116338	GG	GG	AA	AA	--	AG	AG	GG	AA	AG	AG	AA	AG	GG	AG	AG	AA	GG	AG	AG	AG	AG	AG	AG	GG	AG	AG	AG	GG	--	AG	AG	GG	AA	AG	AA	AA	AG	AG	GG	AA	GG	GG	AA	GG	GG	GG	AA
MC0212	SYN11702	GG	GG	AG	AG	GG	GG	AG	AG	AG	GG	AG	GG	AG	GG	GG	--	AG	GG	AG	AG	AG	GG	AG	AG	AG	GG	AG	GG	AG	AG	AG	GG	GG	GG	AG	GG	AG	--	AG	AG	GG	AA	GG	AA	GG	GG	GG	AA
MC0213	PZE-101116556	GG	GG	GG	GG	AA	AG	AA	AA	GG	GG	AG	GG	AA	AG	AG	AA	GG	AG	GG	AA	AG	GG	AA	GG	AG	GG	AG	AG	AG	AG	AG	GG	GG	GG	AG	GG	GG	AG	GG	AG	GG	AA	GG	GG	AA	GG	GG	GG
MC0214	SYN36384	AA	AA	AA	AA	AA	AA	CC	AC	AA	AA	AA	AA	CC	AA	AC	AC	AA	AA	AA	CC	AC	AC	CC	AA	AC	AC	CC	AA	AC	AA	AA	AA	AA	AA	AA	AA	AC	AC	AA	AC	AA	CC	AA	AA	AA	AA	AA	AA
MC0215	PZE-101117015	GG	GG	AA	AA	AA	AA	GG	AG	GG	AG	AA	AG	GG	AG	--	AG	GG	AG	AG	GG	AG	AG	GG	AG	GG	GG	GG	AG	GG	--	AG	GG	AA	AG	AA	AG	AG	AG	GG	AG	GG	GG	GG	AA	AA	GG	GG	AA
MC0216	PZE-101117618	AA	AA	AG	AG	AA	AA	GG	AG	AG	AA	AG	AA	GG	AA	AG	AG	AG	AA	AG	GG	AG	AA	GG	AG	AG	AG	GG	AA	AG	AG	AG	AG	AA	GG	AG	GG	GG	AG	AA	AG	GG	GG	AA	GG	AA	AA	AA	GG
MC0217	PZE-101118964	AG	AG	AG	AG	--	AG	AG	AG	AA	AA	GG	--	AG	AG	--	--	AA	AG	GG	AG	AA	AA	AG	AG	AA	AA	AA	AG	AA	AG	GG	AA	AG	AG	GG	AG	AG	AA	AG	AG	AA	AA	AA	GG	GG	AA	GG	GG
MC0218	PZE-101120125	AG	AG	AA	AA	--	AG	AG	GG	AA	AG	AG	GG	GG	GG	AG	GG	AA	GG	AG	GG	AG	AA	GG	AG	GG	AG	AG	GG	GG	AG	GG	GG	AG	AA	AG	AA	AA	GG	AA	GG	AA	GG	GG	AA	GG	AA	GG	AA
MC0219	SYN27013	AA	AA	AC	AC	AA	AA	AC	AC	AC	AA	AC	AA	AC	AA	AC	AA	AC	AA	AC	AC	AC	AA	AC	AC	AC	AC	CC	AA	AC	AA	AA	AA	AA	AA	AA	AA	AC	AC	AA	AA	CC	CC	AA	CC	AA	AA	AA	CC
MC0220	SYN13856	AC	AC	CC	CC	CC	CC	AA	AC	AC	CC	CC	AC	AA	CC	AC	AC	AC	CC	AC	AA	AA	AC	AA	CC	AC	AC	AA	CC	CC	CC	CC	CC	CC	CC	AA	CC	AC	--	AC	AC	AA	AA	CC	CC	CC	AA	CC	CC
MC0221	PZE-101123171	GG	GG	GG	GG	GG	AG	AG	AG	AA	GG	GG	AA	AG	GG	AG	--	AA	GG	AG	AG	AA	AA	AG	GG	AG	AG	AA	AG	GG	AG	AG	GG	AG	GG	AA	GG	AG	AA	AG	AG	AA	AA	GG	GG	GG	GG	GG	GG
MC0222	PZE-101123390	AG	AG	AG	AG	--	GG	AG	GG	GG	AA	AG	GG	AG	AA	AG	AG	GG	AA	GG	AG	AG	AG	AG	AG	AG	AG	GG	GG	AG	AG	AG	AA	AG	AG	GG	AG	AG	GG	GG	GG	GG	GG	AA	GG	AA	AA	GG	GG
MC0223	PZE-101124014	AG	AG	GG	GG	--	AG	AG	AG	GG	GG	AG	GG	AG	AA	--	--	GG	AG	AG	AG	GG	GG	AG	GG	GG	GG	GG	AG	GG	GG	AA	AG	AG	GG	AG	GG	GG	AG	GG	GG	GG	GG	GG	GG	AA	GG	AA	GG
MC0224	PZE-101124568	AC	AC	AC	AC	--	CC	CC	CC	AC	CC	AA	AC	CC	AA	--	CC	AC	AC	AC	CC	CC	AC	CC	AC	CC	CC	CC	CC	CC	CC	CC	AC	CC	CC	AC	CC	CC	AA	AC	AA	CC	CC	CC	AA	AA	AA	CC	AA
MC0225	PZE-101124935	GG	GG	AG	AG	AG	AG	AA	AG	AG	GG	AA	--	AG	AG	AG	AG	AG	AG	AG	AA	AA	AG	AA	AG	AG	AG	AA	AG	AG	AG	AG	AG	AG	AA	AG	AA	AA	AG	AG	AG	AA	AA	GG	AA	AA	GG	GG	AA
MC0226	PZE-101127225	CC	CC	AC	AC	AC	AC	AC	AC	AA	CC	CC	AC	AC	CC	CC	--	AA	CC	CC	AC	AC	AA	AC	AC	CC	AC	AC	AC	AC	AC	AC	CC	AC	CC	CC	CC	CC	AA	AA	AC	CC	CC	CC	AA	CC	CC	CC	AA
MC0227	PZE-101127345	AG	AG	AG	AG	--	GG	AG	AG	GG	AG	AG	AG	AG	AA	AG	AG	GG	AG	AG	AG	AA	AG	AG	GG	AG	GG	AG	AA	GG	GG	GG	GG	GG	GG	GG	GG	AG	GG	AG	GG	AA	AA	GG	GG	AA	GG	AA	GG
MC0228	PZE-101128139	AA	AA	AG	AG	AA	AG	AG	AG	AG	AA	AG	AA	AA	AA	AA	--	AG	AA	GG	AG	GG	AG	AG	AG	AG	AG	GG	AG	AG	AG	AA	AG	AG	AA	AA	AA	AG	AG	AG	GG	AA	GG	AA	GG	AA	AA	AA	AA
MC0229	PZE-101129057	AA	AA	AA	AA	AG	AG	GG	AG	AA	AA	AA	AA	AG	AA	AA	AG	AA	AA	AA	GG	AG	AA	GG	AA	AG	AG	GG	AG	AA	--	AA	AG	AG	GG	AA	GG	AG	AG	AA	AG	AA	GG	AA	AA	AA	AA	AA	AA
MC0230	PZE-101129305	AG	AG	AG	AG	AG	AG	AA	AG	AG	GG	AA	AG	AA	AA	AG	AG	AG	AG	AA	AA	AA	AA	AA	AG	AG	AG	AA	AA	AG	--	AG	AG	AA	AA	AA	AA	AG	AA	AA	AA	GG	AA	GG	AA	AA	AA	GG	GG
MC0231	PZE-101129465	GG	GG	AG	AG	GG	GG	AA	AG	GG	GG	GG	GG	AG	GG	GG	AG	GG	GG	GG	AA	AG	AG	AA	AG	AG	GG	AG	AG	AG	GG	GG	GG	GG	GG	GG	GG	AG	AG	GG	GG	GG	AA	GG	AA	GG	GG	GG	GG
MC0232	PZE-101129562	AA	AA	AG	AG	AA	AG	GG	AG	AA	AA	AG	AA	AG	AA	AA	AG	AA	AA	AG	GG	AG	AG	GG	AG	AG	AG	GG	AG	AG	AG	AA	AA	GG	AA	AA	AA	AG	AG	AA	AG	AA	GG	AA	GG	AA	AA	AA	AA
MC0233	PZE-101130002	AG	AG	AG	AG	AG	AG	AA	AA	AG	AA	AG	AG	AG	--	AA	--	AG	AG	AG	AA	AG	AG	AA	AG	AA	AG	AG	GG	AG	AG	AA	AA	GG	AG	GG	AG	AG	AG	GG	AA	AA	AA	AA	GG	AA	GG	AA	AA
MC0234	PZE-101130077	AG	AG	AG	AG	AG	AG	GG	GG	AG	GG	AG	AG	AG	AA	GG	--	AG	AG	AG	GG	AG	AG	GG	AG	GG	AG	AG	AA	AG	AG	GG	GG	AA	AG	AA	AG	AG	AG	AG	GG	GG	GG	GG	AA	GG	AA	GG	GG
MC0235	PZE-101130243	AG	AG	AG	AG	--	AA	AA	AA	AG	AA	GG	AG	AA	GG	AA	--	AG	AG	GG	AA	AG	AG	AA	AG	AA	AA	AA	GG	AG	AG	AA	AA	GG	AA	AG	AA	AG	AG	GG	GG	AA	AA	AA	GG	AA	GG	AA	AA
MC0236	SYN23681	AG	AG	AG	AG	AA	AA	GG	AG	AG	AG	GG	AG	GG	AG	AG	AG	AG	AG	GG	GG	AG	--	GG	AA	AG	AA	AG	AG	AA	AA	AG	AA	AA	AA	AA	AA	AG	AG	AG	AG	GG	GG	AA	AA	AA	GG	AA	AA
MC0237	PZE-101131166	AG	AG	AG	AG	GG	AG	AG	AG	AA	AG	AG	AG	GG	AG	AG	GG	AA	AG	AG	AG	AA	AG	AG	GG	AG	GG	AG	AG	GG	GG	GG	GG	GG	GG	GG	GG	AG	AA	AG	AA	AA	AA	GG	GG	GG	GG	AA	GG
MC0238	SYN30285	AG	AG	GG	GG	AG	AG	AG	AG	AG	GG	GG	GG	AG	GG	GG	--	AG	GG	GG	AG	AG	GG	AG	GG	AG	AG	AA	AG	GG	AG	GG	AG	AG	AA	AG	AA	AG	AG	AA	AG	GG	AA	GG	GG	GG	GG	AA	GG
MC0239	SYN2444	AG	AG	GG	GG	AG	AA	AG	AG	GG	AG	AA	AG	AA	AG	AG	AA	GG	AA	AA	AG	GG	AG	AG	AG	AG	AG	GG	AG	AG	--	AA	AG	AG	AG	GG	AG	GG	AG	GG	GG	GG	GG	AA	GG	AA	AA	GG	AA
MC0240	SYN10174	AG	AG	GG	GG	AG	AA	AG	AG	GG	AG	AG	AG	AA	GG	AG	AA	GG	AG	AG	AG	GG	AG	AG	AG	AG	AG	GG	GG	AG	--	AG	AG	GG	GG	GG	GG	GG	GG	GG	GG	GG	GG	AA	GG	AA	AA	GG	AA
MC0241	PZE-101132833	GG	GG	AG	AG	GG	AG	AG	AG	AG	AG	AG	GG	AG	AG	AG	GG	AG	AG	AG	AG	AG	GG	AG	GG	AG	GG	AG	AG	GG	GG	GG	GG	GG	GG	AA	GG	AG	AA	AG	AA	AA	AA	GG	GG	GG	GG	GG	GG
MC0242	PZE-101132909	AC	AC	AA	AA	AC	AC	AC	AC	AA	AA	AC	AC	AC	CC	AA	--	AA	AC	AC	AC	CC	AC	AC	AA	AC	AC	CC	CC	AA	AA	AA	AC	AA	CC	AA	CC	AA	CC	AA	AC	AA	CC	AA	AA	AA	AA	CC	AA
MC0243	SYN25650	AA	AA	AC	AC	AA	AC	AC	AC	AA	AA	AA	AC	AA	AA	AA	--	AA	AA	AA	AC	CC	AC	AC	AC	AC	AC	CC	CC	AC	AC	AC	AC	AC	CC	AC	CC	AC	AC	AC	AA	AA	CC	AA	CC	AA	AA	AA	AA
MC0244	PZE-101133206	AA	AA	GG	GG	AG	AG	AA	AA	AG	AG	AG	GG	AG	AG	AG	AA	AG	AG	AG	AA	AA	AA	AA	AG	AA	AG	AG	AG	AG	AG	AG	AG	GG	GG	GG	GG	AG	AG	AG	AA	GG	AA	AA	GG	AA	AA	AA	AA
MC0245	PZE-101133488	AC	AC	AC	AC	AC	AC	CC	AC	CC	AC	AC	AC	CC	CC	AC	--	CC	AC	AC	CC	AC	AC	CC	AA	AC	AC	CC	AC	AA	AC	AC	AC	CC	CC	CC	CC	CC	--	CC	CC	CC	CC	AA	AA	AA	AA	CC	AA
MC0246	PZE-101133891	AA	AA	AC	AC	AA	AA	AA	AA	CC	AC	AA	AA	AA	AA	AC	AC	CC	AA	AA	AA	AC	AC	AA	AC	AA	AA	AA	AC	AC	AC	AC	AC	AC	CC	CC	CC	CC	--	CC	AA	CC	AA	AA	CC	AA	AA	AA	AA
MC0247	SYN26085	AG	AG	--	AA	AG	AG	AG	AA	AG	AG	AG	AG	AA	AG	AG	AA	AG	AA	AG	AG	AA	AA	AG	AA	AG	AA	AG	AG	AA	AA	AA	AA	AA	AA	AG	AA	AG	AA	AA	AG	GG	GG	AA	AA	AA	AA	GG	AA
MC0248	SYN26380	AG	AG	AG	AG	--	AG	GG	GG	GG	AG	GG	AG	GG	GG	AG	AG	GG	GG	GG	GG	AG	AG	GG	AG	AG	--	AG	AA	AG	--	AG	AG	AG	AG	GG	AG	AG	AG	AG	GG	GG	GG	AA	GG	AA	AA	GG	AA
MC0249	PZE-101135655	GG	GG	GG	GG	--	CG	GG	CC	CG	GG	CC	GG	GG	CG	GG	GG	CG	CG	CC	GG	CC	GG	GG	CG	GG	CG	CG	CG	CG	CG	CG	CG	GG	CG	GG	CG	CG	CC	GG	CG	GG	GG	GG	CC	GG	GG	GG	GG
MC0250	PZE-101135767	AG	AG	AG	AG	--	GG	AA	GG	AG	AA	GG	AG	AA	GG	AA	AG	AG	GG	GG	AA	GG	AG	AA	AA	AA	AG	AG	AA	AA	--	GG	AG	GG	GG	GG	GG	AG	GG	GG	GG	AA	AA	AA	AA	AA	AA	GG	AA
MC0251	SYN2408	AA	AA	AC	AA	--	AC	AC	AC	AC	AC	CC	AA	AA	--	AC	--	AC	AC	--	AC	CC	AA	AC	AA	AC	AC	CC	AC	AA	--	AC	AC	AA	CC	AC	CC	CC	AA	AC	AC	CC	CC	AA	AA	AA	AA	AA	AA
MC0252	PZE-101137593	GG	GG	AG	AG	--	AA	GG	GG	GG	AG	AG	AG	GG	AG	AG	AG	GG	AG	AG	GG	GG	GG	GG	AG	AG	AG	GG	AA	AG	AG	GG	GG	GG	AG	GG	AG	AG	AG	AG	GG	GG	GG	AA	GG	AA	GG	GG	AA
MC0253	PZE-101138116	AG	AG	AG	AG	AG	--	AG	GG	GG	AG	GG	--	AG	--	AG	--	GG	AG	--	AG	GG	AA	AG	AG	AG	AG	GG	GG	AG	AG	AG	GG	GG	AG	GG	GG	AG	AG	AG	GG	GG	GG	AA	GG	AA	AA	GG	AA
MC0254	PZE-101138282	CC	CC	AA	AA	AC	AA	AC	CC	AC	AA	AA	CC	AC	AA	AA	AC	AC	AA	AA	AC	AC	AC	AC	AC	AC	AA	AA	AA	AC	AC	AC	CC	AC	AA	AA	AA	AA	AA	AA	AC	AA	AA	CC	CC	AA	CC	CC	AA
MC0255	SYN24128	CC	CC	--	AC	AC	--	CC	AC	AC	AC	AC	AC	CC	AC	CC	AC	AC	CC	AC	CC	CC	CC	CC	CC	AC	CC	CC	AC	CC	AC	AA	AC	AC	CC	CC	CC	CC	AC	AA	AA	CC	CC	AA	CC	CC	CC	CC	CC
MC0256	SYN24124	AA	AA	--	GG	--	GG	AG	AG	AG	GG	AG	GG	AG	AG	AG	--	AG	AG	AG	AG	AA	AG	AG	AG	AG	AG	AA	AG	AG	AG	GG	AG	GG	AA	AA	AA	AG	GG	GG	GG	AA	AA	GG	AA	GG	AA	AA	GG
MC0257	SYN13127	AG	AG	AA	AA	--	AG	AG	AG	AG	AA	AG	AG	AG	GG	AA	GG	AG	AG	AG	AG	AA	AG	AG	AA	AG	AA	AA	AG	AA	GG	AG	AG	AG	AG	AG	AG	AA	AG	GG	AG	AA	AA	GG	AA	AA	AA	GG	AA
MC0258	SYN2836	AA	AA	--	AA	--	AC	AC	AC	AC	AC	AC	AA	AA	AA	AA	AC	AC	AA	AC	AC	AA	AA	AC	AC	AC	AA	AC	AA	AC	AA	AC	AA	AA	AC	AC	AC	AC	AC	AC	AC	AA	CC	AA	CC	AA	AA	AA	AA
MC0259	PZE-101140689	AG	AG	AG	AG	AA	AA	AG	AA	AA	AG	AA	GG	AG	AA	AG	AG	AA	AG	AA	AG	AA	AA	AG	AG	AA	GG	AG	AA	AG	AG	AA	GG	AA	AA	AA	AA	AA	AA	AA	AA	AA	AA	AA	AA	GG	GG	AA	GG
MC0260	PZE-101141826	GG	GG	GG	GG	--	--	AA	GG	GG	GG	GG	AG	AG	GG	GG	AG	GG	GG	GG	AA	GG	AG	AA	AG	AG	GG	AG	GG	AG	GG	GG	AA	GG	AA	GG	AG	AG	AG	AG	AG	GG	AA	GG	AA	GG	GG	GG	GG
MC0261	PZE-101141959	CC	CC	CC	CC	AC	AA	AA	AC	AC	CC	CC	AA	AC	AC	CC	AA	AC	CC	CC	AA	CC	AC	AA	AC	AA	AC	AA	CC	AC	AC	AC	AC	AC	AA	AC	AC	AC	AC	AA	AC	AA	AA	AA	AA	CC	CC	CC	CC
MC0262	PZE-101142078	AG	AG	GG	GG	AG	AG	GG	AA	AG	GG	GG	AG	AG	AG	--	AG	AG	GG	GG	GG	AG	AA	GG	AG	AG	AG	AG	GG	AG	AG	AG	AG	GG	AG	AG	AG	GG	GG	AA	GG	AA	GG	AA	AA	GG	AA	GG	GG
MC0263	SYN19	CC	CC	AC	AC	AA	AA	CC	AC	AC	AA	AC	AC	CC	AC	AC	AC	AC	AA	AC	CC	CC	AC	CC	AC	AC	AC	CC	CC	AC	--	AC	CC	CC	CC	AA	CC	AC	AC	AA	AC	CC	CC	AA	CC	AA	CC	CC	AA
MC0264	SYN14	AC	AC	CC	CC	CC	--	AA	AC	CC	CC	CC	CC	AC	AC	CC	AC	CC	CC	CC	AA	AA	CC	AA	AC	AC	CC	AC	AC	AC	AC	AC	AC	CC	AC	CC	AC	CC	--	CC	AC	CC	AA	CC	AA	CC	CC	AA	CC
MC0265	SYN36103	GG	GG	GG	GG	GG	GG	AG	AG	GG	GG	AA	GG	GG	AA	GG	GG	GG	AG	AG	AG	AG	AA	AG	AG	AG	GG	AG	AA	AG	GG	GG	AG	GG	AA	GG	AA	GG	AG	GG	AG	GG	AA	GG	AA	GG	GG	GG	GG
MC0266	PZE-101144531	AA	AA	--	GG	--	AA	AG	AA	AA	GG	AA	AG	AG	AG	AG	AA	AA	AA	AG	AG	AG	AA	AG	GG	AG	AG	AG	AG	AG	AG	AA	AG	AG	AG	GG	AA	AG	AG	AA	GG	AA	GG	AA	GG	GG	AA	AA	GG
MC0267	PZE-101145493	AG	AG	AA	AA	AG	AA	AA	AG	AA	AA	AG	AA	AG	AA	AA	AG	AA	AA	AG	AG	AG	AG	AG	AA	AA	AA	AA	GG	AG	AG	AA	GG	AA	AG	AA	AG	AA	AA	AA	AG	AA	AA	AA	AA	AA	AA	GG	AA
MC0268	PZE-101145805	GG	GG	AG	AG	--	AG	AG	AG	GG	AG	AA	GG	GG	AG	GG	--	GG	AG	AG	AG	AG	GG	AG	AG	AG	GG	AG	AG	AG	AG	GG	AG	GG	GG	AG	GG	AG	AG	GG	AG	GG	AA	GG	AA	GG	GG	GG	GG
MC0269	SYN23315	GG	GG	AG	AG	AG	AA	AG	AG	AG	AG	AG	GG	AG	GG	GG	AA	AG	GG	AG	AA	GG	GG	AA	GG	AG	GG	AG	GG	GG	AG	AG	AG	GG	AG	GG	GG	GG	AG	AG	AG	GG	AA	GG	GG	GG	GG	GG	GG
MC0270	PZE-101146673	AG	AG	AG	AG	--	GG	AA	GG	AG	AG	AG	AA	GG	AG	AA	GG	AG	AA	AG	AG	AG	AA	AG	AA	AA	AA	AA	AG	AA	AG	AG	GG	AA	GG	AG	GG	AA	AG	AG	AA	AA	AA	AA	AA	AA	AA	GG	AA
MC0271	SYN29299	AA	AA	--	GG	AG	GG	AA	AG	AG	GG	GG	AG	GG	GG	AG	GG	AG	GG	GG	AG	AG	GG	AG	AG	AG	AG	AA	AG	AG	--	AG	GG	AA	AA	AG	AG	AA	AG	GG	AA	AA	AA	GG	AA	GG	AA	AA	GG
MC0272	SYN29307	AG	AG	--	GG	AG	AA	AA	AG	AA	GG	GG	AA	GG	AG	AG	AG	AA	GG	GG	AG	AG	AG	AG	AG	AG	AG	AA	AA	AG	AG	AA	GG	AA	AG	AG	GG	AA	--	AA	AA	AA	AA	GG	AA	GG	AA	GG	GG
MC0273	SYN35046	GG	GG	AG	AG	AG	AG	AG	AG	AG	AG	AG	AA	--	AG	AG	AG	AG	AG	AG	AG	AG	AA	AG	AG	AG	AG	AG	AA	GG	--	AG	AA	AG	AG	AG	AA	AA	AA	AG	GG	AA	GG	AA	AA	GG	GG	GG	GG
MC0274	SYN35986	AG	AG	--	AG	AG	AG	AG	AG	AA	GG	GG	AG	AG	GG	AG	--	AA	AG	GG	GG	GG	GG	GG	GG	AG	AG	AG	AG	GG	AG	AG	GG	AG	AG	AG	GG	AG	AA	AG	AG	AA	GG	AA	GG	GG	AA	GG	GG
MC0275	PZE-101150513	AC	AC	AC	CC	CC	CC	AC	CC	CC	AC	CC	AC	AC	AC	CC	AC	CC	CC	CC	AA	CC	AC	AA	CC	AC	CC	AC	CC	AC	CC	CC	AC	CC	CC	AA	CC	CC	CC	AC	AC	CC	AA	CC	CC	CC	CC	AA	CC
MC0276	SYN38769	AG	AG	AG	AG	AG	AG	AA	AG	AA	AG	AA	AG	AG	AG	AG	--	AA	AG	AG	AA	AG	AA	AA	GG	AG	AG	AA	AG	AG	AG	AG	AG	GG	AG	AG	AA	AG	AG	AA	AG	AA	AA	GG	GG	GG	GG	AA	GG
MC0277	SYN25920	AC	AC	AA	AC	AC	AA	CC	AC	AC	AA	AA	AC	AC	AC	AC	AC	AC	AA	AA	CC	AC	AC	CC	AA	AC	AC	CC	CC	AC	AA	AA	CC	CC	AC	AC	AC	CC	AC	AC	CC	CC	CC	AA	AA	AA	AA	CC	AA
MC0278	PZE-101152364	AC	AC	AC	AC	AC	AC	AA	AA	AA	AC	CC	AC	AC	AC	AA	AA	AA	CC	AC	AA	AA	AC	AA	AC	AC	AC	AC	AC	AA	AC	AA	AC	AA	AC	AA	AC	AC	AC	AC	AA	AA	AA	CC	CC	AA	CC	AA	CC
MC0279	SYN17345	AA	AA	AG	AG	AG	AG	GG	GG	GG	AG	AA	AA	AG	AA	AG	AG	GG	AA	AA	AG	GG	AG	AG	AA	AG	AA	AG	AG	AG	AG	GG	AG	AA	AG	GG	AG	GG	AG	AG	GG	GG	GG	AA	AA	AA	AA	AA	AA
MC0280	SYN31534	AA	AA	AA	AA	AG	AG	AG	GG	AG	AA	AG	AG	AA	AG	AA	AG	AG	AG	AA	AG	GG	GG	AG	AA	AG	AA	AG	AG	AG	AG	AG	--	AA	GG	AA	GG	GG	AG	GG	GG	AA	GG	AA	AA	AA	AA	AA	AA
MC0281	SYN31539	AC	AC	AA	AA	AC	AA	AC	AA	AA	AA	AA	AA	AC	AC	AA	AC	AA	AA	AA	CC	AA	AA	CC	AA	AC	AC	CC	AC	AC	AC	AA	--	AA	AC	AC	AC	AC	AA	AA	CC	AA	CC	AA	AA	AA	CC	AA	AA
MC0282	SYN31544	AA	AA	AC	AC	AC	CC	AC	CC	CC	AA	AC	AC	AA	CC	AC	--	CC	CC	AA	AA	CC	AC	AA	AC	AC	AA	AA	AA	AA	AC	AC	CC	AC	CC	AA	CC	CC	AC	AC	AA	CC	AA	CC	CC	AA	AA	AA	CC
MC0283	SYN31538	AG	AG	AG	AG	AG	GG	AG	GG	GG	AA	AG	AG	AG	GG	AG	GG	GG	GG	AA	AG	GG	GG	AG	AG	AG	AA	AA	AA	AA	AG	GG	GG	AG	GG	AG	GG	AG	AG	GG	AA	GG	AA	GG	GG	AA	AA	GG	GG
MC0284	SYN28737	CC	CC	CC	CC	--	CC	AC	AC	CC	AC	AC	AC	AC	AC	AC	AC	CC	AC	AC	AA	AC	CC	AA	AC	AC	AC	AC	AC	AA	AC	AC	AC	AA	AC	AA	AC	AC	AC	CC	AA	CC	AA	CC	CC	AA	CC	CC	CC
MC0285	PZE-101154647	AG	AG	AA	AA	AG	AA	AG	--	AG	AA	GG	GG	AA	GG	GG	AA	AG	AG	GG	AA	AG	AA	AA	AG	AA	AG	AA	AG	AG	AG	AA	AG	AA	AG	GG	AG	AA	AG	AA	AA	GG	AA	AA	AA	GG	AA	GG	AA
MC0286	PZE-101154881	AA	AA	AA	AA	AA	AA	AC	AC	AA	AA	AA	AA	AC	AA	AA	AC	AA	AA	AA	CC	AC	AA	CC	AA	AC	AA	AC	AC	AC	AC	AA	AC	AA	AC	AA	AC	AC	AC	AA	CC	AA	CC	AA	AA	AA	AA	AA	AA
MC0287	SYN28786	AA	AA	AA	AA	AA	AA	AG	AA	AA	AA	AA	AA	AG	AA	AG	AG	AA	AA	AG	GG	AA	AG	GG	AG	AG	AG	AG	AA	GG	AG	AA	AG	AG	AG	GG	AG	AG	AG	AA	GG	AA	GG	AA	AA	GG	AA	AA	AA
MC0288	SYN28787	AG	AG	AA	AA	GG	AG	AG	GG	AG	AG	AG	GG	AG	GG	AA	GG	AG	AG	AA	GG	GG	GG	GG	AA	AG	AA	AG	GG	AG	AG	GG	GG	GG	GG	GG	GG	GG	GG	GG	GG	AA	GG	AA	AA	AA	AA	GG	AA
MC0289	PZE-101155635	AG	AG	GG	GG	AG	AG	GG	AG	AG	AG	AG	GG	GG	GG	AG	AG	AG	GG	AA	GG	GG	GG	GG	AG	GG	AG	GG	AG	AG	--	AG	GG	GG	GG	GG	GG	GG	GG	AG	GG	GG	GG	GG	GG	AA	AA	GG	GG
MC0290	PZE-101156458	AG	AG	AG	AG	AG	AG	AG	AA	AG	AA	AG	AG	AG	GG	--	AG	AG	GG	AG	AG	AA	AG	AG	GG	AG	AG	AA	AG	AG	--	AG	AG	AG	AG	AG	AG	AA	AG	AG	AA	GG	AA	GG	GG	GG	AA	GG	GG
MC0291	PZE-101156619	AC	AC	CC	CC	AC	AC	AC	AA	AC	AC	CC	AC	CC	CC	CC	CC	AC	CC	CC	AC	AA	AC	AC	CC	AC	CC	AC	CC	AC	CC	AC	CC	CC	CC	CC	CC	AC	AC	CC	AA	CC	AA	CC	CC	CC	AA	CC	CC
MC0292	SYN26142	AG	AG	AG	AG	GG	AG	AG	AG	GG	GG	AG	GG	AG	AG	AG	AA	GG	GG	AA	AA	AG	AG	AA	AA	AG	AG	AG	AG	AA	AG	AG	AA	AG	GG	GG	GG	GG	AG	AA	AA	GG	AA	GG	AA	AA	GG	AA	AA
MC0293	PZE-101157412	AG	AG	GG	GG	AG	AG	AG	AA	AA	AG	GG	AG	GG	GG	AG	GG	AA	GG	GG	GG	AG	AG	GG	GG	GG	GG	GG	AG	GG	AG	AA	--	GG	AA	AG	AA	AG	GG	AG	GG	AA	GG	GG	GG	GG	AA	GG	GG
MC0294	PZE-101158959	AG	AG	AG	AG	AG	AG	AA	AA	AA	AA	AG	AG	AA	AG	AA	--	AA	AG	AA	AA	AG	GG	AA	AG	AA	AA	AA	AG	AA	AG	AG	GG	GG	AG	AG	AG	AG	GG	GG	AA	AA	AA	AA	GG	AA	GG	AA	GG
MC0295	PZE-101159132	GG	GG	GG	GG	AG	AG	AG	AA	AA	AG	AG	AG	GG	GG	AG	--	AA	GG	AG	GG	AA	AG	GG	GG	GG	GG	GG	AG	GG	AG	AA	AA	AA	AG	AG	AG	AA	AG	AA	GG	AA	GG	GG	GG	GG	GG	GG	GG
MC0296	PZE-101159230	GG	GG	GG	GG	AG	AG	AG	AA	AA	AG	AG	AG	GG	GG	AG	--	AA	GG	AG	GG	AA	AG	GG	GG	GG	GG	GG	AG	GG	AG	AA	AA	AA	AG	AG	AG	AA	AG	AA	GG	AA	GG	GG	GG	GG	GG	GG	GG
MC0297	SYN27500	AG	AG	AA	AA	AG	AG	GG	AG	GG	AG	AG	GG	AA	AA	GG	AG	GG	AA	GG	AG	AA	AG	AG	AG	AG	AG	AG	GG	GG	AG	GG	AG	AG	AG	GG	AG	GG	AG	AA	GG	GG	GG	AA	AA	GG	AA	GG	AA
MC0298	PZA01216.1	AG	AG	AG	AG	AG	AG	GG	GG	GG	GG	AG	AG	GG	GG	GG	--	GG	GG	AG	GG	GG	AG	GG	AG	GG	AG	AG	GG	GG	AG	AG	AG	AG	AA	AG	AA	AA	AG	AG	GG	GG	GG	GG	AA	GG	AA	GG	AA
MC0299	PZE-101161632	AG	AG	GG	GG	AG	AG	AG	AG	AA	AG	GG	GG	GG	GG	AG	GG	AA	GG	GG	GG	GG	AA	GG	GG	GG	GG	GG	GG	GG	AG	AA	--	GG	AA	AG	AA	AG	AG	AG	GG	AA	GG	GG	GG	GG	GG	AA	GG
MC0300	PZE-101162306	AC	AC	AA	AA	AC	AC	CC	AC	CC	AC	CC	CC	AC	CC	CC	AC	CC	CC	CC	CC	AC	AA	CC	AC	CC	AC	AC	CC	CC	AC	AC	AC	AA	CC	AC	CC	CC	AC	AC	CC	CC	CC	CC	AA	CC	AA	CC	AA
MC0301	ZM013842-0398	GG	GG	GG	GG	GG	GG	AA	AG	AG	GG	AA	AG	AG	AG	AA	GG	AG	AG	AA	AA	AG	GG	AA	AG	AG	AG	AG	AA	AG	AG	GG	GG	GG	AG	AG	AG	GG	AG	GG	AA	AA	AA	GG	GG	AA	GG	GG	GG
MC0302	SYN15309	AA	AA	AA	AA	AA	AA	GG	AG	AA	AA	AG	AA	AA	AA	AG	AA	AA	AA	GG	AG	GG	AG	AG	AG	AG	AG	AG	AA	AG	AG	AG	AA	AG	AG	AA	AG	AG	AG	GG	GG	GG	GG	AA	AA	GG	AA	AA	AA
MC0303	SYN25375	AA	AA	AG	AG	AG	AG	AG	AG	AG	AA	GG	AG	AA	AG	AG	AG	AG	GG	AG	AA	GG	GG	AA	AG	AG	AG	AG	AA	AG	AA	AG	GG	GG	GG	GG	GG	GG	AG	AG	AA	GG	AA	GG	GG	AA	AA	AA	GG
MC0304	PZE-101166376	AG	AG	GG	GG	AG	AG	AG	AG	AG	AG	AG	AA	AG	AA	AG	--	AG	AA	AG	AA	GG	GG	AA	AG	AA	AG	AG	AG	AG	AG	AG	AA	GG	AG	AG	AG	GG	AG	GG	AA	GG	AA	AA	GG	AA	GG	AA	GG
MC0305	PZE-101166508	AG	AG	AG	AG	AG	AG	AG	GG	GG	AG	GG	AG	AG	GG	GG	AG	GG	GG	GG	GG	GG	GG	GG	GG	GG	GG	GG	AG	GG	GG	AG	AG	GG	AA	AG	AA	AA	GG	GG	GG	AA	GG	GG	GG	GG	AA	GG	GG
MC0306	PZE-101166550	AG	AG	GG	GG	AG	GG	AG	AG	AG	AG	GG	AG	AG	GG	AG	GG	AG	GG	AG	AA	GG	GG	AA	AG	AG	AG	AG	GG	AG	AG	AG	--	GG	AG	GG	AG	GG	AG	GG	AA	GG	AA	GG	GG	AA	GG	AA	GG
MC0307	SYN6693	AG	AG	AG	AG	AG	AG	AG	--	GG	AG	AG	AG	AG	AA	GG	AG	GG	AA	GG	GG	AG	AA	GG	GG	AG	GG	GG	AA	GG	AG	AG	AG	AG	AA	AG	AA	AA	AG	AA	GG	AA	GG	AA	GG	GG	AA	GG	GG
MC0308	SYN376	AA	AA	AA	AA	AA	AG	GG	AA	AA	AA	AA	AG	AG	AA	AG	AG	AA	AA	AG	GG	AA	AA	GG	AG	AG	AG	AG	AA	AG	AG	AA	AA	AA	AG	AG	AG	GG	AG	AA	GG	AA	GG	AA	AA	GG	AA	AA	AA
MC0309	PZE-101168807	AA	AA	AG	AG	AG	AG	AG	GG	AA	AG	AA	GG	GG	AG	AG	--	AA	AG	AG	GG	GG	GG	GG	AA	GG	AG	AG	AG	AA	GG	AA	AG	AA	AG	AG	AG	AG	GG	GG	GG	AA	GG	GG	AA	AA	AA	AA	AA
MC0310	PZE-101169140	AA	AA	CC	CC	AC	CC	AC	AA	AC	AC	AC	CC	CC	AA	AA	AC	AC	AA	AC	AC	AA	AC	AC	AC	AA	AC	AC	AC	AC	AC	AA	CC	AC	CC	CC	CC	CC	AA	AC	AC	CC	AA	AA	CC	AA	AA	AA	CC
MC0311	PUT-163a-78082794-4155	AA	AA	AG	AG	AG	AG	AG	AG	AG	AA	GG	GG	GG	AG	AG	AG	AG	AG	AG	AG	AA	GG	AG	GG	AA	AG	AG	GG	AG	AG	AA	AA	GG	GG	GG	GG	GG	AA	AG	AG	GG	AA	AA	GG	GG	AA	AA	GG
MC0312	SYN25865	AA	AA	AG	AG	AG	AG	GG	AG	AG	AA	GG	GG	GG	--	AG	AG	AG	AG	GG	GG	AG	GG	GG	GG	AG	GG	GG	GG	AG	GG	AG	--	AG	GG	GG	GG	GG	AG	AG	GG	GG	GG	AA	GG	GG	AA	AA	GG
MC0313	PUT-163a-13178596-181	CC	CC	AC	AC	AC	AC	AC	AC	CC	CC	AC	AA	CC	CC	CC	CC	CC	AC	AA	AC	AA	AC	AC	AC	AA	AC	AC	AC	CC	AC	CC	AC	CC	CC	AC	CC	CC	AC	AC	AC	CC	AA	AA	AA	CC	CC	CC	AA
MC0314	PZE-101170704	AA	AA	AA	AA	--	--	GG	AG	AG	AA	AA	AG	AA	--	GG	AG	AG	AG	AG	GG	GG	AG	GG	AG	AG	GG	GG	GG	AG	GG	AA	AG	AG	GG	GG	AG	AG	AG	AG	GG	GG	GG	AA	AA	GG	AA	AA	AA
MC0315	SYN15532	GG	GG	GG	GG	GG	AG	AG	AG	GG	GG	GG	AG	GG	GG	AG	AG	GG	GG	AG	AA	AG	AG	AA	GG	AG	AG	AG	AA	GG	AG	GG	AG	GG	GG	GG	GG	AG	AG	AG	AA	GG	AA	GG	GG	GG	GG	GG	GG
MC0316	SYN38723	AC	AC	AC	AC	--	AC	CC	CC	AC	AA	CC	CC	AC	AA	AC	--	AC	AA	CC	CC	CC	CC	CC	AC	AC	CC	CC	CC	AC	AC	AC	AC	AC	AC	CC	AC	AC	CC	--	CC	CC	CC	AA	CC	AA	AA	CC	CC
MC0317	SYN27622	AA	AA	GG	GG	AG	AG	GG	GG	AG	AG	AG	AA	GG	GG	AG	GG	AG	AG	GG	AG	GG	AA	AG	GG	AG	GG	GG	AA	GG	GG	AG	GG	AG	GG	GG	AG	GG	AG	AG	GG	GG	GG	AA	GG	GG	AA	AA	GG
MC0318	SYN28641	AG	AG	AA	AA	AG	AG	AG	AG	GG	AG	AG	AA	AG	AG	AG	AG	GG	GG	AA	--	AG	AA	AA	AG	AG	AG	AG	GG	AG	AG	AG	GG	AG	AG	AG	AG	GG	GG	AA	AG	GG	AA	GG	AA	GG	GG	AA	AA
MC0319	SYN27091	CC	CC	AC	AC	AC	AC	AA	AC	AC	CC	CC	AC	AC	AC	AA	AC	AC	AC	CC	AA	AC	CC	AA	AA	AC	AC	AA	AC	AA	CC	CC	CC	AC	CC	AC	CC	AC	CC	CC	AC	AA	AA	CC	AA	AA	CC	CC	AA
MC0320	SYN19847	AG	AG	GG	GG	GG	GG	AG	AG	GG	GG	GG	AA	AG	GG	GG	GG	GG	GG	AG	AG	AA	AG	AG	GG	AG	AG	AG	AA	AG	AG	AG	--	AG	AA	GG	AG	AG	--	AG	AG	GG	AA	GG	AA	GG	GG	AA	GG
MC0321	PZE-101176290	AG	AG	AA	AA	AG	AA	GG	GG	GG	AG	AG	AG	AA	AG	AG	--	GG	GG	AA	AG	AG	AA	AG	AG	GG	AG	GG	AA	GG	AA	AG	AA	AA	AG	AG	AG	AG	AG	AG	AG	GG	GG	GG	GG	GG	GG	AA	AA
MC0322	PZE-101176580	AG	AG	AG	AG	AG	GG	AA	AG	AA	AA	GG	AA	AG	AA	AG	AG	AA	AA	GG	AG	AG	GG	AG	AG	AA	AG	AA	AG	AA	AG	AG	AG	GG	AG	AA	AG	GG	GG	GG	AG	AA	AA	AA	AA	AA	AA	GG	GG
MC0323	PZE-101176812	AG	AG	AA	AA	AG	AA	GG	AG	GG	AG	AA	AG	AA	AG	AG	AG	GG	GG	AA	AG	AG	AG	AG	AG	GG	AG	GG	AG	GG	AA	AG	AG	AA	AG	AG	AA	AA	AA	AG	AG	GG	GG	GG	GG	GG	GG	AA	AA
MC0324	PZE-101177060	AG	AG	GG	GG	AG	AG	AA	AA	AA	AG	GG	AA	--	AA	AA	AG	AA	AA	GG	AG	AG	AG	AG	AG	AA	AG	AA	AG	AA	--	AA	AG	AA	AG	AG	GG	GG	AG	GG	AG	AA	AA	AA	AA	AA	AA	GG	GG
MC0325	PUT-163a-91055993-4743	AG	AG	AG	AG	AG	GG	AA	AG	AA	AA	GG	GG	GG	AA	AG	--	AA	--	GG	AG	AG	GG	AG	AG	AA	AG	AA	GG	AA	AG	AG	GG	AG	GG	AA	GG	GG	AG	GG	AG	AA	AA	AA	AA	AA	AA	GG	GG
MC0326	PZE-101178688	AG	AG	AA	AA	--	AA	AA	AG	AG	AG	GG	AG	AG	AG	AG	AG	AG	AG	AG	AA	AA	AA	AA	AG	AA	AA	AA	AG	AG	AA	AG	AA	GG	AA	AA	AA	AA	AA	AA	AA	AA	AA	AA	AA	GG	GG	AA	AA
MC0327	PZE-101180375	AA	AA	AA	AA	AA	AA	AG	AG	AA	AA	AG	AG	AG	AA	AA	AA	AA	AG	AG	AG	GG	AA	AG	AA	GG	AG	AG	AG	AG	AG	AA	AA	AA	AA	AA	AA	AA	--	AA	AG	AA	GG	GG	AA	AA	AA	AA	AA
MC0328	SYN12956	AG	AG	AG	AG	AG	GG	GG	AG	AG	AG	AA	GG	AG	AG	GG	--	AG	AG	AG	GG	AG	AA	AG	GG	AG	AG	AG	AG	GG	AG	GG	AA	AA	GG	AG	GG	GG	AG	AA	AG	AA	GG	AA	GG	GG	AA	GG	GG
MC0329	PZE-101186645	AA	AA	AG	AG	--	AG	AA	AG	AG	AG	AG	AA	AA	AG	AG	AG	AG	AA	AG	AA	AA	AG	AG	AA	AA	AA	AA	AA	AA	AA	AG	AG	--	AA	AA	AG	AA	AG	AG	AA	AA	AA	AA	AA	AA	AA	AA	AA
MC0330	PZE-101186872	GG	GG	AA	AA	GG	AG	GG	GG	GG	AG	GG	AG	GG	AG	AG	AG	GG	GG	AG	GG	GG	AG	GG	AA	GG	AA	AG	GG	--	AG	AG	--	GG	AG	AA	AA	AG	GG	AG	AG	AA	GG	GG	AA	GG	GG	GG	AA
MC0331	PZE-101186898	CC	CC	AA	AA	--	AC	CC	CC	CC	AC	CC	AC	CC	AC	CC	CC	CC	CC	CC	CC	CC	AC	--	AC	CC	AC	AC	AC	AC	AC	CC	AC	CC	AC	AC	AA	AC	CC	AC	AC	AA	CC	CC	AA	CC	CC	CC	AA
MC0332	PZE-101188364	AG	AG	GG	GG	GG	GG	AG	AG	GG	AG	AG	AA	GG	GG	GG	GG	GG	AG	GG	AG	AG	AA	AG	GG	AA	AG	AA	AA	GG	AG	AG	--	GG	GG	AG	GG	AG	GG	AA	AG	AA	AA	AA	GG	GG	GG	AA	GG
MC0333	PZE-101189410	AG	AG	GG	GG	AG	--	AG	GG	AG	AG	AA	GG	AG	GG	AG	--	AG	AG	AA	AG	GG	AG	GG	AG	AG	AA	AG	GG	AG	AA	GG	AG	GG	AG	AA	AG	GG	AG	AG	AA	AA	GG	AA	GG	GG	GG	AA	GG
MC0334	PZE-101189886	AG	AG	AG	AG	AG	AG	GG	GG	--	AA	AG	GG	AG	AG	GG	AG	AG	AG	GG	GG	GG	AG	AG	GG	AG	AG	AG	AG	GG	AA	AA	AG	GG	AG	AA	AA	AG	AA	AG	AG	AA	GG	AA	GG	GG	GG	AA	GG
MC0335	PZE-101190874	AA	AA	AA	AA	AG	AA	GG	AA	AG	AG	AG	AG	GG	--	AA	AG	AG	AG	AG	GG	AA	AA	AA	AA	GG	AG	GG	AA	--	AG	AG	AG	AA	AG	GG	AG	AA	AG	AA	AG	GG	GG	GG	AA	AA	AA	AA	AA
MC0336	PZE-101192588	AG	AG	AA	AA	--	--	GG	GG	AG	AA	GG	GG	AG	GG	GG	AG	AG	GG	GG	GG	GG	GG	AG	AG	GG	AG	AG	GG	AG	GG	AG	GG	AG	AG	AG	AG	GG	AG	AG	AG	AA	GG	GG	AA	GG	GG	AA	AA
MC0337	SYN21021	AG	AG	AG	AG	--	AG	AG	GG	AG	AA	AA	AG	GG	GG	GG	AG	AG	AG	AG	AG	AG	AA	AG	GG	AG	AG	AG	AG	GG	AG	AA	AG	AG	AA	AA	AG	AA	AG	AG	GG	AA	GG	AA	GG	GG	AA	GG	GG
MC0338	SYN31515	GG	GG	AA	AA	AG	--	AG	AG	AG	AA	AG	GG	AG	AG	AG	AG	AG	AG	AG	AG	AG	AA	AG	AA	AG	GG	GG	AG	AG	AA	AG	AG	GG	AG	AG	GG	AG	GG	GG	AG	GG	GG	AA	AA	GG	GG	GG	AA
MC0339	PZE-101194927	--	--	AA	AA	CC	CC	--	AA	--	AC	CC	--	AA	AC	AC	AC	CC	AC	AA	AC	AC	CC	AC	AA	CC	AC	CC	AC	AA	CC	CC	AA	CC	AA	AC	AC	AC	AC	AC	CC	CC	--	CC	--	AA	--	--	--
MC0340	SYN20798	GG	GG	GG	GG	AG	AG	GG	GG	AG	AG	AG	GG	GG	AG	AG	AG	AG	AG	GG	GG	AG	AG	AG	GG	AG	AG	AG	GG	GG	--	AA	GG	AG	GG	AG	AG	AG	AG	AA	AG	AA	GG	AA	GG	GG	GG	GG	GG
MC0341	SYN20795	AA	AA	AG	AG	AA	AA	GG	AA	AG	AG	AG	GG	AA	AA	AA	AA	AG	AA	AA	GG	AA	AG	--	AA	AG	AG	GG	AG	AA	AA	AA	AA	AA	AG	AG	AG	GG	AA	AA	AA	GG	GG	AA	AA	AA	AA	AA	AA
MC0342	PZE-101195355	GG	GG	AG	AG	AG	AG	GG	AA	AA	AA	AG	AA	AA	AA	AA	AA	AG	AG	AG	GG	AG	AG	AG	AG	GG	AA	AG	AG	AA	AG	AG	GG	AG	AG	AG	AG	AA	AA	AG	AA	AA	GG	GG	GG	AA	GG	GG	GG
MC0343	PUT-163a-148991595-711	CC	CC	CC	CC	CC	CC	GG	CC	CG	CG	CC	GG	CG	CC	CG	CG	CG	--	CG	GG	CC	CC	GG	CG	CG	CG	GG	CC	CG	CG	CC	CG	GG	CC	CG	CC	CG	CC	CC	CC	GG	GG	CC	CC	CC	CC	CC	CC
MC0344	PZE-101197018	AG	AG	AG	AG	AG	AG	GG	GG	AG	AA	AG	AG	GG	AG	--	AG	AG	AA	GG	GG	AG	GG	GG	GG	AG	GG	GG	GG	AG	AA	AA	AG	AA	AG	GG	AG	AG	AG	AA	AG	GG	GG	AA	GG	AA	AA	GG	GG
MC0345	SYN36600	AG	AG	AG	AG	AG	AG	GG	AA	AA	AG	AG	--	AA	AG	AG	AG	AG	AG	GG	GG	AA	GG	AG	GG	AG	AA	AG	AA	AG	AG	AA	AG	AG	AG	AA	AG	AA	AG	AA	AA	AA	GG	AA	GG	GG	AA	GG	GG
MC0346	PZE-101197988	AA	AA	CC	CC	AC	AC	AA	AA	AC	CC	AA	AA	AC	--	AC	AC	AC	AC	AC	AA	AC	AA	AA	CC	AC	AA	AA	AC	AA	AC	AC	CC	AA	AA	AA	AA	CC	AA	AC	AC	AA	AA	CC	CC	AA	AA	AA	CC
MC0347	PZE-101198659	AA	AA	AG	AG	AG	AG	AA	AG	AG	AA	AA	GG	AG	AA	AA	AA	AG	AG	AA	AA	AG	AG	AG	AG	AG	AA	AA	AG	AG	AG	AG	AG	AG	AA	AG	AA	AA	AG	AG	AG	AA	AA	GG	GG	AA	AA	AA	GG
MC0348	PZE-101198848	AC	AC	AC	AC	AC	CC	CC	AC	AC	AA	AA	AC	AC	AC	AA	AA	CC	AC	AA	CC	AC	CC	CC	AC	CC	AA	AC	AC	AC	AC	AC	CC	AA	AC	AC	AC	AC	AC	CC	AC	AA	CC	CC	CC	AA	AA	CC	CC
MC0349	PZE-101199017	AG	AG	AA	AA	AA	AA	AA	AG	AA	AG	AG	AG	AG	AG	AA	AG	AA	AG	AA	AA	GG	AA	AA	AA	AG	AG	AA	AG	AG	GG	--	AG	AG	AG	AA	AA	AG	AG	AA	AG	AA	AA	GG	AA	AA	GG	AA	AA
MC0350	PZE-101199598	AA	AA	AG	AG	AA	AA	GG	AA	AG	AG	AA	AG	--	AG	AG	--	AG	AA	AA	GG	AA	AG	AG	AA	AG	AG	GG	AG	AG	AA	AA	AG	AA	GG	GG	AG	AA	AG	AA	AG	GG	GG	AA	AA	AA	AA	AA	AA
MC0351	PZE-101199853	AA	AA	AG	AG	--	AG	AA	AG	AG	AG	AA	AG	AA	--	--	--	AA	--	AG	AA	AG	AA	AA	--	AA	GG	AG	GG	AG	AG	AA	GG	AA	AG	AG	AG	GG	AA	AA	AA	GG	AA	AA	GG	AA	AA	AA	GG
MC0352	SYN13476	AC	AC	AC	AC	AA	--	CC	AA	AA	AC	AA	AC	AC	AA	AA	AA	AA	AA	AA	CC	AC	AC	CC	AA	AC	AA	AC	AC	AA	AC	AC	AA	AC	AC	AA	AC	AA	AA	AA	AA	AA	CC	AA	AA	AA	CC	AA	AA
MC0353	PZE-101200311	AA	AA	AA	AA	AC	AA	AC	AC	CC	AA	AA	AC	AA	AA	AC	AA	AC	AC	AA	AC	AA	AC	AC	AA	CC	AC	CC	AA	AA	AC	AC	AA	AC	AC	AC	AA	AC	AC	CC	AC	CC	CC	CC	AA	AA	AA	AA	AA
MC0354	PZE-101201972	AA	AA	AA	AA	AA	AA	AA	AG	AG	AA	AA	AG	AG	AA	AG	AG	AA	AG	AA	AG	AG	AA	AA	AA	AG	--	AG	AA	AG	AG	AA	AG	AA	AG	AG	AG	AG	AA	AA	AG	GG	AA	GG	AA	AA	AA	AA	AA
MC0355	PZE-101204728	AG	AG	AG	AG	AG	AG	AG	AG	AG	AG	GG	GG	AG	AG	GG	GG	AG	GG	GG	GG	GG	AG	GG	GG	GG	GG	GG	GG	GG	AG	AA	AG	AG	AG	GG	GG	GG	GG	AG	GG	GG	GG	GG	GG	GG	AA	GG	GG
MC0356	PZE-101205141	AG	AG	AA	AA	AG	AG	AA	AG	AG	AG	AG	AA	AA	AA	AG	AG	GG	AA	AA	AA	AA	GG	AA	AA	AA	AG	AG	GG	AA	AG	AG	AG	AG	AG	GG	AA	AA	GG	AG	AG	GG	AA	AA	AA	AA	AA	GG	AA
MC0357	SYN30022	GG	GG	AG	AG	AG	AG	AG	AA	AG	AA	AG	AG	GG	AG	AG	--	AG	GG	GG	AG	AG	AA	GG	GG	AG	AA	AG	AG	AG	AA	AG	AG	AG	AA	AA	AA	GG	AG	AG	GG	AA	GG	AA	GG	GG	GG	GG	GG
MC0358	PZE-101206241	AG	AG	GG	GG	AG	GG	AG	AA	--	GG	GG	AA	AG	AA	AG	AG	AA	AA	AG	AA	AA	AG	AG	AG	AA	AG	AG	AG	AA	AA	AG	AA	GG	AG	AG	AG	GG	AG	GG	AG	GG	AA	AA	GG	AA	GG	AA	GG
MC0359	PZA00318.2	GG	GG	GG	GG	AG	AG	GG	AG	AG	AG	AG	GG	GG	--	GG	AG	AG	GG	GG	GG	AG	AG	GG	GG	GG	GG	GG	GG	GG	AG	AG	AG	AA	GG	GG	GG	GG	AG	AG	AG	GG	GG	GG	GG	GG	GG	GG	GG
MC0360	SYN22288	AG	AG	AA	AA	--	GG	AG	AA	AG	AG	GG	AG	AG	--	AA	AG	AG	AA	GG	AG	AA	AG	GG	AG	AG	AA	AG	AG	--	AG	AG	AA	AA	AA	AG	AG	GG	AG	AA	AG	AA	GG	AA	GG	AA	AA	GG	GG
MC0361	PZE-101208698	GG	GG	AG	AG	GG	AG	AG	AG	AA	AA	GG	AA	AG	GG	GG	AA	AG	GG	AG	AG	GG	GG	AG	GG	AG	GG	AG	GG	AG	AG	GG	AA	GG	GG	GG	GG	GG	AA	GG	AG	GG	AA	GG	GG	GG	GG	GG	GG
MC0362	SYN3295	GG	GG	AG	AG	--	AG	GG	GG	AG	AG	AA	GG	AG	AG	AG	AG	AA	AA	AG	GG	GG	GG	GG	AG	AG	GG	GG	GG	AG	--	AG	GG	GG	AG	GG	GG	GG	AG	GG	GG	GG	GG	AA	GG	AA	GG	GG	GG
MC0363	PUT-163a-71766009-3502	AA	AA	AC	AC	AC	AC	AC	AA	AC	CC	AC	AA	AC	AA	AC	AC	AC	AC	AC	--	AA	AA	AA	AA	AC	AC	AC	AC	AA	--	AC	AA	AC	AC	AC	AA	AA	AC	AC	AC	CC	AA	CC	AA	AA	AA	AA	AA
MC0364	SYN10393	GG	GG	AG	AG	AG	AG	GG	GG	AG	AA	GG	AG	AG	GG	GG	AG	AG	AG	GG	--	AG	AG	GG	GG	AG	AG	GG	AG	GG	AA	AG	--	AG	AA	GG	AA	AG	AG	AA	AG	GG	GG	AA	GG	GG	GG	GG	GG
MC0365	PUT-163a-71757242-3419	AA	AA	AG	AG	AG	AG	AG	AA	AG	GG	AA	AG	AG	--	AG	AG	AG	AG	AA	--	AG	AG	AA	AA	AG	GG	AG	AG	AA	GG	AG	AG	AG	GG	GG	GG	AG	AG	GG	AG	GG	AA	GG	AA	AA	AA	AA	AA
MC0366	PZE-101210563	CC	CC	AC	AC	AC	--	AC	AC	AC	CC	AC	AC	AC	AA	AC	CC	AC	AC	AA	AC	CC	AA	AC	AC	AC	CC	AC	AC	AA	CC	CC	CC	AC	CC	CC	CC	CC	CC	AA	AA	CC	AA	CC	CC	AA	CC	CC	AC
MC0367	SYN271	AG	AG	GG	GG	--	AG	AA	AG	AG	GG	GG	AA	AA	GG	AG	AG	AG	GG	AG	--	AA	GG	AA	AG	AG	AA	AA	AG	AG	GG	AG	AG	GG	AA	AA	AA	AA	AG	GG	AG	AA	AA	GG	GG	GG	GG	AA	GG
MC0368	SYN277	AG	AG	AA	AA	--	AG	GG	AG	AG	AA	AA	GG	GG	AA	AG	AG	AG	AA	AG	GG	GG	AA	GG	AG	AG	GG	GG	AG	AG	AA	AG	AG	AA	AG	GG	AA	GG	AG	AA	AG	GG	GG	AA	GG	AA	AA	GG	AG
MC0369	SYN25461	AG	AG	AG	AG	AG	AG	AG	AG	AG	AG	AG	AG	AG	AG	AG	AG	AA	AG	GG	GG	GG	AA	GG	GG	AG	AG	AG	AA	GG	AG	AA	AG	AA	AG	AA	AA	GG	AG	AA	AG	AA	GG	AA	GG	GG	AA	GG	GG
MC0370	SYN15085	GG	GG	AG	AG	GG	AG	AG	GG	GG	AG	AG	GG	GG	AG	AG	--	GG	AG	GG	GG	GG	AG	AG	AG	AG	AG	AG	AG	GG	AG	GG	GG	AG	GG	AA	GG	AG	--	AG	GG	AA	GG	AA	AA	GG	GG	GG	AG
MC0371	SYN13025	GG	GG	AG	AG	AG	GG	AG	GG	AG	AG	GG	AG	AG	AG	AG	GG	GG	AG	AG	AG	AG	GG	AG	AG	AG	AG	AG	GG	AA	GG	GG	GG	GG	AG	GG	GG	GG	GG	GG	GG	GG	AA	GG	GG	AA	GG	GG	AG
MC0372	PZE-101213102	AA	AA	AG	AG	AA	AG	AG	AA	AA	AG	AA	AG	AG	AA	AG	AA	AG	AA	AA	AA	AG	AA	AG	AG	AG	GG	AG	AG	AA	AG	AA	AA	AG	AG	GG	GG	AG	--	AG	GG	GG	AA	GG	GG	AA	AA	AA	AA
MC0373	SYN31829	AA	AA	AG	AG	AA	AG	AG	AG	AA	AG	AG	AG	AG	AA	AG	AA	AG	AA	AG	AA	AG	AA	AG	AG	AG	GG	AG	GG	AA	AG	AG	--	AG	AG	AG	GG	GG	AG	AG	AG	GG	AA	GG	GG	AA	AA	AA	AA
MC0374	PZE-101213256	GG	GG	AG	AG	GG	AG	AG	AG	GG	AG	GG	GG	GG	GG	AG	GG	GG	GG	GG	GG	AG	GG	AG	AG	AG	AA	AG	AG	GG	AG	GG	GG	AG	AG	AG	AA	AA	AG	AG	AG	AA	GG	AA	AA	GG	GG	GG	GG
MC0375	PZE-101214133	AG	AG	AG	AG	GG	AG	AG	AG	GG	AG	GG	GG	GG	GG	AG	GG	GG	GG	GG	GG	GG	AG	GG	GG	GG	AG	AG	AG	GG	GG	AG	AG	AG	GG	AG	AG	AG	AG	AA	AG	AA	GG	GG	GG	GG	GG	AG	GG
MC0376	PZE-101214418	AG	AG	GG	GG	AG	AG	AG	AG	AA	GG	AG	AG	AG	AG	GG	AG	AG	AG	AG	AG	GG	GG	AG	--	AA	GG	AG	GG	AG	AG	AG	AG	AA	GG	GG	GG	GG	GG	AG	AG	GG	AA	AA	GG	GG	AA	GG	GG
MC0377	SYN39174	CC	CC	AA	AA	AC	AC	AC	AC	CC	AA	AA	CC	AC	AA	AA	AC	AC	AA	AA	CC	AA	--	AC	AC	AC	AA	AC	AC	AC	AC	AC	AC	AC	AC	AA	AC	AA	AC	CC	AC	AA	CC	AA	CC	AA	CC	CC	AA
MC0378	PZE-101216533	CG	CG	GG	GG	GG	GG	CG	CC	CG	GG	CC	CG	CG	GG	GG	CG	GG	GG	CG	CG	GG	GG	CC	GG	CG	GG	CG	GG	CG	GG	--	CG	GG	CG	GG	CG	CG	GG	GG	CG	GG	CC	GG	GG	GG	CC	GG	GG
MC0379	PZE-101216827	AG	AG	AG	AG	AA	AG	GG	AA	AG	AG	AG	--	AG	AA	AG	AA	AA	AA	AA	AG	AA	AA	GG	AA	AG	AG	GG	AG	AG	AA	AA	AA	AG	AA	AG	AG	AG	--	AA	AG	GG	GG	AA	AA	AA	GG	AA	AA
MC0380	SYN25903	AC	AC	AA	AA	AA	AA	AC	CC	AC	AA	AA	AC	AC	AA	AA	AC	AC	AA	AA	AC	AA	CC	AC	AA	AC	AA	AC	CC	AC	AC	AA	AC	AC	AA	AC	AA	AC	AC	AC	AC	AA	CC	AA	AA	AA	CC	AA	AA
MC0381	PZE-101218900	AG	AG	AG	AG	--	AG	GG	GG	AG	AG	AA	--	AG	AA	AG	AG	AA	AA	AA	AG	GG	AA	AG	AA	AG	AG	AG	AG	AG	AG	AG	AA	AG	AG	GG	AG	AG	AG	AA	AG	GG	GG	AA	AA	AA	GG	AA	AA
MC0382	SYN33769	GG	GG	AG	AG	--	AG	AG	AG	AG	AG	AG	GG	AG	AG	AG	AG	GG	AG	AG	GG	GG	GG	GG	GG	AG	AG	GG	GG	GG	AG	--	GG	AA	AG	AA	AG	AG	AG	GG	GG	AA	GG	AA	GG	GG	GG	GG	GG
MC0383	SYN20125	AG	AG	AA	AA	AA	AA	AG	GG	AA	AA	AA	AG	AG	AG	AA	AG	AA	AA	AA	AG	AG	AG	GG	AA	AG	AA	AG	AA	AA	AG	--	AG	AG	AG	AA	AG	AA	AG	AA	AG	AA	GG	AA	AA	AA	GG	AA	AA
MC0384	SYN19652	AG	AG	AG	AG	AG	GG	AG	AA	GG	AG	GG	AG	AG	AG	AG	AG	GG	AG	AG	AA	AG	GG	AG	AG	AG	GG	AG	GG	AG	GG	AG	GG	GG	GG	GG	GG	GG	AG	GG	GG	GG	AA	GG	GG	AA	AA	GG	AA
MC0385	SYN19138	AG	AG	AA	AA	AA	AG	AG	GG	AA	AG	AG	AG	GG	AG	AA	--	AA	AA	AG	AG	AA	AG	GG	AA	AG	AG	GG	AG	AG	AG	AG	AA	AG	AG	AA	AG	AG	--	AG	GG	AA	GG	AA	AA	AA	GG	AA	AA
MC0386	SYN34116	AC	AC	--	AA	AC	AC	AC	CC	AC	--	AC	AC	AC	--	AA	CC	AC	AA	AC	AC	AC	AC	CC	--	AC	AC	CC	AC	--	AA	AC	--	--	AC	AA	AC	AC	AA	CC	AC	AA	CC	AA	AA	AA	CC	AA	AA
MC0387	PZE-101225069	GG	GG	AG	AG	--	AG	GG	GG	AG	AG	AG	GG	AG	AG	AG	AG	AA	AA	AG	GG	AA	GG	GG	AG	AG	AG	GG	AG	AA	--	AG	GG	AG	AG	GG	AG	GG	GG	GG	AG	GG	GG	AA	GG	AA	GG	GG	AG
MC0388	PZE-101225496	AA	AA	--	AA	AC	AC	AA	CC	AC	AC	AC	AC	AC	--	AA	--	CC	AA	AC	AC	AC	CC	AC	AC	AA	AC	AC	AC	AC	AC	CC	CC	CC	CC	AA	CC	AC	CC	CC	CC	AA	AA	AA	CC	AA	AA	AA	AC
MC0389	SYN16700	AG	AG	AG	AG	GG	AG	AG	GG	AG	GG	AG	AG	AG	AG	AG	GG	GG	AG	GG	GG	GG	AG	GG	GG	AG	AG	GG	GG	GG	AG	AG	AG	AG	AG	AG	AG	AA	AG	AG	AG	AA	GG	AA	GG	GG	GG	AA	GG
MC0390	PZE-101226279	AA	AA	AG	AG	GG	AA	AA	AG	AG	AG	AA	AA	AG	AG	AG	AG	AG	AG	AG	AG	AA	AA	AA	GG	AA	AA	AA	AA	AG	AA	AG	AA	AA	AG	AA	AG	AA	AG	AA	AG	AA	AA	AA	GG	GG	AA	AA	GG
MC0391	SYN24947	AA	AA	AG	AG	AG	AA	AA	AA	AA	GG	GG	AA	AG	--	AG	--	AA	GG	GG	AA	AG	AA	AG	AG	AG	GG	AG	AA	AG	AG	AA	AG	GG	AA	AA	AA	AA	AG	AA	AG	AA	AA	GG	AA	GG	AA	AA	AG
MC0392	PZB00067.5	AA	AA	AG	AG	AG	AG	AA	AG	AA	AG	AA	AA	AA	AG	AG	AG	AA	AG	AG	AA	AA	GG	AA	AG	AA	AA	AA	AG	GG	AG	AG	AA	AG	AG	AA	AG	AA	AG	AG	AA	AA	AA	AA	AA	GG	AA	AA	AG
MC0393	PZE-101227480	GG	GG	AA	AA	AA	AG	AA	AG	AA	AA	AG	AA	AG	AG	AA	GG	AA	AG	AA	AG	AG	AA	AA	AA	AG	AG	AA	AG	AG	AG	AG	AG	GG	AG	AG	AG	AG	AA	AA	AG	AA	AA	GG	AA	AA	GG	GG	AA
MC0394	PZE-101228665	AA	AA	AA	AA	AA	AG	AA	AG	AA	AA	AG	AA	AG	AA	AA	AG	AA	AG	AA	AA	AG	AG	AA	AA	AA	AG	AG	AG	AG	AG	AA	AG	AG	AG	AG	AG	AA	AG	AG	AA	AA	AA	AA	AA	AA	AA	AA	AA
MC0395	SYN27227	GG	GG	AG	AG	GG	AG	AG	GG	GG	AG	AA	AG	AA	GG	GG	GG	GG	AG	AG	AG	AG	GG	AA	GG	AG	AG	AA	AG	AG	AG	GG	GG	AG	AG	GG	AG	GG	AG	AG	AG	GG	AA	GG	GG	GG	GG	GG	GG
MC0396	PZE-101229026	GG	GG	AG	AG	AG	AG	AG	AG	AG	GG	AA	AG	AA	AG	GG	AG	AA	AG	AG	AA	AA	AA	AA	AG	AA	AA	AA	AG	AG	AG	AG	AG	AA	AG	GG	AG	GG	AA	AA	AA	GG	AA	AA	AA	GG	GG	GG	AA
MC0397	PZE-101229795	AG	AG	GG	GG	--	AG	GG	AA	AG	AG	AA	AG	GG	AA	AG	AA	AG	AA	AA	AG	AA	AG	AG	AG	AG	AG	GG	AA	AA	AG	AA	AG	AA	AG	AG	AG	AG	AG	AG	--	GG	GG	AA	GG	AA	GG	AA	GG
MC0398	SYN2726	AC	AC	CC	CC	AC	AC	AC	AC	CC	AC	CC	AC	AC	AC	AC	AC	CC	AC	AC	AC	AC	CC	AC	AC	AC	CC	AC	AC	AC	CC	CC	AC	CC	AC	CC	AC	CC	CC	CC	AC	CC	AA	CC	CC	AA	CC	AA	CC
MC0399	PUT-163a-71305340-3084	AT	AT	AT	AT	AT	--	AA	AT	AA	AT	AA	AT	AT	AT	AT	AT	AT	AT	AT	AA	AA	AA	AA	TT	AA	AA	AA	AA	AT	AA	AT	AT	AT	AT	AA	AT	AT	AT	AA	AA	AA	AA	AA	TT	TT	TT	AA	TT
MC0400	PZE-101231477	AG	AG	AG	AG	AG	GG	AG	AA	GG	AA	AA	AG	AA	AG	AG	AG	AG	AA	AA	AG	AG	AG	AA	AG	AG	AG	AA	GG	AA	AG	GG	AG	AG	AG	AG	AG	AA	AG	AG	AG	GG	AA	GG	GG	AA	AA	GG	GG
MC0401	SYN2841	GG	GG	AG	AG	AG	AG	AA	AG	AA	AG	AA	AA	AA	GG	AG	AA	AA	AG	AG	AG	AA	AA	AA	GG	AG	AG	AA	AG	AG	AG	AA	AG	AG	AG	AG	AG	AA	AG	AA	AG	AA	AA	GG	GG	GG	GG	GG	GG
MC0402	PZE-101232381	CC	CC	CC	CC	AC	CC	AC	CC	CC	AC	AC	AC	AA	AA	AC	CC	AC	AA	AC	AC	CC	CC	AC	AC	AA	AC	AC	AC	AA	AC	AC	AA	AC	AA	AC	AA	CC	AC	CC	CC	CC	AA	AA	CC	AA	CC	CC	CC
MC0403	SYN32980	AA	AA	AG	AG	AG	AA	AG	AA	AG	AA	AG	AG	AG	AA	AA	AG	GG	AG	AA	AG	AA	GG	AG	AG	AG	AA	AG	AG	AA	AA	AG	AG	AG	GG	AA	GG	AA	AA	GG	AA	AA	GG	AA	GG	AA	AA	AA	GG
MC0404	SYN14224	GG	GG	GG	GG	--	AG	AA	GG	AA	AG	GG	AA	AG	AG	AA	AG	AG	AG	AG	AG	AG	AG	AA	AG	AG	GG	AG	GG	AA	AG	AG	GG	AG	AG	AG	AG	AG	AG	AA	AG	AA	AA	GG	GG	AA	GG	GG	AG
MC0405	SYN2053	AA	AA	AA	AA	--	AG	GG	GG	GG	AG	AA	GG	GG	--	GG	--	AG	AA	AA	GG	GG	GG	AG	AA	AG	AA	GG	AA	AA	AA	GG	AA	AA	AG	GG	AG	AG	AA	AG	GG	GG	GG	AA	AA	GG	AA	AA	AA
MC0406	PZE-101233856	AA	AA	AA	AA	AG	AG	AG	AG	AG	AG	AG	AG	AA	AG	GG	AA	AG	AG	GG	AA	AG	AG	AG	AG	AA	AA	AA	AG	GG	AG	AA	AG	AA	GG	AG	GG	AG	GG	AA	AA	GG	AA	AA	AA	GG	AA	AA	AG
MC0407	PUT-163a-149108458-947	AG	AG	AA	AA	AG	AG	--	AG	AG	AG	AG	AG	AA	AG	GG	AA	AA	AG	AG	AA	AG	GG	AG	AG	AA	AA	AA	AG	AG	AG	AA	AA	AA	AG	GG	AG	GG	--	AG	AA	GG	AA	AA	AA	GG	GG	AA	AA
MC0408	SYN254	AG	AG	AG	AG	AG	AA	AG	AG	AG	AA	AG	GG	AG	AA	AA	GG	AG	AA	AA	GG	GG	AG	AG	AG	AG	AA	AG	AG	AA	AG	GG	GG	GG	AG	AA	AG	AG	AG	AG	AG	AA	GG	AA	GG	AA	GG	AA	GG
MC0409	SYN5985	AG	AG	AG	AG	AA	GG	AG	AG	AG	AG	AG	AA	AA	AA	AG	AG	AG	AG	AG	AA	AA	AA	AA	AA	AG	GG	AG	AG	AG	AG	AG	AG	AG	GG	AG	GG	AA	AG	AG	AA	GG	AA	GG	AA	AA	AA	GG	AA
MC0410	PUT-163a-88747038-4526	AA	AA	--	AA	AC	AC	AA	AC	AA	AA	AA	AA	AA	AC	AC	AA	AA	CC	AC	AA	AC	AA	AC	AC	AC	CC	AC	AC	AC	AC	AA	AC	AA	AC	AA	AC	AC	AC	AA	AA	AA	AA	CC	AA	CC	AA	AA	AA
MC0411	SYN20058	GG	GG	AG	AG	AG	GG	AG	GG	GG	GG	AA	AA	AG	AG	AG	GG	GG	AG	AA	AG	GG	GG	AG	AA	AG	GG	AG	GG	AG	GG	GG	AG	GG	AG	GG	AG	GG	AG	GG	--	GG	AA	GG	AA	AA	GG	GG	AA
MC0412	SYN20047	AG	AG	AG	AG	AG	AG	AG	AG	AG	AA	AG	AA	AG	AA	AA	AG	AG	AA	AA	GG	AG	AG	AG	AG	AG	AA	AG	AA	AA	AA	GG	AG	AG	AG	AG	AG	AA	AG	AG	GG	AA	GG	AA	GG	AA	GG	AA	GG
MC0413	SYN439	AG	AG	AA	AA	AG	AA	AA	GG	AG	AA	AG	AA	AA	AG	AA	AG	AG	AG	AG	AG	AA	AG	AA	AA	AG	AA	AA	AG	AA	GG	AG	AG	GG	AG	AG	AG	AG	AA	AG	--	AA	AA	GG	AA	AA	GG	AA	AA
MC0414	PZE-101238691	AG	AG	GG	GG	AG	AG	GG	GG	AG	AG	AG	AG	GG	GG	GG	AG	AA	GG	AG	GG	GG	AG	GG	GG	GG	GG	GG	AG	GG	GG	AG	AG	AG	AG	AG	AG	GG	GG	AG	GG	GG	GG	GG	GG	GG	GG	AA	GG
MC0415	SYN19964	AA	AA	--	AA	--	AA	AA	AA	AA	AA	AC	AA	AA	--	AC	AC	AC	AC	CC	AA	CC	AC	--	AC	AC	CC	AC	AC	CC	AC	AA	AA	AA	AA	AA	AA	AC	--	AA	AA	AA	AA	CC	AA	CC	AA	AA	AA
MC0416	PZE-101239020	AG	AG	AG	AG	GG	AG	AG	GG	GG	AG	AA	AG	GG	AG	AG	AG	AG	AG	AG	AG	AG	AG	GG	GG	GG	AA	AG	AG	AG	GG	GG	GG	AG	AG	AG	AG	GG	GG	GG	GG	AA	GG	GG	GG	GG	AA	GG	GG
MC0417	PZE-101239336	AG	AG	GG	GG	AG	AG	GG	AG	GG	AG	GG	AG	--	AG	AG	AG	GG	AG	AG	AG	GG	GG	AG	AG	AG	--	GG	AG	AG	AG	--	GG	GG	GG	GG	GG	AG	GG	AG	AG	GG	GG	AA	GG	AA	GG	AA	GG
MC0418	SYN38914	AC	AC	--	CC	AC	AC	CC	AC	AC	AC	CC	--	AC	AC	CC	--	AC	CC	CC	AC	CC	AC	CC	CC	AC	AC	AC	AA	CC	AA	AA	AA	AA	AC	AC	AC	CC	AC	AA	--	CC	CC	AA	CC	CC	CC	AA	CC
MC0419	SYN37680	AC	AC	AC	AC	AA	AC	AC	CC	AA	AC	CC	AC	AA	AC	AC	AC	AC	AC	AC	AC	AC	AC	AA	AA	AC	AC	AA	AC	AC	CC	--	CC	AC	CC	CC	AC	AC	AC	AA	AC	CC	AA	CC	AA	AA	CC	AA	AA
MC0420	SYN37701	AA	AA	GG	GG	AG	AG	GG	AG	GG	AG	AA	AA	AG	--	AG	AG	GG	AA	AA	GG	AA	GG	AG	AG	AG	AA	AG	AA	AA	AG	AG	AG	AG	AG	GG	AG	AG	AA	AG	AG	GG	GG	AA	GG	AA	AA	AA	GG
MC0421	SYN7205	GG	GG	AG	AG	AG	GG	AG	AA	AA	GG	GG	GG	--	GG	GG	--	AA	GG	GG	AG	GG	AA	AG	AG	AG	AG	AA	AG	GG	GG	AG	GG	AG	GG	GG	AG	GG	GG	AG	AG	GG	AA	GG	AA	GG	GG	GG	AA
MC0422	SYN7208	AA	AA	CC	CC	CC	AC	CC	AC	CC	CC	AA	AC	CC	CC	CC	AC	CC	AC	AC	CC	AC	CC	CC	CC	AC	CC	CC	AA	CC	AC	--	CC	CC	AC	CC	AC	AA	CC	AC	CC	CC	CC	AA	CC	CC	AA	AA	CC
MC0423	SYN12206	GG	GG	AG	AG	AA	AG	AG	AA	AA	AG	GG	AG	AG	AA	AG	AA	AG	AG	GG	AA	AG	AG	AA	AA	AG	AG	AG	AG	AA	GG	AA	AG	AG	AG	AG	AA	AA	AA	AA	AA	GG	AA	GG	AA	AA	GG	GG	AA
MC0424	PZE-101242832	AG	AG	GG	GG	AG	AG	GG	GG	AG	GG	GG	AG	GG	GG	GG	AG	AG	GG	GG	GG	AG	GG	GG	GG	GG	AG	GG	GG	AG	GG	AG	AG	AG	AA	AG	AG	GG	GG	AG	GG	GG	GG	GG	GG	GG	GG	AA	GG
MC0425	PUT-163a-74238957-3640	GG	GG	CG	CG	CG	GG	CG	CG	CG	CG	GG	CG	CC	CC	CG	CG	GG	CG	GG	CG	GG	CG	CG	CC	CG	CG	CC	GG	CG	CG	GG	GG	CG	GG	GG	CG	GG	--	CG	CC	GG	CC	GG	CC	CC	GG	GG	CC
MC0426	PZE-101242961	AG	AG	AG	AG	AG	GG	AG	AG	AG	AG	AG	AG	AA	GG	AG	AG	GG	AG	AG	AG	GG	AG	AG	AA	AA	AG	AA	GG	AG	AG	AG	GG	AG	GG	GG	AG	GG	--	AG	AA	GG	AA	AA	AA	AA	AA	GG	AA
MC0427	SYN11155	GG	GG	AG	AG	--	--	AG	AG	AG	AA	AG	--	AG	AA	AA	--	AG	AG	AG	AG	AA	GG	AG	AG	AG	--	AG	AG	AG	AG	AA	AA	AA	AA	AA	AG	GG	AG	AG	GG	AA	GG	AA	GG	AA	GG	GG	GG
MC0428	PZE-101244344	AG	AG	AA	AA	AG	AG	AA	AA	AG	AA	AA	AG	AA	GG	AA	AG	AG	AG	AA	AA	AG	AG	AA	AA	AG	AA	AA	AA	AG	AG	AG	AG	AA	AA	AA	AA	AA	AG	AG	AG	AA	AA	GG	AA	AA	AA	GG	AA
MC0429	PZE-101244646	AG	AG	AG	AG	AG	AG	AG	AA	AG	AG	AA	--	AA	GG	AG	AG	AG	AG	AA	AA	AG	GG	AA	AA	AG	AG	AA	AG	AA	AG	AG	GG	AG	AG	AG	AA	AA	AA	AG	AA	GG	AA	GG	AA	AA	AA	GG	AA
MC0430	PZE-101245578	AG	AG	AA	AA	AG	AG	AA	AA	AG	AA	AG	AG	AG	AA	AA	AG	AG	AA	AG	AG	AA	GG	AA	AA	AA	AG	AG	AG	AG	AA	GG	AA	AG	AG	AA	AG	GG	--	AG	AA	AA	AA	AA	AA	AA	AA	GG	AA
MC0431	SYN33506	GG	GG	GG	GG	AG	GG	GG	AG	GG	AG	AG	--	AG	--	AG	AG	GG	--	AG	GG	AG	AG	AG	AG	AG	--	AG	GG	AG	AA	AG	AG	AG	AA	GG	AG	AG	GG	GG	AG	GG	GG	AA	GG	AA	GG	GG	GG
MC0432	PZA02044.1	GG	GG	AA	AA	--	AG	AA	AA	AG	AA	AG	AG	AA	AA	AA	AG	AG	AG	AG	AA	AG	AA	AA	AA	AG	AG	AA	AA	AA	AG	AA	AA	AG	AA	AA	AA	AA	AG	AA	AA	AA	AA	GG	AA	AA	GG	GG	AA
MC0433	SYN3285	CC	CC	AC	AC	CC	CC	AC	AC	CC	AC	AA	--	AC	CC	AC	AC	CC	AC	AA	CC	AC	CC	AC	CC	AC	AC	AC	CC	CC	AA	CC	AC	CC	AA	AC	AC	AC	CC	CC	CC	AA	CC	AA	CC	CC	CC	CC	CC
MC0434	PZB02502.1	AA	AA	GG	GG	AA	AG	GG	GG	AG	AG	AA	AG	GG	AA	AG	AG	AG	AA	AA	GG	GG	GG	GG	AG	AG	GG	GG	AG	AA	AG	AG	AG	GG	GG	AG	GG	AG	GG	AG	GG	GG	GG	AA	GG	AA	AA	AA	GG
MC0435	SYN3286	AA	AA	GG	GG	AG	AG	GG	AG	AG	AG	AG	AG	AG	AA	AG	--	AG	AA	AA	AG	AA	AA	AG	AG	AG	AG	GG	AG	AA	AA	AG	AA	AA	AA	AG	AG	GG	AA	AG	AA	GG	GG	AA	GG	AA	AA	AA	GG
MC0436	SYN3282	GG	GG	AG	AG	AG	AG	AG	AA	AG	GG	GG	AG	AG	GG	GG	AG	AG	GG	GG	AG	AG	GG	AA	AG	AG	AG	AG	AG	GG	GG	AA	GG	AG	GG	GG	AG	AG	AG	AG	AA	GG	AA	GG	AA	GG	GG	GG	AA
MC0437	PZE-101246581	GG	GG	AA	AA	--	AG	AA	AA	AG	AG	AG	AG	AG	--	AG	AG	AG	AG	--	AG	GG	AG	AA	AG	AG	AG	AA	AA	AG	AA	GG	AG	--	GG	AG	AG	GG	GG	AG	GG	AA	AA	GG	AA	GG	GG	GG	AA
MC0438	SYN12780	AG	AG	AG	AG	--	--	AG	GG	AA	GG	AG	AG	AG	GG	GG	AG	AG	GG	GG	AG	GG	GG	AG	AG	AG	GG	AG	GG	GG	GG	GG	AG	GG	GG	GG	AG	GG	GG	GG	GG	GG	AA	GG	AA	GG	GG	AA	AA
MC0439	SYN12789	GG	GG	AG	AG	AG	--	AG	AA	GG	AG	AG	AG	AG	AA	AG	AG	AG	AA	AA	AG	AA	AA	AG	GG	AG	AA	AG	AA	AG	AA	AA	GG	AA	GG	AG	GG	GG	--	AG	AG	AA	GG	AA	GG	GG	GG	GG	GG
MC0440	SYN21365	AG	AG	AG	AG	AG	AA	AG	GG	AA	AG	GG	AG	AG	GG	AG	AG	AG	GG	GG	AG	GG	GG	AG	AA	AG	--	AG	GG	AG	GG	GG	AG	GG	GG	GG	AG	GG	GG	GG	GG	GG	AA	GG	AA	AA	GG	AA	AA
MC0441	PZE-101247063	AA	AA	CC	CC	CC	AC	CC	AC	AC	CC	AC	AC	CC	AA	CC	--	AC	AC	AC	CC	AA	CC	CC	CC	AC	AC	CC	AC	CC	AC	CC	CC	CC	CC	CC	CC	AC	AC	AC	AC	CC	CC	AA	CC	CC	AA	AA	CC
MC0442	PUT-163a-14244221-318	AG	AG	GG	GG	AG	--	GG	AA	AG	AG	GG	AA	AG	AA	AG	AA	AA	AG	GG	GG	AA	AG	AG	AG	GG	AG	GG	AA	AA	AG	GG	AA	AA	AG	GG	GG	AG	AA	AG	AG	GG	GG	GG	GG	AA	GG	AA	GG
MC0443	PZE-101248317	GG	GG	CG	CG	CG	CG	CC	CG	GG	CG	CC	GG	CG	CC	CG	CG	GG	CG	CG	CG	GG	GG	CC	GG	CG	CG	CC	CG	CG	CG	CC	CG	CC	CC	CG	CC	CC	CG	CG	CG	CC	CC	GG	GG	GG	GG	GG	GG
MC0444	SYN15622	AG	AG	AA	AA	--	AG	AG	AG	AG	AA	AG	AG	AG	--	AA	AG	GG	AG	AA	AG	AG	AA	AG	AA	AG	AG	AG	GG	AG	AA	AG	AA	GG	AA	AG	AG	AA	AG	AA	AG	AA	GG	AA	AA	AA	AA	GG	AA
MC0445	PZE-101248810	AA	AA	GG	GG	AG	--	AG	GG	AA	AG	GG	AA	AG	GG	AG	AG	AG	AG	GG	AG	--	AA	AG	AG	AG	AG	AG	GG	AA	AG	AG	AG	GG	AA	AG	AA	GG	GG	GG	AG	GG	AA	GG	GG	AA	AA	AA	GG
MC0446	SYN38316	AC	AC	AC	AC	CC	CC	AA	--	CC	AC	CC	CC	AC	--	AC	CC	AC	--	--	AC	CC	AA	AC	CC	AC	AC	AA	AC	CC	CC	CC	AC	CC	CC	AC	AC	--	CC	CC	AA	AA	AA	CC	CC	CC	AA	CC	CC
MC0447	PZE-101249154	AG	AG	AG	AG	AG	AA	GG	AG	AG	AG	AA	AA	AG	GG	AG	AG	AA	GG	AG	GG	AA	GG	GG	AA	GG	AG	GG	AG	AG	GG	AG	AG	AG	AG	GG	AG	AG	AA	GG	GG	GG	GG	GG	AA	AA	GG	AA	AA
MC0448	SYN16870	AA	AA	GG	GG	GG	AG	AG	AG	AG	GG	AG	AG	AG	GG	GG	AG	AG	AG	AA	AG	GG	GG	AG	GG	AG	GG	AG	GG	GG	AG	GG	AG	AG	AG	AG	AG	GG	AG	GG	AG	GG	AA	GG	GG	GG	AA	AA	GG
MC0449	SYN8236	AG	AG	GG	GG	AG	AG	GG	AG	AG	GG	AG	AG	GG	GG	GG	AG	AG	GG	GG	AG	GG	GG	GG	GG	AG	GG	GG	AG	AG	GG	AG	GG	AA	GG	GG	GG	GG	GG	AG	AG	GG	GG	AA	GG	GG	GG	AA	GG
MC0450	PUT-163a-76012177-3730	AG	AG	AG	AG	AG	AG	AG	GG	AG	AG	AG	AG	GG	GG	AG	AG	AA	GG	GG	GG	AG	AA	AG	GG	AG	AG	AG	AG	GG	AG	AA	AG	GG	GG	AG	GG	AA	AG	AA	GG	AA	GG	AA	GG	GG	GG	AA	GG
MC0451	SYN36179	GG	GG	AG	AG	GG	GG	AA	GG	AG	AG	AG	GG	AG	GG	AG	GG	GG	GG	GG	AG	AG	GG	AG	GG	AG	AG	AA	GG	GG	GG	AG	AG	GG	AG	AG	AG	AA	GG	AG	AG	AA	AA	GG	GG	GG	GG	GG	GG
MC0452	SYN32332	AG	AG	AG	AG	GG	AG	AA	GG	AG	AG	GG	GG	AG	GG	AG	AG	AG	GG	GG	AG	GG	AA	AA	GG	AG	AG	AA	GG	GG	GG	GG	AG	GG	GG	AA	AG	AG	AG	GG	AG	AA	AA	GG	GG	GG	GG	AA	GG
MC0453	SYN38941	AC	AC	AC	AC	AA	AC	CC	AA	AA	AC	AC	AA	CC	AA	AC	--	AA	AA	AC	AC	AA	CC	AC	AC	AC	AC	CC	AA	AC	AA	AA	AA	AA	AA	CC	AA	AC	AC	AC	CC	CC	CC	AA	CC	AA	CC	AA	CC
MC0454	SYN2035	GG	GG	AG	AG	AG	AG	GG	AG	AG	AG	GG	AG	GG	GG	AG	AG	AG	AG	AG	GG	GG	GG	GG	AG	AG	GG	GG	GG	AG	--	GG	GG	AG	AG	GG	GG	GG	GG	GG	GG	GG	GG	AA	GG	AA	GG	GG	GG
MC0455	SYN30061	AG	AG	AA	AA	AG	AA	AG	AA	AG	AA	AA	AA	--	AA	AA	AA	AA	AA	AA	AG	GG	GG	AG	AA	AG	AG	AG	AG	AA	AA	GG	AA	AA	AG	AA	AG	AA	AG	AG	AA	AA	GG	AA	AA	AA	AA	GG	AA
MC0456	SYN32427	AG	AG	GG	GG	AG	GG	GG	AA	GG	GG	AG	AA	AG	GG	GG	AG	GG	AG	AG	GG	AA	AA	AG	GG	AG	AG	GG	AG	GG	AG	AA	AG	AA	AG	GG	AG	AG	AG	AA	AA	GG	GG	AA	GG	GG	AA	GG	GG
MC0457	SYN7057	AG	AG	GG	GG	AG	AG	AG	AG	AA	GG	AG	AA	AA	GG	GG	AG	AG	GG	GG	AA	AA	AA	AG	AG	AG	AG	AG	AG	GG	GG	AG	AA	AA	AA	AG	AA	AA	AA	AA	AA	GG	AA	GG	AA	GG	GG	AA	AG
MC0458	SYN7055	AA	AA	GG	GG	AG	AG	AG	AA	AG	GG	AG	AG	AA	GG	GG	AG	GG	GG	AG	AA	GG	GG	AA	AG	AG	GG	AG	AG	GG	AG	AA	AA	AA	AA	AG	AA	AA	AG	AG	AA	GG	AA	GG	AA	GG	AA	AA	AG
MC0459	PZE-101255156	AG	AG	GG	GG	AG	AG	GG	AG	AG	GG	AG	AG	AG	GG	GG	GG	GG	GG	AG	GG	GG	GG	GG	GG	GG	GG	GG	AG	GG	AG	AA	--	AA	AA	AG	AA	AA	GG	AA	GG	GG	GG	GG	GG	GG	AA	GG	GG
MC0460	SYN7985	AG	AG	AG	AG	GG	AG	AG	GG	GG	AG	AG	AG	GG	AA	AG	AG	GG	AA	AG	AG	GG	GG	AG	GG	AG	GG	GG	AG	AG	AG	AG	GG	GG	GG	AG	GG	GG	AG	GG	GG	AA	GG	AA	GG	GG	AA	GG	GG
MC0461	PZE-101256073	GG	GG	GG	GG	GG	GG	AG	GG	AA	GG	GG	GG	AG	GG	GG	AG	AG	AG	AG	AG	GG	GG	AG	GG	AA	GG	AG	AG	GG	AG	GG	GG	GG	GG	AG	AG	GG	AG	AG	AG	GG	AA	AA	GG	GG	GG	GG	GG
MC0462	PZE-101256370	GG	GG	AG	AG	AG	AA	AG	AA	GG	AG	GG	AG	AG	GG	AG	AG	AG	GG	GG	GG	AG	AA	AG	AG	GG	AG	GG	AA	GG	AG	AA	AA	AG	AA	AA	AG	AA	AG	AG	AA	AA	GG	GG	AA	GG	GG	GG	GG
MC0463	PZE-101256470	AA	AA	AC	AC	--	AC	AC	AA	AA	AC	AA	AA	AA	AA	AC	AC	AA	AA	AA	AA	CC	AC	AC	AA	AA	AC	AA	AC	AA	AC	AC	CC	AA	AC	CC	AA	AC	AC	AA	AC	CC	AA	AA	AA	AA	AA	AA	AA
MC0464	SYN294	AA	AA	AG	AG	AG	AA	AG	AA	AG	AG	AG	AG	AG	GG	AG	AG	AA	AG	AG	AG	AA	AA	GG	GG	AG	AA	AG	AA	AG	AA	AA	AA	AG	AG	AA	GG	GG	AG	AG	AA	AA	GG	AA	GG	GG	AA	AA	GG
MC0465	PZE-102000560	AC	AC	AC	AC	CC	AC	AC	AC	CC	CC	AA	AC	AA	AC	AA	AA	CC	AA	AA	AC	AA	AA	AA	AA	AA	AC	AC	AC	AA	AA	AC	AA	AA	AA	AA	AA	AA	AC	AC	--	CC	AA	AA	AA	AA	CC	AA	AA
MC0466	SYN8430	AG	AG	AG	AG	GG	AG	AG	GG	GG	GG	AG	AG	AG	GG	AA	AG	GG	GG	AG	AA	GG	GG	AA	AG	AG	GG	AG	AG	AA	GG	AG	AG	GG	GG	GG	GG	AG	AA	AG	--	GG	AA	GG	GG	AA	AA	GG	AA
MC0467	PZE-102000699	AG	AG	AG	AG	AG	AG	AG	AG	GG	GG	AA	AG	AA	AG	AG	--	GG	--	AA	AG	AG	AA	AA	GG	AA	GG	AG	AG	AG	AA	AG	GG	AA	GG	GG	GG	GG	AG	AG	AA	GG	AA	AA	GG	GG	GG	AA	AA
MC0468	SYN5563	AG	AG	AG	AG	AG	AG	AG	AA	AG	AG	AG	AA	AG	GG	AG	--	AG	GG	AG	AA	AG	GG	AA	AG	AG	GG	AG	AG	AG	GG	AA	GG	AG	GG	GG	GG	GG	AA	AA	AG	GG	AA	GG	AA	GG	GG	AA	AA
MC0469	PZA00365.3	GG	GG	AG	AG	AA	--	AG	AG	AA	AA	AA	AG	AG	AA	GG	AG	AA	AA	AA	GG	GG	AG	GG	GG	AG	AG	AG	AA	GG	AA	AG	AG	AG	AG	AG	AG	AG	AG	AG	AG	AA	GG	AA	GG	GG	GG	GG	GG
MC0470	SYN4129	AA	AA	AG	AG	AG	AG	AG	GG	AG	AG	AA	AG	GG	AA	AA	AG	AG	AA	AA	AG	AA	AA	GG	AA	AG	AA	AG	AA	AG	AA	AG	AG	AA	AG	AA	AG	AG	AA	GG	AG	AA	GG	AA	AA	AA	AA	AA	GG
MC0471	SYN157	AG	AG	AG	AG	AG	AG	AG	AG	AG	AG	AG	AG	AA	GG	AG	AG	AG	GG	AG	AG	AA	AA	AG	GG	AG	AA	AG	AG	GG	AG	GG	GG	AG	AG	AG	AG	GG	AG	GG	AG	AA	GG	AA	GG	GG	GG	AA	GG
MC0472	PZE-102004688	AG	AG	AG	AG	AA	AA	AG	AA	AA	AA	AA	AG	AA	AG	AA	--	AA	AG	AA	AG	GG	AG	AG	AG	GG	AA	AG	AA	AG	AG	AA	AA	AA	AA	AG	AA	AG	GG	AG	GG	AA	GG	GG	GG	AA	AA	GG	GG
MC0473	PZE-102005684	AC	AC	CC	CC	AC	AC	CC	AA	AC	AC	AC	AC	CC	CC	CC	AC	AC	CC	AC	CC	AA	AC	CC	CC	CC	CC	CC	AC	CC	AC	AA	AC	AC	AC	AC	AC	AC	AC	AC	CC	CC	CC	CC	CC	CC	AA	CC	CC
MC0474	PZE-102006128	AG	AG	GG	GG	AA	AG	AG	AA	AG	AG	AG	AA	AG	GG	AG	AA	AG	GG	AG	AG	AA	AG	AG	AG	AG	GG	GG	AG	GG	AG	--	GG	AA	AG	GG	AG	GG	GG	AG	GG	GG	GG	AA	AA	GG	AA	GG	GG
MC0475	PZE-102006385	AG	AG	AG	AG	AA	AG	GG	AG	AG	AA	AG	AG	AG	AG	GG	--	AG	AG	AG	GG	GG	AG	GG	AG	GG	AA	AG	AG	GG	AG	AG	AA	AA	AA	AG	AA	AG	AG	AG	AA	AA	GG	GG	AA	GG	AA	GG	GG
MC0476	SYN2670	AA	AA	AG	AG	AG	AG	AG	AG	AG	AG	AG	AG	AG	AG	AG	GG	AG	AA	AG	AG	AG	AG	AG	AG	AG	AG	AG	GG	AG	GG	AA	GG	AG	GG	GG	GG	AG	AG	AA	GG	GG	AA	GG	GG	AA	AA	AA	AA
MC0477	SYN9222	AA	AA	AG	AG	--	AG	AG	AG	AG	AG	AG	AG	--	AG	AG	--	AG	GG	AG	AG	AG	AG	AG	GG	AG	AG	AG	AA	AG	AA	GG	AG	AG	GG	AA	GG	GG	AG	GG	AA	AA	GG	AA	GG	GG	AA	AA	GG
MC0478	PUT-163a-149071857-836	CC	CC	CC	CC	AC	AC	AC	AC	AC	AC	CC	AA	AC	AC	AA	CC	AC	AC	CC	AC	CC	AC	AC	AC	CC	CC	CC	CC	AC	AC	AC	AC	AC	CC	AC	CC	AC	CC	AA	CC	CC	CC	CC	CC	AA	CC	CC	CC
MC0479	SYN23277	AG	AG	AG	AG	AG	AG	AG	AA	AG	AG	AG	AG	--	AG	AG	AG	AG	AG	AG	AG	AA	AG	AG	AG	AG	GG	AG	AG	AG	AG	AA	AG	AG	AA	AG	AA	AA	AA	AG	AG	GG	AA	GG	GG	AA	GG	AA	AA
MC0480	PZA00396.9	AC	AC	AC	AC	CC	CC	AA	AC	CC	CC	AC	AC	AC	CC	AC	AC	CC	AC	AC	AA	AC	AC	AA	CC	AC	AC	AC	CC	AC	CC	AC	CC	AC	CC	CC	CC	AC	AC	CC	AA	CC	AA	CC	CC	CC	CC	AA	AA
MC0481	SYN9293	AG	AG	GG	GG	GG	GG	AG	GG	GG	GG	GG	AG	AG	AA	AA	GG	GG	AG	GG	AG	GG	GG	AG	AG	AG	AG	AG	GG	AG	AG	GG	AG	GG	GG	GG	GG	GG	GG	GG	GG	AA	GG	AA	GG	AA	AA	GG	GG
MC0482	SYN29491	AA	AA	AG	AG	AG	AG	AG	AG	AG	AG	GG	AA	AA	AG	AA	AA	AG	AG	GG	GG	AA	AA	AG	AA	AG	AG	AG	AA	AG	AA	AG	AG	AA	AA	AA	AA	AA	AA	AA	AA	AA	GG	AA	AA	AA	AA	AA	GG
MC0483	SYN17798	AA	AA	--	AG	AG	AG	GG	AA	AG	AA	AA	AG	AG	--	AG	--	AG	--	AA	AG	AA	AA	AG	GG	AG	AG	GG	AA	AG	AA	AA	AG	AA	AA	AG	AA	AA	AG	AA	GG	GG	GG	AA	GG	GG	AA	AA	GG
MC0484	SYN2692	AA	AA	AG	AG	AA	AA	GG	AG	AA	AA	AG	AG	AG	AG	GG	AA	AA	AG	AG	AG	AG	AG	GG	AG	AG	GG	GG	AA	AG	AG	AG	--	AA	AA	AG	AG	AG	AG	AG	GG	AA	GG	AA	AA	GG	AA	AA	GG
MC0485	SYN2695	AA	AA	AG	AG	--	AG	GG	AA	AG	AA	AG	AG	GG	GG	GG	AG	AG	AG	AG	GG	GG	AG	GG	GG	AG	GG	GG	GG	AG	AG	AA	AG	AG	AA	GG	AG	AG	GG	GG	AG	GG	GG	AA	GG	GG	AA	AA	GG
MC0486	PZE-102016867	AA	AA	AG	AG	AG	AA	AG	AG	AA	AA	AG	AG	AG	AG	AG	AG	AA	AG	AG	GG	AA	AA	AG	GG	AG	GG	GG	AA	AG	AA	--	AA	AG	AA	AA	AG	AA	AG	GG	GG	AA	GG	AA	GG	GG	AA	AA	GG
MC0487	PUT-163a-149082994-865	AA	AA	AC	AC	CC	CC	AC	CC	CC	AC	CC	AC	AC	AA	CC	CC	CC	AA	CC	CC	CC	AC	CC	AC	AC	AC	AC	AC	CC	AA	AC	AA	AC	AA	CC	AA	CC	CC	AC	CC	CC	CC	AA	AA	CC	AA	AA	CC
MC0488	PZA03700.2	GG	GG	AA	AA	GG	GG	AG	AG	GG	AG	AG	AG	GG	GG	GG	AG	GG	GG	AG	AG	AG	GG	AG	GG	AG	GG	AG	GG	GG	GG	GG	GG	GG	GG	AG	GG	GG	AG	GG	AA	GG	AA	GG	GG	GG	GG	GG	AA
MC0489	PZE-102017304	AC	AC	CC	CC	AC	AC	CC	AC	AC	AC	AC	CC	--	AC	AA	AC	AC	AA	AC	CC	CC	AC	AC	AC	AC	AA	AC	AC	AA	AA	--	AC	AA	AA	CC	AA	AA	AC	CC	CC	CC	CC	AA	CC	AA	AA	CC	CC
MC0490	SYN21515	AG	AG	AA	AA	AA	AA	AA	AA	AA	AA	AA	AA	AG	AG	GG	AA	AA	GG	AA	AA	AA	AG	AG	AG	AG	GG	AG	AG	AG	GG	AA	AG	AG	GG	AG	GG	GG	AA	AG	AA	AA	AA	GG	AA	GG	GG	AA	AA
MC0491	PUT-163a-60342470-2456	AG	AG	AG	AG	AG	AA	GG	AG	AA	AA	AG	GG	AG	AG	AG	AG	AA	AA	AG	GG	GG	GG	GG	AG	AG	AA	AG	AG	AG	--	AG	GG	AG	GG	AG	AG	AG	AG	GG	GG	AA	GG	AA	GG	AA	AA	GG	GG
MC0492	SYN1135	GG	GG	AA	AA	AG	AA	AG	AG	AG	AG	AA	AG	AG	GG	GG	AG	AG	GG	AA	AG	AG	AG	AG	GG	AG	--	AG	AG	GG	GG	AG	GG	GG	GG	AG	AG	GG	GG	GG	AG	AA	AA	GG	GG	GG	GG	GG	AA
MC0493	SYN1131	GG	GG	AG	AG	GG	GG	AG	GG	GG	AG	AG	AA	GG	GG	GG	GG	GG	GG	AG	AG	GG	AG	AG	GG	AG	GG	AG	AG	AG	GG	GG	GG	GG	GG	GG	GG	GG	GG	GG	AG	GG	AA	GG	GG	GG	GG	GG	AA
MC0494	PZA02272.3	AA	AA	AA	AA	AG	GG	AG	AG	AG	AG	AG	AA	AA	AA	AG	AG	AG	AG	AG	AA	AA	AG	AA	GG	AG	AG	AA	AG	AG	AG	AG	AA	GG	AA	AG	AG	AA	AA	AA	AG	GG	AA	GG	GG	GG	AA	AA	AA
MC0495	SYN11378	AC	AC	AC	AC	AA	AA	AC	AC	AA	AA	AC	CC	AC	CC	AA	--	AA	AC	AA	AC	AA	AA	--	AA	AC	AC	CC	AA	AA	AA	AA	AC	AC	AA	AA	AA	AC	AC	AA	AC	AA	CC	AA	AA	AA	AA	CC	CC
MC0496	SYN30559	AG	AG	AG	AG	AG	AG	AG	AG	AG	AA	AG	GG	AG	AA	AG	AA	AG	AA	AG	AG	AA	AA	AG	AA	AG	AA	AG	AA	AA	AG	AG	AA	AA	AG	AA	AG	AG	AG	AG	AA	AA	GG	AA	AA	AA	AA	GG	GG
MC0497	SYN30561	AC	AC	AC	AC	AC	AC	AC	AC	AC	AA	AC	CC	AC	AA	AC	AA	AC	AA	AC	AC	AA	AA	AC	AA	AC	AA	AC	AA	AA	AA	AC	AA	AA	AA	AA	AA	CC	AA	AC	AA	AA	CC	AA	AA	AA	AA	AA	CC
MC0498	SYN13013	GG	GG	GG	GG	--	AG	GG	AG	AG	GG	AG	GG	AG	GG	GG	AG	AG	AG	AG	GG	GG	AG	GG	GG	AG	AG	AG	AG	GG	AG	AG	GG	GG	GG	AG	GG	AG	GG	GG	AA	GG	GG	AA	GG	GG	GG	GG	GG
MC0499	SYN5491	GG	GG	AG	AG	AG	AG	GG	GG	GG	AG	GG	GG	GG	GG	GG	AG	GG	AG	GG	GG	AA	AA	GG	GG	AG	AG	AG	AG	GG	AG	--	AG	GG	AA	GG	AA	AG	--	AA	GG	AA	GG	AA	AA	GG	GG	GG	GG
MC0500	SYN7634	AA	AA	AG	AG	AA	AA	AG	AG	AA	AG	AA	GG	AA	AA	AG	AA	AA	AA	AG	AG	GG	AG	AG	AG	AG	AG	AG	AG	GG	AA	AG	AG	AA	GG	AA	AG	AA	AG	AG	AA	AA	GG	AA	AA	GG	AA	AA	GG
MC0501	PZE-102026049	AA	AA	AG	AG	AA	AA	AG	AG	AG	AA	AA	AG	AG	AG	AG	AA	AG	AA	AA	GG	AG	AG	GG	AG	AG	AA	AG	AA	AA	AA	AA	AG	AG	AA	AA	AG	AA	AA	AG	AA	AA	GG	AA	AA	AA	AA	AA	GG
MC0502	PZE-102032198	AA	AA	AG	AG	AG	AA	AG	AG	AA	AG	AG	AG	AA	GG	AG	AG	AA	GG	AG	AG	GG	AA	AG	AG	GG	GG	GG	AA	AG	--	AA	AA	AA	AG	AA	AA	--	AG	AA	AG	AA	GG	GG	AA	GG	AA	AA	GG
MC0503	PZE-102032700	GG	GG	AA	AA	AG	AG	AG	AG	AG	AA	AG	GG	AA	AG	AA	AG	AG	AG	AA	AG	GG	GG	AG	AA	AG	AA	AG	AG	AG	AA	GG	AG	AG	AA	AA	AA	AA	AG	GG	AA	AA	GG	AA	AA	AA	GG	GG	AA
MC0504	PZA02337.4	AG	AG	AG	AG	AG	AG	AA	AA	AG	AG	AG	AA	AG	AA	AA	AA	AG	AA	AG	AG	AA	GG	AA	AA	AG	AG	AG	AG	AA	AG	AG	GG	AA	AG	GG	GG	AA	AA	AG	AA	GG	AA	GG	AA	AA	GG	AA	AA
MC0505	SYN7480	AA	AA	AG	AG	AA	AA	AG	AA	AA	AG	AG	AG	AA	AG	AG	AG	AA	AG	AG	AG	AA	AA	AG	AG	AG	AG	AG	AG	AG	AA	AA	GG	AG	AG	AA	AA	AG	AA	AA	AA	AA	GG	AA	AA	GG	AA	AA	GG
MC0506	SYN34975	AG	AG	AG	AG	AG	AG	AA	AG	AG	AG	AG	AG	AG	AG	AA	--	AG	AG	AG	AG	--	GG	AA	AA	AG	AG	AG	AG	AA	AG	AG	GG	GG	GG	GG	AG	AG	GG	GG	GG	GG	AA	GG	AA	AA	GG	AA	AA
MC0507	SYN9944	AG	AG	AG	AG	--	AG	AG	AG	AG	AG	GG	AA	AG	AG	AG	AG	AA	AG	AG	AG	AG	AA	AG	AG	AG	AG	AG	AA	AA	AG	AG	GG	GG	AG	GG	AG	GG	GG	AG	GG	GG	AA	GG	GG	AA	GG	AA	AA
MC0508	SYN18095	AA	AA	AG	AG	AG	--	AA	AG	AA	AG	AG	GG	AA	AA	AA	AG	AG	AG	AA	AG	AG	GG	AA	AA	AG	AG	AG	GG	AA	GG	AA	AG	AG	GG	AA	AG	AA	AG	AG	AG	AA	AA	GG	AA	AA	AA	AA	AA
MC0509	PZE-102037347	AG	AG	AA	AA	AA	AA	GG	AG	AA	AA	AA	AA	AG	AG	AG	AG	AA	AG	AA	GG	AG	AA	GG	AG	AG	--	AG	AA	AA	AG	AG	GG	AG	AG	AG	AA	AG	AG	AA	AA	AA	GG	AA	GG	AA	AA	GG	AA
MC0510	PZE-102037806	AC	AC	AA	AA	AA	--	AC	AA	AA	AA	AA	AC	AC	AA	AA	AA	AA	AA	AA	AC	AC	CC	AC	AC	CC	AA	AC	AA	AA	AC	AC	AC	AC	AC	AA	AA	AC	AA	AC	AA	AA	CC	CC	CC	AA	CC	AA	AA
MC0511	PZE-102038533	AG	AG	AA	AA	AG	AG	AA	AA	AG	AA	AG	AG	AG	AG	AG	AA	AA	AG	AG	AA	AA	AA	AA	AA	AA	AG	AG	AA	AA	AA	AG	AG	AG	GG	GG	GG	GG	AG	AA	AA	GG	AA	AA	AA	AA	GG	AA	AA
MC0512	SYN38857	AA	AA	AA	AA	AG	AG	AG	AA	AG	AA	AG	AA	AG	AG	AG	AA	AA	AG	AG	AG	AA	GG	AG	AA	AG	AG	GG	GG	AA	AG	GG	AG	AG	AG	GG	AG	AG	AA	AA	AA	GG	GG	AA	AA	AA	AA	AA	AA
MC0513	PZE-102041852	GG	GG	AG	AG	AG	AG	AA	AG	AG	AG	GG	AA	AG	AG	AG	--	AA	AG	AG	AG	GG	GG	AA	AG	AG	AG	AG	GG	AA	AG	GG	GG	AG	AG	GG	AG	GG	AG	AG	GG	GG	AA	GG	GG	AA	GG	GG	AA
MC0514	PZE-102042270	CC	CC	AC	AC	CC	AC	AA	AC	AC	AC	CC	AC	AC	CC	AC	AC	AA	CC	AC	AC	CC	CC	AA	AC	AC	AC	AC	CC	AA	CC	CC	CC	CC	CC	CC	CC	CC	CC	CC	CC	CC	AA	CC	CC	AA	CC	CC	AA
MC0515	SYN26838	GG	GG	AG	AG	GG	AG	AA	AG	AG	AG	GG	AA	AG	GG	AG	--	AA	--	AG	AG	GG	GG	AA	AG	AG	AG	AG	GG	AA	GG	GG	GG	AG	AG	GG	AG	GG	AG	AG	GG	GG	AA	GG	GG	AA	GG	GG	AA
MC0516	PZE-102043278	AA	AA	AA	AA	AG	AG	AA	AG	AG	AA	GG	AG	AA	GG	AG	AG	AG	GG	AG	AG	GG	AG	--	AA	AA	AG	AG	GG	AA	AG	--	AG	AG	GG	GG	GG	GG	AG	AG	AG	GG	AA	AA	AA	AA	AA	AA	AA
MC0517	PZA00590.1	GG	GG	AG	AG	AA	AA	AA	AA	AA	AG	AA	AG	AG	AA	AA	AA	AA	AA	AA	AA	AA	AA	AA	AG	AG	AG	AG	AA	AA	AG	AA	GG	AA	AG	AA	AG	AA	AA	AA	AA	AA	AA	GG	GG	AA	GG	GG	AA
MC0518	PZE-102043443	AG	AG	AA	AA	--	AG	AG	AG	AG	AA	AG	AG	AA	AG	AG	AG	AG	AG	AG	AG	GG	AG	AA	AA	AG	AG	AG	AG	AA	GG	AA	AG	AG	AA	AG	AA	AA	AA	AA	AA	GG	AA	GG	AA	AA	GG	AA	AA
MC0519	PZE-102045397	GG	GG	GG	GG	--	--	AG	GG	AG	GG	AA	--	AG	AA	AG	AG	AG	AG	AG	GG	GG	AG	GG	AG	GG	AG	AG	AA	GG	GG	AG	GG	GG	GG	AA	GG	AG	AG	AG	AG	AA	GG	GG	AA	GG	GG	GG	GG
MC0520	PZE-102045516	AG	AG	AA	AA	--	AG	GG	AG	AG	AA	GG	AG	AG	AA	AG	AG	AA	AG	AG	GG	AG	AA	AG	AA	GG	AG	GG	AA	AA	GG	AA	AG	AG	AG	AG	AG	AA	GG	GG	GG	GG	GG	GG	AA	AA	GG	AA	AA
MC0521	PZE-102045898	GG	GG	AG	AG	AG	AG	GG	AG	AG	AG	AG	AA	AA	AA	AG	AG	AA	AG	AG	AG	GG	GG	AG	AG	GG	AG	AG	AG	AA	GG	GG	GG	GG	GG	AG	GG	AA	AG	GG	GG	GG	GG	GG	GG	AA	GG	GG	AA
MC0522	PZE-102046490	AC	AC	CC	CC	AC	CC	AC	AC	CC	CC	CC	AC	CC	CC	CC	AC	AC	AC	CC	AC	AC	CC	AC	CC	AA	CC	AC	AC	CC	AC	CC	AC	CC	CC	CC	CC	AC	CC	AC	AC	CC	AA	AA	CC	CC	AA	CC	CC
MC0523	PZE-102046605	AT	AT	AT	AT	AA	--	AT	AT	AT	AT	AA	AT	AT	--	AT	AT	AT	AA	AT	AT	AA	AA	TT	AT	TT	AT	AT	AA	TT	AT	AA	AT	AA	AA	AA	AA	AT	AT	AT	AA	AA	TT	TT	AA	TT	TT	AA	TT
MC0524	PZE-102046959	AG	AG	AG	AG	--	AG	AG	AG	AG	AG	AG	GG	AG	GG	AG	AG	AG	--	AG	AG	GG	GG	AA	AG	AA	AG	AG	AG	AA	AG	GG	AG	GG	GG	GG	GG	GG	--	AG	GG	GG	AA	AA	GG	AA	AA	GG	AA
MC0525	PZE-102047066	AG	AG	AG	AG	AG	AG	AG	AG	AG	AG	AA	AG	GG	--	AG	AG	GG	--	AG	GG	AA	AG	GG	AG	GG	AG	AG	AG	GG	AG	AA	GG	AG	AG	AA	AG	AG	AG	AG	AA	AA	GG	GG	AA	GG	GG	AA	GG
MC0526	PZE-102047388	GG	GG	AG	AG	AG	AG	GG	AA	AG	AG	GG	GG	GG	GG	AG	AG	AG	AG	AG	GG	AG	GG	GG	AG	GG	AG	GG	GG	AA	GG	AG	GG	GG	GG	GG	GG	AG	GG	AG	GG	GG	GG	GG	GG	AA	GG	GG	AA
MC0527	PZE-102047551	AA	AA	AG	AG	AA	--	AA	AG	AG	AG	AA	AG	AA	AA	AG	AG	AG	AA	AG	AA	AA	AA	AA	GG	AA	AG	AA	AA	GG	AA	AA	AA	AG	AA	AA	AA	AG	--	AG	AA	AA	AA	AA	GG	GG	AA	AA	GG
MC0528	PZE-102047571	AA	AA	AG	AG	AA	AG	AA	AG	AG	AG	AA	AG	--	AA	AG	AG	AG	--	AG	AG	AA	AA	AA	GG	AA	AG	AA	AA	GG	AA	AA	AG	AG	AG	AA	AG	AG	AG	AG	AA	AA	AA	AA	GG	GG	AA	AA	GG
MC0529	PZE-102047695	GG	GG	AG	AG	AG	AG	GG	AA	AG	AG	GG	AA	--	AG	AG	AG	AG	AG	AG	AG	AA	GG	GG	AA	GG	AG	AG	AG	AA	AG	GG	AG	AG	AG	AG	AG	AA	AG	AA	AG	GG	GG	GG	AA	AA	GG	GG	AA
MC0530	PZE-102048896	CC	CC	AA	AA	AC	AC	CC	AC	AC	AA	AC	--	--	--	AC	--	AA	--	AC	AC	CC	CC	CC	AC	CC	AC	AC	CC	--	AC	CC	AC	AC	AC	CC	AC	CC	AC	CC	AC	CC	CC	CC	CC	AA	CC	CC	AA
MC0531	PZB02035.2	GG	GG	AG	AG	AG	AG	GG	AG	AG	AG	GG	GG	GG	GG	AG	AG	AG	--	AG	GG	GG	AG	GG	AG	GG	AG	GG	GG	AA	GG	AA	GG	GG	AG	GG	AG	GG	GG	AG	GG	GG	GG	GG	GG	AA	GG	GG	AA
MC0532	ZM013321-0235	CC	CC	CC	CC	CG	CG	CC	CG	CC	CC	CG	CC	CG	CC	CC	CG	CC	CG	CC	CC	GG	CC	CG	CC	CC	CC	CC	--	CC	CG	--	CG	CC	CG	CC	CG	CC	CG	CG	GG	CC	CC	CC	CC	CC	CC	CC	CC
MC0533	SYN35700	AG	AG	GG	GG	AG	AG	GG	AG	GG	GG	GG	GG	AG	--	--	AG	AG	AG	GG	GG	AA	AG	AG	GG	AG	AG	AG	AA	--	AG	AG	AA	AG	AG	AG	AG	GG	--	AG	AA	GG	GG	AA	GG	GG	AA	GG	GG
MC0534	PZE-102050753	AG	AG	AG	AG	AG	AG	GG	AA	AG	AG	GG	AG	AA	AG	AG	AA	AA	AA	AG	GG	AA	AG	AG	AA	AG	AG	GG	GG	AA	AA	AG	AA	AA	AG	GG	AG	GG	AA	AA	AA	GG	GG	AA	AA	AA	GG	AA	AA
MC0535	PZE-102050786	CC	CC	AC	AC	CC	AC	AA	CC	AC	AC	AC	CC	CC	CC	AC	CC	CC	CC	AC	AA	CC	CC	AC	CC	AC	AC	AA	AA	CC	CC	AC	CC	CC	CC	AA	CC	AA	CC	CC	CC	AA	AA	CC	CC	CC	CC	CC	CC
MC0536	SYN10044	AG	AG	AG	AG	AG	AG	AG	GG	AG	AG	AG	GG	AA	AG	AG	--	AG	AG	AG	AG	AG	GG	AG	AG	AG	AG	AG	AA	--	AA	--	AA	AA	AA	AA	AA	AA	AA	AG	AG	AA	GG	AA	AA	GG	GG	AA	GG
MC0537	SYN2075	AG	AG	AA	AA	AG	AG	AA	AA	AA	AA	AG	AG	AG	AA	--	AA	AG	AA	AA	AA	AA	GG	AA	AA	AG	AA	AA	AA	AA	AG	GG	AG	AG	AA	AA	AA	AA	AG	AG	AA	AA	AA	GG	AA	AA	GG	AA	AA
MC0538	PZE-102051933	GG	GG	AA	AA	AG	AG	GG	AG	AG	AA	AG	AA	AG	GG	AG	AA	AA	AG	AG	GG	GG	GG	AG	AA	GG	AG	GG	AG	AA	GG	GG	GG	AG	GG	GG	GG	AG	AG	GG	AA	GG	GG	GG	AA	AA	GG	GG	AA
MC0539	PUT-163a-16927623-1183	AA	AA	AG	AG	GG	GG	GG	GG	GG	AG	AG	AG	AG	AG	GG	GG	AG	AG	GG	GG	AG	AG	AG	GG	GG	AG	AG	GG	GG	GG	AG	AG	GG	AA	AG	AA	AG	AA	GG	AG	GG	GG	GG	GG	GG	AA	AA	GG
MC0540	PZE-102052699	AA	AA	AG	AG	AG	AG	AA	GG	AG	AG	AA	AA	AG	AA	AG	GG	AG	AG	AG	AA	AA	AA	AG	GG	AG	AG	AA	AG	GG	AG	AA	AG	GG	AA	AA	AA	AG	AA	AA	GG	AA	AA	GG	GG	GG	AA	AA	GG
MC0541	SYN19562	AG	AG	AG	AG	--	--	AG	GG	AG	AG	AG	GG	AG	AA	AG	--	GG	AG	AG	GG	GG	GG	AG	AG	AG	--	GG	AG	GG	AA	AG	AA	AA	AA	AA	AA	GG	GG	AG	AG	AA	GG	AA	AA	GG	GG	AA	GG
MC0542	PZE-102053209	AA	AA	AA	AA	AG	AG	AG	AG	AG	AA	AG	AA	AA	AG	AG	AG	AA	AA	AG	AG	AG	AA	AA	AA	AA	AG	AG	AG	AA	AG	AG	AA	AA	AA	AG	AA	AG	AG	AG	AG	GG	AA	AA	AA	AA	AA	AA	AA
MC0543	PZE-102053655	CC	CC	CC	CC	AC	CC	AC	CC	CC	CC	AC	AC	AC	AC	CC	--	CC	AC	CC	AC	AC	CC	AA	CC	AA	CC	AC	AA	CC	AA	AC	AA	CC	AA	AC	AA	CC	CC	AC	CC	CC	AA	AA	CC	CC	CC	CC	CC
MC0544	PZE-102053978	AG	AG	AA	AA	AG	AA	AG	AG	AA	AA	AG	AG	AG	AA	AA	AG	AA	AG	AA	AG	GG	AG	GG	AG	GG	AA	AG	AA	AA	AG	AA	AG	AG	AA	AG	AA	AA	AA	AG	AG	AA	GG	GG	GG	AA	AA	GG	AA
MC0545	PUT-163a-148957860-553	AG	AG	AG	AG	AG	GG	AG	GG	GG	AG	AG	AG	--	AG	GG	--	GG	AG	GG	AG	AA	AA	AA	AG	AA	GG	AG	AA	GG	AG	GG	AG	AG	GG	GG	GG	GG	AG	GG	GG	GG	AA	AA	AA	GG	AA	GG	GG
MC0546	PZE-102055572	GG	GG	AG	AG	GG	AG	GG	AG	AA	AG	GG	GG	AG	GG	AG	AG	AG	AG	AG	GG	GG	GG	AG	AG	AG	AG	GG	GG	AA	AG	GG	AG	GG	GG	GG	GG	AG	GG	GG	GG	GG	GG	AA	GG	AA	GG	GG	AA
MC0547	PZE-102055780	AG	AG	AG	AG	AA	AG	AA	AG	GG	AG	AA	AA	AG	AA	AG	AG	AG	AG	AG	AA	AA	AG	AG	AG	AG	AG	AA	AA	GG	AG	AA	AG	AA	AA	AA	AA	AG	AA	AA	AA	AA	AA	GG	AA	GG	GG	AA	GG
MC0548	PZE-102056441	AG	AG	AG	AG	AG	AA	AA	AG	AA	AG	AA	AG	--	AG	AA	AG	AA	--	AA	AG	AG	AG	AA	AG	AG	AA	AA	AG	AA	GG	AG	AG	AG	AA	AA	AA	AA	AG	AA	AG	AA	AA	GG	GG	AA	AA	GG	AA
MC0549	SYN34242	GG	GG	AG	AG	AG	AG	AG	AG	GG	AG	AG	AG	AG	AA	AG	AG	AG	AG	AG	GG	GG	AG	AG	GG	AG	AG	AG	AG	GG	AA	GG	AA	GG	AG	AG	AG	GG	AG	GG	AA	AA	GG	AA	GG	GG	GG	GG	GG
MC0550	SYN29171	AG	AG	GG	GG	AG	--	AG	AG	AG	GG	AA	AA	AG	AG	AG	AG	AG	AG	AG	GG	AG	AG	GG	GG	AG	AG	AG	AG	GG	AG	AA	AA	AA	AG	AA	AG	AA	AG	AG	AA	AA	GG	AA	GG	GG	AA	GG	GG
MC0551	PZE-102059452	AG	AG	AA	AA	GG	--	AG	AG	AG	AA	GG	GG	GG	AG	AG	AG	AG	--	AG	AG	GG	GG	AG	AG	AG	AG	AG	AG	AA	AG	GG	GG	GG	AG	GG	AG	AG	AG	AG	GG	GG	AA	GG	GG	AA	GG	AA	AA
MC0552	SYN28949	AA	AA	AC	AC	AC	AC	AA	AC	AC	AC	AA	--	AC	AC	AC	AC	AC	AC	AC	AC	AA	AC	AA	CC	AC	AC	AA	AA	CC	AC	AA	AC	--	AA	AC	AA	AA	AC	AC	AA	AA	AA	CC	CC	CC	AA	AA	CC
MC0553	PZE-102060100	CC	CC	AC	AC	--	AC	CC	AC	AC	AC	CC	AC	--	AC	AC	AC	AA	AC	AC	CC	CC	AC	AC	AA	AC	AC	CC	CC	AA	AC	AC	AC	CC	CC	AC	CC	CC	AC	AC	AC	CC	CC	AA	AA	AA	CC	CC	AA
MC0554	PZB01230.5	AA	AA	AC	AC	AC	AC	AA	AC	AC	AC	AC	AA	AA	AA	AC	AC	AC	AC	AC	AA	AA	AA	AA	AC	AA	AC	AA	AA	CC	AA	AC	AA	AA	AA	AA	AA	AA	AA	AC	AA	AA	AA	AA	AA	CC	AA	AA	CC
MC0555	SYN27540	AC	AC	AC	AC	--	AA	AC	AC	AC	AC	AA	AA	AA	AC	AC	AC	AC	--	AC	AC	AA	CC	AC	CC	AC	AC	AC	AA	--	AA	AA	AA	AA	AC	AA	AC	AA	AA	AA	AA	AA	CC	AA	CC	CC	AA	CC	CC
MC0556	SYN28426	CC	CC	CC	CC	AC	AC	CC	CC	CC	CC	CC	CC	--	AC	--	CC	CC	AC	CC	CC	AA	AA	CC	CC	AC	CC	CC	AC	--	AC	AA	AC	AA	AC	CC	AC	AC	AC	AA	CC	CC	CC	AA	CC	CC	CC	CC	CC
MC0557	PZE-102063039	AC	AC	CC	CC	AC	--	AC	AC	CC	CC	AC	AC	AC	AC	--	AC	AC	AC	CC	AC	AA	AC	AA	AC	AC	AC	AC	CC	CC	CC	AC	AC	AC	AA	AC	AA	CC	AA	CC	AC	CC	AA	CC	AA	CC	CC	AA	CC
MC0558	SYN33042	AC	AC	AC	AC	AC	CC	AC	AC	CC	AC	CC	CC	AC	AC	CC	AC	CC	AC	CC	AC	AA	AC	AC	CC	AC	--	AC	AA	CC	AC	AC	CC	AA	AA	AC	AA	AA	AC	AA	AC	CC	AA	CC	CC	CC	AA	CC	CC
MC0559	SYN36641	AC	AC	AC	AC	AC	AC	AA	AC	AC	AC	AA	AA	AC	--	AC	AC	AC	AC	AC	AC	AC	AC	AA	CC	AC	AC	AA	AA	CC	AC	AC	AC	AA	AA	AA	AA	AA	AA	AC	--	AA	AA	CC	CC	CC	AA	CC	CC
MC0560	PUT-163a-60343349-2488	AG	AG	AG	AG	AA	AG	AA	AG	AG	AG	AA	AA	AG	AA	AG	AG	AG	AG	AG	AG	AG	AA	AA	AG	AG	AG	AA	AA	GG	AG	AA	AG	AA	AA	AA	AA	AA	AA	AA	AA	AA	AA	GG	AA	GG	AA	GG	GG
MC0561	SYN5944	AG	AG	GG	GG	AG	AG	AA	GG	AG	GG	AA	AA	AA	AA	AG	--	AG	AG	AG	AA	AA	GG	AA	GG	AG	AG	AA	AG	GG	AG	AA	AG	AG	AA	AA	AA	AA	AG	AA	AA	AA	AA	GG	GG	GG	GG	AA	GG
MC0562	PZE-102066365	GG	GG	AG	AG	AG	GG	GG	GG	GG	AG	GG	GG	GG	GG	GG	GG	GG	GG	GG	GG	AA	AG	GG	AG	GG	GG	--	AA	GG	AG	AG	GG	GG	AG	AG	AG	GG	AG	AG	GG	GG	GG	GG	AA	GG	GG	GG	GG
MC0563	SYN11871	GG	GG	AG	AG	--	AA	AA	AG	AA	AG	AA	AG	AG	AA	AA	AG	AG	AA	AA	AG	AG	AA	AA	AA	AG	AA	AA	AG	AA	GG	AA	AA	AA	AA	AA	AA	AG	GG	AA	AG	AA	AA	GG	AA	AA	GG	GG	AA
MC0564	PZE-102067318	GG	GG	AG	AG	--	AG	AA	GG	AG	AG	AA	AA	AA	AA	AG	--	AG	AG	AG	AA	AA	AG	AA	AG	AG	AG	AA	AA	GG	AG	AG	AG	AA	AG	AA	AG	AA	AG	AG	AG	AA	AA	GG	AA	GG	GG	GG	GG
MC0565	SYN24889	AG	AG	AG	AG	AG	AG	AG	AG	AG	AG	AA	AG	AG	AG	AG	AG	GG	AG	AG	AA	AA	AA	AG	GG	AG	AG	AA	AA	GG	AG	AA	AG	AA	AA	AG	AA	AA	GG	AG	GG	AA	AA	GG	GG	GG	AA	GG	GG
MC0566	SYN24898	AG	AG	AG	AG	--	AG	AG	AG	AG	AG	AA	AG	AG	AG	AG	AG	GG	AG	AG	AG	AA	AA	AG	GG	AG	AG	AA	AA	GG	AG	AG	AG	AA	AA	AG	AA	AA	GG	GG	GG	AA	AA	GG	GG	GG	AA	GG	GG
MC0567	SYN20670	AG	AG	AG	AG	AG	AA	GG	AG	AA	AG	AG	AA	--	--	AA	AG	AA	AG	AA	GG	AA	AA	GG	AG	AG	AA	AG	AG	AA	AG	--	AG	AA	AA	AA	AA	AA	GG	AA	GG	AA	GG	AA	GG	AA	GG	AA	AA
MC0568	SYN20668	AA	AA	AA	AA	AA	AA	GG	AA	AA	AA	AG	AA	GG	GG	AA	AA	AA	AG	AA	GG	AA	AA	GG	AA	AG	AA	AG	AA	AA	AA	AA	AG	AA	AA	AA	AA	AA	GG	AG	GG	AA	GG	AA	AA	AA	AA	AA	AA
MC0569	PZE-102069040	CC	CC	CC	CC	AA	CC	AC	AC	CC	CC	AC	CC	AA	AA	CC	AC	CC	AC	CC	AC	CC	AC	AC	AC	AC	CC	CC	AC	CC	AC	AA	CC	AA	AA	AC	AA	AC	AA	AA	AA	CC	CC	AA	AA	CC	CC	CC	CC
MC0570	SYN28819	AA	AA	AG	AG	AG	AG	AG	AA	AG	AG	AG	AG	AA	AA	AG	AA	AA	AA	AG	AG	GG	GG	AG	AA	AG	AG	GG	GG	AA	AG	GG	AA	AG	GG	GG	GG	GG	AG	AG	AG	GG	GG	AA	AA	AA	AA	AA	AA
MC0571	PZE-102069907	CC	CC	AC	AC	--	AC	AC	AC	AC	AC	AA	AC	AC	AC	AC	AC	CC	AC	AC	AA	AA	AA	AC	AC	AA	AC	AA	AA	CC	AA	AA	CC	AA	AA	AA	AA	AC	AA	AC	AC	AA	AA	AA	AC	CC	CC	CC	CC
MC0572	SYN29639	AG	AG	AA	AA	AG	AA	AG	AA	AA	AA	AG	AA	AA	AG	AA	--	AA	AG	AA	AG	AG	AA	AG	AG	AG	AA	AG	AG	AA	AA	AG	AA	GG	GG	AG	GG	AG	AG	AG	AG	AA	GG	AA	AG	AA	AA	GG	AA
MC0573	PZE-102070673	GG	GG	AG	AG	AG	AA	AG	AA	AA	AG	AA	AA	AG	AG	AA	AA	AA	AA	AA	AA	AG	AG	AG	AA	AG	AA	AA	AG	AA	GG	AA	AG	GG	GG	AG	GG	AG	AG	AG	AG	AA	AA	GG	AG	AA	GG	GG	AA
MC0574	PZE-102070978	GG	GG	GG	GG	AG	AG	AG	GG	AG	GG	AG	AG	--	AG	AG	GG	GG	GG	AG	GG	GG	AG	AG	GG	AG	AG	AG	GG	GG	AG	GG	AG	GG	AG	AG	AG	AG	AG	GG	AA	AA	GG	AA	GG	GG	GG	GG	GG
MC0575	PZE-102071784	AA	AA	AT	AT	--	AA	AT	AT	AA	AT	AA	AA	AT	AA	AA	AT	AA	AA	AA	AT	AT	AT	AT	AT	TT	AA	AT	AT	AA	TT	AT	AT	AT	AA	AT	AA	AT	AA	AT	AA	AA	TT	TT	TT	AA	AA	AA	AA
MC0576	SYN38708	GG	GG	GG	GG	GG	AG	AG	AG	AG	GG	AG	GG	AG	AG	AG	AG	GG	GG	AG	GG	AA	AG	AG	GG	AG	AG	AG	GG	GG	AG	GG	AG	AG	AG	AG	AG	AG	GG	GG	AG	AA	GG	AA	AG	GG	GG	GG	GG
MC0577	PZE-102072349	AA	AA	AA	AA	AA	AG	GG	AG	AG	AA	AG	AG	GG	AG	AG	AG	AA	AA	AG	GG	AG	GG	GG	AA	GG	AG	GG	AG	AA	GG	AA	AG	GG	AG	AG	AG	GG	AG	AG	GG	GG	GG	GG	AG	AA	AA	AA	AA
MC0578	PZE-102072724	AA	AA	AG	AG	--	AG	AA	GG	AG	AG	AA	AG	--	AA	AG	GG	GG	AG	AG	AA	AG	AG	AA	GG	AA	AG	AA	AA	GG	AG	AG	AG	AG	AG	AG	AG	GG	AG	AG	AA	AA	AA	AA	AG	GG	AA	AA	GG
MC0579	PZE-102072775	AA	AA	AG	AG	AG	AG	AG	GG	AG	AG	AA	AG	AA	AA	AG	--	GG	AG	AG	AG	AA	AA	AG	AG	AG	AG	AG	AA	GG	AA	--	AG	AG	AG	AG	AG	AG	AA	AA	AA	AA	GG	AA	AA	GG	AA	AA	GG
MC0580	PZE-102074393	AG	AG	AG	AG	GG	AG	GG	AG	AG	AG	AA	AG	GG	AG	AG	AG	GG	AG	AG	GG	AA	AG	GG	GG	AG	GG	GG	AG	GG	AA	AG	AG	GG	GG	AG	GG	GG	AG	GG	AG	AA	GG	AA	AG	GG	AA	GG	GG
MC0581	PZE-102074558	AG	AG	AA	AA	AA	AG	AG	AA	AG	AA	GG	AA	AG	GG	AG	AA	AA	AG	AG	AA	AG	AG	AG	AA	AA	AA	AA	AA	AA	AA	AG	GG	AG	AG	AG	AG	AG	AA	GG	AG	GG	AA	AA	AG	AA	GG	AA	AA
MC0582	PZE-102075692	AG	AG	GG	GG	AG	AG	AA	AG	AG	GG	AA	GG	AA	AA	AG	AG	GG	AG	AG	AA	AG	AG	AA	AG	AA	AG	AA	AG	GG	AG	AG	GG	AG	AG	AA	AG	GG	AA	AG	AA	AA	AA	AA	AA	GG	GG	AA	GG
MC0583	PZE-102075990	AA	AA	AC	AC	AC	AC	AC	AC	AC	AC	AC	CC	CC	CC	AC	AC	CC	CC	AC	AC	AA	AC	AC	CC	AC	CC	AC	AC	CC	AC	AC	AA	AC	AA	AA	AA	AA	CC	AC	CC	AA	AA	CC	CC	CC	AA	AA	CC
MC0584	PZE-102076037	GG	GG	AG	AG	AG	AG	GG	AG	AG	AG	GG	AG	GG	GG	AG	AG	AA	AG	AG	GG	GG	AG	GG	AG	GG	AG	GG	AG	AA	GG	AG	GG	GG	GG	GG	GG	GG	GG	GG	GG	GG	GG	GG	GG	AA	GG	GG	AA
MC0585	PZE-102076989	AC	AC	AA	AA	--	AC	AC	AC	AC	AA	CC	AC	--	AC	AC	AC	AA	AA	AC	AA	AC	AC	AC	AC	AC	AA	AA	AC	AA	AC	AC	AC	CC	AA	CC	AA	AC	AC	AA	CC	CC	AA	CC	CC	AA	AA	CC	AA
MC0586	PZE-102077000	AG	AG	AA	AA	AG	AG	AG	AG	AG	AA	GG	AG	--	AG	AG	AG	AA	AA	AG	AA	AA	GG	AG	AG	AG	AA	AA	AG	AA	AG	AG	AG	AA	AA	GG	AA	AG	AG	GG	GG	GG	AA	GG	GG	AA	AA	GG	AA
MC0587	PZE-102077123	GG	GG	GG	GG	GG	AG	AG	GG	AG	GG	AG	AG	AG	AG	AG	--	GG	GG	AG	AG	GG	GG	AG	AG	GG	AG	AG	GG	GG	GG	GG	AG	GG	AG	AA	AG	GG	AG	AA	AG	AA	GG	GG	AA	GG	GG	GG	GG
MC0588	PZE-102077234	GG	GG	GG	GG	GG	AG	AG	GG	AG	GG	AG	AG	AG	AG	AG	--	GG	GG	AG	AG	GG	GG	AG	AG	GG	AG	AG	GG	GG	GG	AG	AG	GG	AG	AA	AG	GG	AG	AA	AG	AA	GG	GG	AA	GG	GG	GG	GG
MC0589	SYN36987	AG	AG	GG	GG	AG	AG	GG	AG	AG	GG	AG	GG	AG	GG	AG	AG	GG	GG	AG	GG	GG	AG	GG	GG	AG	GG	GG	AG	GG	AG	--	AG	GG	AG	AA	AG	AG	AG	AA	AG	AA	GG	AA	GG	GG	GG	AA	GG
MC0590	PZE-102077362	AC	AC	AC	AC	AC	AC	AC	AC	AC	AC	CC	AA	AC	AC	AC	AC	AA	AC	AC	CC	AC	AC	AC	AA	CC	AC	CC	AA	AA	CC	AA	AC	AC	AC	CC	AC	CC	AC	AC	AC	CC	CC	CC	AA	AA	CC	AA	AA
MC0591	SYN28381	GG	GG	AG	AG	AG	AG	AG	AG	AG	AG	GG	AG	GG	GG	AG	AG	AA	AG	AG	AG	AG	GG	AG	AG	AG	AG	AG	AG	AA	GG	AG	GG	GG	GG	GG	GG	GG	GG	GG	GG	GG	AA	GG	GG	AA	GG	GG	AA
MC0592	PZE-102077627	AG	AG	GG	GG	GG	GG	AG	GG	GG	GG	GG	AG	AG	AG	GG	GG	GG	GG	GG	GG	AG	GG	AG	AG	GG	GG	GG	AG	GG	GG	GG	AG	GG	AG	GG	AG	GG	AG	AG	AG	GG	GG	GG	AA	GG	GG	AA	GG
MC0593	PZE-102078581	GG	GG	GG	GG	GG	AG	AG	AG	GG	GG	AG	AG	--	AG	AG	AG	GG	GG	AG	GG	AG	GG	AG	AG	AG	GG	GG	GG	GG	AG	--	AG	AG	GG	AG	GG	AG	AG	AG	AG	AA	GG	AA	AA	GG	GG	GG	GG
MC0594	PZE-102079156	AA	AA	AA	AA	AA	AA	AG	AG	AA	AA	AA	AG	AG	AG	--	AG	AA	AG	AA	AA	AG	GG	AG	AG	AG	AA	AA	AA	AA	AG	AG	AG	AA	AG	AA	AG	AG	AG	AG	AG	AA	AA	GG	GG	AA	AA	AA	AA
MC0595	PZE-102079520	CC	CC	AA	AA	AC	AC	CC	AC	AC	AA	CC	AC	AC	AC	AC	AC	AA	AA	AC	AC	AC	AC	CC	AC	AC	AA	AC	AC	AC	AA	AC	AC	AC	AA	CC	AA	AC	CC	AC	CC	CC	CC	AA	CC	AA	CC	CC	AA
MC0596	PZE-102080019	AG	AG	AG	AG	--	GG	AG	GG	GG	AG	GG	GG	GG	AG	GG	--	GG	AG	GG	AG	AA	AG	AG	AG	AA	GG	AG	AG	GG	AA	AG	GG	GG	AG	GG	AG	GG	GG	GG	GG	GG	AA	AA	AA	GG	AA	GG	GG
MC0597	PZE-102080069	GG	GG	AG	AG	AG	AG	GG	AG	AG	AG	GG	AG	GG	GG	AG	AG	AA	AG	AG	AG	GG	AG	GG	AG	GG	AA	AG	AG	AG	GG	AG	AG	AG	AG	GG	AG	GG	GG	GG	GG	GG	GG	GG	GG	AA	GG	GG	AA
MC0598	PZE-102080737	GG	GG	AG	AG	GG	AG	AG	AG	GG	AG	AG	AA	GG	GG	AG	AG	AG	GG	AG	AG	GG	GG	AG	GG	AA	GG	AG	AG	GG	AG	GG	AG	GG	GG	AG	GG	GG	AG	GG	AA	AA	AA	AA	GG	GG	GG	GG	GG
MC0599	PZE-102080892	AA	AA	AG	AG	--	AG	AA	AG	AG	AG	AA	AA	AG	AA	AG	AG	AG	AG	AG	AA	AG	AG	AA	AG	AG	AG	AA	AG	AG	AG	GG	AA	AG	AA	AA	AA	AA	AA	AA	AA	AA	AA	GG	AA	GG	AA	AA	GG
MC0600	PZE-102082483	AA	AA	AG	AG	AG	AG	GG	AG	AG	AG	GG	GG	--	AG	AG	AG	AG	AG	AG	GG	AA	AA	GG	AG	GG	AG	GG	AG	AG	AG	AG	AG	AA	AG	GG	AG	AA	AG	GG	AG	GG	GG	GG	GG	AA	AA	AA	AA
MC0601	PZE-102082568	CC	CC	AC	AC	AC	AC	AC	AC	AC	AC	AA	AA	--	AC	AC	AC	AC	AC	AC	AC	CC	CC	AC	AC	AC	AC	AC	AC	AC	AC	CC	AC	CC	AC	AA	AC	CC	AC	CC	AC	AA	CC	AA	AA	CC	CC	CC	CC
MC0602	PZE-102083375	GG	GG	AG	AG	--	AG	AG	AG	AG	AG	AG	AA	AG	GG	AG	AG	AG	GG	AG	AG	GG	GG	AG	AG	GG	AG	AG	AG	AG	GG	AG	AG	AA	AG	AA	AG	AG	AG	AA	AG	AA	GG	GG	AA	GG	GG	GG	GG
MC0603	PZE-102084401	AG	AG	GG	GG	AG	GG	AA	GG	GG	GG	AG	AG	AG	AA	GG	GG	AG	AG	GG	AA	GG	AA	AA	AG	AA	AG	AA	GG	AG	AG	AG	AG	GG	AG	AG	AG	AG	AA	AG	AG	GG	AA	AA	AA	GG	AA	GG	GG
MC0604	PZE-102086339	GG	GG	AG	AG	AG	AG	AA	AG	AG	AG	AG	AG	AG	AG	AG	AG	AG	AA	AG	AG	AA	AG	AA	AA	AG	AG	AG	AG	AG	GG	AA	AG	AG	AG	GG	AG	AG	AG	AA	AG	GG	AA	GG	AA	AA	GG	GG	AA
MC0605	SYN26960	AA	AA	GG	GG	AG	GG	GG	AG	AG	GG	GG	AG	AG	AG	GG	AG	AG	GG	GG	AG	AG	AA	GG	GG	AG	AG	AG	AG	AG	AA	GG	AG	AG	AG	AG	AG	--	--	AG	AG	GG	GG	AA	GG	GG	AA	AA	GG
MC0606	SYN25052	GG	GG	AA	AA	AG	AA	AG	AG	AG	AA	AA	AG	AG	AG	AA	AG	AG	AA	AA	AG	AA	GG	AG	AA	AG	AG	AG	AG	AG	GG	AA	AG	AG	AG	AG	AG	GG	GG	GG	AG	AA	AA	GG	AA	AA	GG	GG	AA
MC0607	PUT-163a-71426936-3250	AG	AG	AG	AG	GG	AG	AA	AG	AG	AG	AG	AA	AA	GG	AG	AG	AG	GG	AG	AG	AA	AG	AA	GG	AG	GG	AG	AG	AG	AG	GG	GG	GG	GG	AA	GG	AA	AA	AG	AA	AA	AA	GG	GG	GG	AA	GG	GG
MC0608	PZA02946.8	AG	AG	AG	AG	GG	AG	AG	AG	AG	AG	AG	AA	AG	GG	AG	AG	AG	GG	AG	AG	GG	AG	AG	AG	GG	AG	AG	AG	AG	GG	AG	AG	AG	AA	AA	AA	AG	AA	AA	AA	AA	GG	GG	AA	GG	AA	GG	GG
MC0609	PZE-102088558	AG	AG	AG	AG	AA	AG	AG	AG	AG	AG	AG	GG	AG	AA	AG	AG	AG	AA	AG	AG	AA	AG	AG	AG	AA	AG	AG	AG	AG	AA	AA	AG	AG	GG	GG	GG	AG	GG	GG	GG	GG	AA	AA	GG	AA	GG	AA	AA
MC0610	SYN27656	AG	AG	AG	AG	--	AG	AG	AG	AG	AG	AG	AA	AG	--	AG	AG	AG	GG	AG	AG	GG	AA	AG	AG	AG	AG	AG	GG	AG	AG	AG	AG	AG	AA	AA	AA	AG	--	AG	AA	AA	GG	AA	AA	GG	AA	GG	GG
MC0611	PZE-102091423	AT	AT	TT	TT	TT	TT	AT	AT	AT	TT	TT	AT	AA	--	TT	AT	AT	TT	TT	AT	AA	AA	AT	TT	AT	AT	AT	AT	AT	AA	AT	TT	AA	AA	AT	AA	AA	AA	AA	AT	TT	TT	AA	TT	TT	AA	TT	TT
MC0612	PZE-102092255	AA	AA	AG	AG	AA	AG	AG	AA	AA	AG	AG	AG	AG	--	AG	AA	AA	AA	AG	AA	AA	AA	AG	AG	AA	AA	AA	--	AA	AA	AA	AG	AG	AG	AG	AG	AA	--	AA	AG	GG	AA	AA	GG	AA	AA	AA	AA
MC0613	PZE-102093490	AG	AG	AG	AG	AA	AG	AA	AG	AG	AG	AG	GG	AG	AA	AG	AG	AG	AA	AG	AG	AA	AG	AA	AA	AA	AG	AG	AG	AG	AA	AA	AG	AG	AG	GG	AG	AG	--	AG	GG	GG	AA	AA	AA	AA	GG	AA	AA
MC0614	SYN36229	AC	AC	CC	CC	AC	--	AC	AC	AC	CC	AC	AC	--	AC	--	AC	AC	AC	CC	AC	AC	AA	AC	AC	AC	AC	AC	AA	AC	AA	AC	CC	AA	AA	AC	AA	AA	AA	AA	AC	CC	CC	AA	AA	CC	AA	CC	CC
MC0615	PZE-102093966	AG	AG	GG	GG	AG	GG	AG	AG	AG	GG	AG	AG	AA	AG	GG	AG	AG	AG	GG	AG	AG	AA	AG	AG	AG	AG	AG	AG	AG	AA	AG	GG	AA	AG	AG	AG	AG	AA	AA	AG	GG	GG	AA	AA	GG	AA	GG	GG
MC0616	PZE-102095116	AC	AC	AC	AC	AC	AC	AC	AC	AC	AC	CC	CC	AC	AC	AC	AC	AC	AC	AC	AC	CC	AC	AC	AC	AC	AC	AC	AC	AC	CC	AA	AC	AC	CC	CC	CC	CC	AC	AC	CC	CC	AA	CC	CC	AA	CC	AA	AA
MC0617	SYN7304	GG	GG	AA	AA	AG	AA	AG	AG	AG	AA	AG	AG	GG	AG	AA	AG	AG	AG	AA	AG	GG	AG	AG	AG	AG	AG	AG	AA	AG	GG	AG	AA	GG	GG	AG	GG	GG	AG	GG	AG	AA	AA	GG	GG	AA	GG	GG	AA
MC0618	SYN7293	AA	AA	GG	GG	AG	GG	AG	AG	AG	GG	AG	AG	AA	AG	GG	AG	AG	AG	GG	AG	AA	AG	AG	AG	AG	AG	AG	GG	AG	AA	AG	GG	AA	AA	AG	AA	AA	AG	AA	AG	GG	GG	AA	AA	GG	AA	AA	GG
MC0619	SYN29549	AC	AC	AA	AA	AC	AA	AC	AC	AC	AA	AC	AC	--	AC	--	AC	AC	AC	AA	AC	AC	CC	AC	AC	AC	AC	AC	--	AC	CC	AC	AC	AC	CC	AC	CC	CC	AC	CC	AC	AA	AA	CC	CC	AA	CC	AA	AA
MC0620	PZE-102097108	AA	AA	AA	AA	AG	AA	AG	AA	AA	AA	AG	AA	--	AG	--	AG	AA	AG	AA	AA	AG	AG	AG	AG	AG	AA	AA	AG	AA	GG	AA	AG	AG	GG	AA	GG	AG	AG	GG	AA	AA	AA	GG	GG	AA	AA	AA	AA
MC0621	PZE-102097302	CC	CC	AC	AC	AA	AC	AA	AC	AC	AC	AC	CC	AA	AA	AC	--	AC	AA	AC	AC	AC	AC	AA	AC	AA	AC	AC	AA	AC	AA	AA	AC	AC	AA	CC	AA	AC	AA	AC	CC	CC	AA	AA	CC	AA	CC	CC	AA
MC0622	PZE-102098924	AG	AG	AG	AG	--	AG	AG	AG	AG	AG	AG	AA	--	GG	AG	AG	AG	GG	AG	GG	GG	GG	AG	GG	GG	GG	GG	AG	AG	AG	GG	GG	AG	GG	AA	GG	AG	AG	GG	AA	AA	GG	GG	GG	GG	AA	GG	GG
MC0623	PZE-102101838	AG	AG	AA	AA	AG	AA	AG	AA	AA	AA	AG	--	--	AG	AA	AG	AA	AG	AA	AA	GG	AG	AG	AG	AA	AA	AA	AG	AA	AG	AA	AG	GG	GG	AG	GG	AA	AG	AG	AA	AA	AA	AA	GG	AA	AA	GG	AA
MC0624	SYN325	CC	CC	AA	AA	AC	AA	AC	AC	AC	AA	AC	AA	CC	AC	AA	AC	AA	AC	AA	AC	CC	CC	AC	AA	AC	AC	AC	AC	AA	AC	AA	AC	AC	CC	AC	CC	CC	AC	CC	AC	AA	AA	CC	AA	AA	CC	CC	AA
MC0625	PZE-102104321	GG	GG	AG	AG	AG	AG	AG	AG	AA	AG	GG	GG	GG	AG	AG	AG	AG	AG	AG	AG	GG	GG	AG	AA	AA	AG	AG	AG	AG	AG	AG	GG	AA	AG	GG	AG	GG	AG	AG	GG	GG	AA	AA	AA	AA	GG	GG	AA
MC0626	PZE-102104865	AG	AG	AG	AG	--	AG	AG	GG	GG	AG	AG	AG	AG	AG	AG	--	AG	AG	AG	GG	AG	AA	AG	GG	GG	GG	GG	AG	AG	AG	GG	AG	AG	AG	AA	AG	AA	AG	GG	AG	AA	GG	GG	GG	GG	GG	AA	GG
MC0627	PZE-102105585	AA	AA	AG	AG	AA	AG	AG	AA	AG	AG	AG	GG	GG	AA	AG	AA	AG	AA	AG	AG	AG	AG	AG	AA	AA	AG	AG	AG	AG	AG	--	GG	GG	AG	AG	AG	AG	GG	AG	GG	GG	AA	AA	AA	AA	AA	AA	AA
MC0628	PZE-102106190	CC	CC	AC	AC	AC	AC	CC	CC	CC	AC	AA	CC	CC	CC	AC	--	CC	CC	AC	AC	CC	CC	CC	AC	AC	AC	AC	AC	CC	AC	CC	AC	CC	AC	AC	AC	AA	CC	AC	AC	AA	CC	AA	AA	CC	CC	CC	CC
MC0629	PZE-102107079	AG	AG	AA	AA	AG	AA	AG	AG	AG	AA	AA	AG	AG	--	AA	AG	AG	AA	AA	AG	GG	GG	AG	AG	AG	AG	AG	AG	AG	AG	--	AG	AA	AG	AG	AG	GG	--	AG	AG	AA	AA	GG	GG	AA	AA	GG	AA
MC0630	PZE-102109182	AG	AG	GG	GG	AG	GG	AG	AG	AG	GG	AG	AG	GG	--	GG	AG	AG	GG	GG	GG	AG	AG	AG	GG	GG	GG	GG	GG	AG	GG	GG	AG	AG	AG	GG	AG	GG	AG	AA	GG	GG	GG	GG	GG	GG	AA	GG	GG
MC0631	PZE-102109784	AG	AG	AG	AG	AG	AG	AG	AG	GG	AG	AG	AG	AG	AA	AG	AG	GG	AG	AG	AG	AA	AA	AG	AG	AG	AG	AG	AG	AG	AA	AG	AA	AG	AA	AA	AA	AA	AG	AG	AG	AA	GG	AA	AA	GG	GG	AA	GG
MC0632	PZE-102111520	AG	AG	AG	AG	AG	AG	AA	AG	AG	AG	GG	AG	AA	AG	AA	AG	AA	AG	AG	AG	GG	AG	AA	AG	AA	AG	AG	AG	AG	AG	AG	GG	AG	GG	GG	GG	GG	AG	GG	AG	GG	AA	AA	GG	AA	AA	GG	AA
MC0633	PUT-163a-78123293-4429	AA	AA	AT	AT	AT	AT	AA	AT	AT	AT	TT	--	AT	--	AA	AT	AT	AA	AT	AA	TT	TT	AA	AA	AA	AA	AA	AT	AA	AT	AT	TT	AT	TT	AT	TT	TT	AA	AA	AT	TT	AA	AA	AA	AA	AA	AA	AA
MC0634	PZE-102113046	AA	AA	CC	CC	CC	CC	CC	AC	CC	CC	AC	AC	CC	CC	CC	--	AC	CC	CC	CC	CC	CC	CC	CC	CC	AC	AC	CC	CC	AC	AC	AC	CC	AC	CC	AC	AA	AC	AC	CC	CC	CC	CC	CC	CC	AA	AA	CC
MC0635	SYN22867	AA	AA	AG	AG	AG	AG	GG	GG	AG	AG	AA	--	AG	AG	GG	AG	AG	AG	AG	AG	AA	AA	GG	GG	AG	AG	AG	AG	AG	AG	--	AA	AG	AA	AA	AA	AA	AG	AA	AG	AA	GG	AA	GG	GG	AA	AA	GG
MC0636	SYN33481	AA	AA	AG	AG	AA	AG	AG	AA	AG	AG	AG	AA	AG	AA	AA	AA	AA	AA	AG	AA	AG	AG	AA	AA	AG	AA	AA	AG	AA	AA	AA	AG	AA	GG	AG	GG	GG	AA	AG	GG	GG	AA	GG	AA	AA	AA	AA	AA
MC0637	SYN20204	AG	AG	GG	GG	AG	GG	GG	GG	GG	GG	GG	AG	AG	AG	AG	AG	AG	AG	GG	AG	AG	AG	AG	GG	AG	AG	AG	GG	AG	AG	AG	GG	AG	GG	AG	GG	GG	AG	GG	GG	GG	GG	AA	GG	GG	GG	AA	GG
MC0638	SYN13599	AC	AC	AA	AA	AC	AA	AA	AA	AA	AA	AC	AC	AC	--	AC	AC	AC	AC	AA	AC	AC	AC	AC	AA	AC	AC	AC	AA	AC	AC	--	AA	AC	AA	AA	AA	AA	AC	AA	AA	AA	AA	CC	AA	AA	AA	CC	AA
MC0639	SYN14294	AG	AG	AG	AG	AG	AG	AG	GG	AG	AG	AA	AG	AG	AA	AG	AG	GG	AG	AG	AG	AA	AA	AG	GG	AG	AG	AG	AG	AG	AG	AG	AA	AG	AA	AA	AA	AA	AA	AG	AA	AA	GG	AA	GG	GG	GG	AA	GG
MC0640	PZE-102115767	AG	AG	AG	AG	GG	AG	AG	GG	AG	AG	AA	AG	AG	GG	GG	GG	GG	GG	AG	AG	AG	AG	GG	GG	AG	AG	AG	AG	GG	GG	--	AG	AG	GG	AG	GG	GG	AG	AG	AG	AA	GG	AA	GG	GG	GG	AA	GG
MC0641	PZE-102116675	GG	GG	AG	AG	GG	AG	AG	GG	AG	AG	AG	AG	GG	GG	GG	GG	GG	GG	AG	GG	AG	AG	GG	GG	GG	AG	AG	--	AG	GG	GG	GG	AG	GG	AA	GG	AG	GG	AA	AG	AA	GG	GG	GG	GG	GG	GG	GG
MC0642	PZE-102117021	AC	AC	AC	AC	AC	AC	AC	AA	AC	AC	AC	--	AC	AC	AA	AA	AA	AC	AC	AA	CC	AC	AA	AA	AA	AC	AC	AC	AC	AC	AC	AA	AC	AC	CC	AC	CC	AC	AC	CC	CC	AA	AA	AA	AA	CC	AA	AA
MC0643	PZE-102117236	AG	AG	AG	AG	AG	AG	AG	AA	AG	AG	GG	AG	AG	AG	AA	AA	AA	AG	AG	AG	GG	AG	AA	AA	AA	AA	AA	AG	AG	AG	AA	AG	GG	AA	GG	AA	GG	AG	AG	GG	GG	AA	AA	AA	AA	GG	AA	AA
MC0644	PZE-102118382	AA	AA	GG	GG	AG	GG	GG	GG	GG	GG	GG	AG	AG	AG	AG	GG	AG	AG	GG	GG	AG	AG	GG	AG	AG	GG	GG	GG	GG	GG	GG	AA	AG	AG	GG	AG	AG	AG	GG	GG	GG	GG	AA	AA	GG	AA	AA	GG
MC0645	SYN6639	AG	AG	AG	AG	AG	AG	AG	AG	AG	AG	AG	AG	AG	--	--	AG	AA	AG	AG	AA	AG	AG	AG	AG	AG	AG	AG	AG	AG	AG	AA	AG	AG	AG	GG	AG	AA	AG	AG	GG	GG	AA	GG	GG	AA	AA	GG	AA
MC0646	SYN30994	AC	AC	AC	AC	--	AC	AC	AC	AC	AC	AA	AA	AC	--	AC	AC	AC	AC	AC	AC	AC	AA	AC	CC	AC	AC	AC	AC	AC	AC	AC	AC	AC	AC	AA	AC	AA	CC	AC	AC	AA	CC	AA	CC	CC	CC	AA	CC
MC0647	PZE-102120293	AA	AA	AG	AG	AG	AG	AG	AG	AG	AG	AA	AG	AG	AG	AG	AG	AG	GG	AG	GG	AA	AA	AG	AG	GG	AG	AG	AG	GG	AG	AG	AG	AA	AA	AA	AA	AA	AA	AA	AA	AA	GG	GG	AA	GG	AA	AA	GG
MC0648	PZE-102120786	AC	AC	AC	AC	AC	AC	AC	AC	AC	AC	AA	AA	AC	--	AC	AC	AC	AC	AC	AC	AC	AA	AC	AC	AC	AC	AC	AC	AC	AC	AC	AA	AC	AA	AA	AA	AA	AC	AA	AC	AA	CC	AA	AA	CC	AA	CC	CC
MC0649	SYN6623	AA	AA	AA	AA	AG	AG	AG	GG	AG	AA	AA	AG	AG	AG	AG	AG	AG	AA	AA	AG	AA	AG	GG	AA	AG	AA	AG	AA	AA	AA	AG	AG	AA	AG	AA	AG	AA	AG	AG	AA	AA	GG	AA	AA	AA	AA	AA	AA
MC0650	PZE-102122951	AC	AC	AC	AC	AC	AC	AC	AA	AC	AC	AC	AA	AC	AC	AA	--	AA	AC	AC	AC	AC	AC	AA	AC	AA	AC	AC	AC	AA	AC	--	CC	CC	CC	CC	CC	CC	CC	CC	CC	CC	AA	AA	CC	AA	CC	AA	AA
MC0651	PZE-102123499	GG	GG	AG	AG	AA	AG	AG	AG	AG	AG	GG	AA	AA	AA	AG	AG	AA	AA	AG	AA	AG	AG	AG	AG	AA	AG	AG	AG	AA	AG	AA	AG	AG	AG	GG	AG	GG	GG	GG	GG	GG	AA	AA	GG	AA	GG	GG	AA
MC0652	SYN23356	GG	GG	GG	GG	AG	AG	AG	AA	AG	GG	AG	GG	AG	GG	AG	--	AG	GG	GG	AG	--	GG	AA	GG	AG	GG	AG	AG	GG	GG	AA	AG	GG	GG	GG	GG	GG	GG	AG	GG	GG	AA	GG	GG	GG	GG	GG	GG
MC0653	SYN14591	AA	AA	AC	AC	AC	AC	AC	AA	AC	AC	AC	AA	AC	AC	AA	AA	AA	AC	AC	AC	AA	AC	AA	AA	AC	AC	AC	AC	AA	AC	AA	AA	AA	AC	CC	AC	CC	AC	AC	AC	CC	AA	CC	AA	AA	AA	AA	AA
MC0654	PZA00495.4	AG	AG	AG	AG	AA	AA	AA	AG	AA	AG	AA	GG	AA	AG	GG	AG	AG	AG	AG	AG	AA	AA	AG	AG	AA	AG	AA	AA	GG	AG	AG	AA	GG	AA	AA	AA	AA	AG	AG	AG	AA	AA	AA	AA	GG	AA	GG	GG
MC0655	SYN7779	AC	AC	AC	AC	--	CC	CC	CC	CC	AC	CC	CC	AC	AC	AC	CC	CC	AA	AC	CC	CC	CC	CC	AC	AC	AC	CC	CC	AC	AC	CC	CC	CC	CC	AC	CC	CC	AC	CC	CC	CC	CC	AA	CC	AA	CC	AA	AA
MC0656	SYN7784	CC	CC	AC	AC	--	AC	AC	CC	CC	AC	AC	AA	AC	AC	AC	AC	AC	CC	AC	AC	AC	CC	AC	AC	AC	AC	AC	AA	AC	AC	CC	AC	AC	AC	AC	AC	AC	CC	AC	AC	AA	CC	AA	AA	CC	CC	CC	CC
MC0657	PZE-102126715	AG	AG	AG	AG	GG	AG	AG	AG	GG	AG	AA	GG	GG	GG	AG	AG	GG	GG	AG	GG	AG	AA	AG	GG	GG	AG	AG	AG	GG	GG	GG	AG	AG	AG	AG	AG	GG	AG	GG	AG	AA	GG	GG	GG	GG	GG	AA	GG
MC0658	SYN36755	AG	AG	AG	AG	--	GG	GG	GG	GG	AG	GG	GG	GG	AG	AG	GG	GG	AA	AG	GG	AG	AG	GG	AG	AG	AG	GG	AG	AG	AG	AG	AG	GG	AG	AG	AG	GG	AG	AG	GG	GG	GG	AA	GG	AA	GG	AA	AA
MC0659	PZE-102127115	CC	CC	AC	AC	--	CC	CC	CC	CC	AC	CC	CC	CC	AC	AC	CC	CC	AA	AC	CC	AC	AC	CC	AC	AC	AC	CC	AC	AC	AC	AC	CC	CC	CC	CC	CC	CC	CC	AC	CC	CC	CC	AA	CC	AA	CC	CC	AA
MC0660	SYN34721	GG	GG	GG	GG	AG	AG	AG	AG	AG	GG	GG	GG	AG	AG	GG	AG	AG	AG	GG	AG	AG	GG	AA	GG	AG	GG	AG	AG	GG	AG	AG	GG	GG	AA	AG	AA	AG	AG	AG	GG	GG	AA	GG	GG	GG	GG	GG	GG
MC0661	PZE-102130760	CC	CC	AC	AC	AC	AC	AA	AC	CC	AC	AC	CC	AC	CC	AC	AC	CC	CC	AC	AC	CC	AC	AC	AC	AA	AC	AA	CC	CC	CC	--	CC	AA	CC	AA	CC	CC	AC	AC	AC	AA	AA	AA	AA	CC	CC	CC	CC
MC0662	PZE-102131631	GG	GG	AG	AG	AG	AA	AG	AA	AA	AG	AA	AG	GG	--	AG	AG	AG	GG	AG	AG	AA	AG	GG	AG	GG	AG	AG	AA	GG	AG	AA	AG	AG	AG	AG	AG	AG	AA	AG	GG	AA	GG	GG	AA	GG	GG	GG	GG
MC0663	PZE-102132085	AA	AA	AG	AG	AG	AA	AA	AA	AA	AG	AA	AG	AG	AA	AG	--	AA	AG	AG	AA	AA	AG	AA	GG	AA	AG	AA	AA	AG	AG	--	AA	AG	AG	AG	AG	AA	AA	AA	AA	AA	AA	AA	GG	GG	AA	AA	GG
MC0664	PZE-102132131	AC	AC	CC	CC	AC	CC	CC	AC	CC	CC	AC	CC	AC	AC	CC	AC	CC	AC	CC	CC	AC	AA	AC	CC	CC	CC	CC	AC	AC	--	AC	CC	--	AC	AC	AC	AC	CC	AA	AA	CC	CC	CC	CC	CC	CC	AA	CC
MC0665	SYN26391	AA	AA	GG	GG	AA	AG	AG	AG	AG	GG	GG	AG	AA	AG	GG	AA	AA	GG	GG	AA	AG	AG	AA	AG	AA	GG	AG	AG	--	GG	AA	GG	AA	AG	AG	AG	AG	AG	AA	AA	GG	AA	AA	AA	GG	AA	AA	GG
MC0666	PZE-102136109	AA	AA	AC	AC	AC	AC	CC	AA	AC	AC	--	AC	AC	--	AC	AC	AC	AC	AC	AC	AA	CC	CC	AA	AC	AC	CC	CC	AC	AC	AC	AC	AC	CC	CC	CC	CC	AC	AA	CC	CC	CC	AA	AA	AA	AA	AA	AA
MC0667	PZE-102136175	GG	GG	AG	AG	GG	AG	AA	AG	AG	AG	AG	AA	AG	AG	AG	GG	AG	AG	AG	AA	GG	AG	AG	GG	AG	AG	AA	AG	AG	AG	AG	AG	GG	AG	AA	AG	AG	AA	GG	AG	AA	AA	GG	GG	GG	GG	GG	GG
MC0668	PZE-102137972	AC	AC	AC	AC	AA	AA	AA	AA	AA	AC	AC	--	AA	AC	AC	AC	AA	AC	CC	AA	AC	AC	AC	CC	AA	AC	AA	AA	AC	AC	AA	AC	AC	AA	AA	AA	AC	AA	AA	AC	AA	AA	AA	CC	CC	CC	AA	CC
MC0669	PZE-102139383	AA	AA	AG	AG	AA	AG	AG	AA	AG	AG	AG	AA	--	AA	AG	AG	AG	AG	GG	AG	AA	AA	AG	AG	AG	AG	AG	AA	AG	AG	AA	AA	AA	AA	AA	AA	AA	AG	AG	AG	AA	GG	AA	AA	GG	AA	AA	GG
MC0670	SYN6137	AA	AA	AG	AG	AG	AG	AG	AG	AG	AG	AG	AA	AA	AG	AG	AG	AG	AG	AG	AG	AG	AG	AG	AA	AG	AG	AG	AG	AA	AA	AA	AA	AG	AG	GG	AG	GG	AA	--	AG	GG	AA	GG	AA	AA	AA	AA	AA
MC0671	SYN12077	AG	AG	GG	GG	AG	AG	GG	AG	AG	GG	--	GG	--	AG	GG	--	AG	AG	AG	GG	AG	GG	AG	AG	AG	GG	GG	GG	GG	--	GG	GG	AA	GG	GG	GG	AG	GG	AA	AG	GG	GG	AA	AA	GG	GG	AA	GG
MC0672	SYN20000	GG	GG	AG	AG	GG	GG	AG	AG	GG	AG	GG	AG	AA	GG	AG	GG	GG	AG	AG	AA	AG	GG	AG	AA	AG	AG	AG	AG	AG	AG	GG	AG	GG	AG	GG	AG	GG	AG	GG	GG	GG	AA	GG	AA	AA	GG	GG	AA
MC0673	PZE-102143587	GG	GG	AG	AG	AA	AG	AG	AA	AG	AG	AG	AG	AG	AA	AG	AG	AG	AA	AA	AG	AG	GG	AA	AA	AG	AG	AG	GG	AG	AG	AG	GG	GG	GG	AG	GG	GG	AG	AG	--	GG	AA	GG	AA	AA	GG	GG	AA
MC0674	PZE-102143736	AG	AG	AG	AG	AG	AG	AG	AG	AG	AG	AG	AG	AG	AG	AG	AG	AG	AG	AG	AA	AA	GG	AA	AA	AG	AG	AG	GG	AA	AG	AG	AG	GG	AG	GG	AG	AG	AG	AA	--	GG	AA	GG	AA	AA	GG	AA	AA
MC0675	SYN12020	AC	AC	AA	AA	--	AC	AC	AA	AC	AA	AA	AA	--	AC	AA	CC	AC	AC	AA	CC	AC	AA	AC	AA	AC	AA	AC	AA	AA	AA	AC	AA	AC	AC	AA	AC	AA	AC	AC	AC	AA	CC	AA	AA	AA	CC	AA	AA
MC0676	PZE-102145703	GG	GG	GG	GG	AG	GG	AG	AA	GG	GG	AG	AG	AG	--	GG	--	GG	AG	AG	AA	AG	GG	AA	AG	AA	GG	AG	AG	GG	AG	AG	GG	AG	AA	GG	AA	GG	AA	GG	AG	GG	AA	AA	AA	GG	GG	GG	GG
MC0677	PZE-102146058	AG	AG	GG	GG	GG	GG	AG	AG	GG	GG	AG	--	AG	AG	GG	GG	GG	GG	GG	AG	AG	AG	AA	AG	AG	GG	AG	GG	AG	AG	AG	AG	--	AG	GG	AG	GG	AG	GG	GG	GG	AA	GG	AA	GG	GG	AA	GG
MC0678	SYN25365	AA	AA	AA	AA	AG	AG	AA	AA	AG	AA	AG	AA	AA	AG	AA	AG	AG	AA	AG	AA	AG	AG	AA	AA	AG	AA	AA	AA	AA	AG	AG	AG	AG	AG	AG	AG	AG	AG	GG	GG	AA	AA	GG	AA	AA	AA	AA	AA
MC0679	SYN14961	AC	AC	CC	CC	AA	AC	AC	AC	AC	CC	AC	CC	AA	AA	CC	AA	AC	AC	CC	AC	AA	AC	AC	CC	AC	CC	AC	CC	AC	AC	AC	AA	CC	AC	AC	AC	AC	AA	AA	AA	CC	AA	CC	CC	CC	CC	AA	CC
MC0680	PHM5060.12	AA	AA	GG	GG	AG	AG	AG	AG	AG	GG	AG	GG	AG	--	GG	AG	AG	AG	GG	AG	AA	AG	AG	GG	AG	GG	AG	GG	AG	AG	AA	AA	GG	AG	AG	AG	AG	AA	AA	AA	GG	AA	GG	GG	GG	AA	AA	GG
MC0681	SYN19948	CC	CC	AC	AC	AC	CC	CC	AC	CC	AC	AC	AA	CC	AA	AC	CC	CC	AA	AC	AC	CC	AC	CC	AA	AC	AC	CC	CC	AC	AA	AC	AA	AC	AC	CC	AC	AC	CC	AC	CC	CC	CC	AA	AA	AA	CC	CC	AA
MC0682	PZE-102147076	AG	AG	AG	AG	GG	GG	GG	GG	GG	AG	GG	AG	GG	GG	AG	GG	GG	AG	AG	GG	GG	AA	GG	AG	GG	AG	GG	GG	AG	AG	GG	GG	AG	AG	GG	AG	AG	GG	AG	GG	GG	GG	GG	GG	AA	AA	GG	AA
MC0683	PZE-102147272	AG	AG	AG	AG	GG	AG	AA	AG	AG	AG	AG	AA	AG	AG	AG	AG	AG	GG	AG	AA	AG	AA	AA	AG	AA	AG	AA	AG	GG	--	AG	AA	AG	AG	AG	AG	AG	AG	AG	AA	AA	AA	AA	AA	GG	AA	GG	GG
MC0684	PZE-102147990	GG	GG	AG	AG	AG	AG	AG	GG	AG	AG	AG	AG	AG	AG	AG	GG	AG	AG	GG	GG	AG	GG	GG	GG	GG	AG	AG	AG	GG	GG	AG	AG	GG	AA	AG	AA	AG	GG	GG	GG	AA	GG	GG	GG	GG	GG	GG	GG
MC0685	PZE-102148480	AA	AA	AC	AC	AA	AC	AC	AA	AA	AC	AC	AC	AC	AC	AC	AA	AA	AC	CC	AC	AA	CC	AC	AC	CC	AC	AC	AA	AC	CC	AA	AC	CC	CC	AC	CC	AC	AC	AC	AA	AA	CC	CC	AA	CC	AA	AA	CC
MC0686	PZE-102148927	AA	AA	AC	AC	CC	AC	AC	CC	AC	AC	AA	CC	AC	AC	AC	AC	AC	CC	AC	CC	CC	AC	CC	CC	AC	AC	AC	AC	AC	AC	CC	AC	AA	AA	AA	AA	AA	CC	CC	CC	AA	CC	AA	CC	CC	AA	AA	CC
MC0687	SYN24746	GG	GG	AG	AG	AG	AA	AG	GG	AA	AG	GG	AA	GG	GG	AG	--	AA	--	GG	GG	AG	AG	GG	AG	AG	AG	AG	AA	GG	GG	AA	GG	AG	GG	AG	GG	AG	AG	AG	GG	AA	GG	AA	AA	GG	GG	GG	GG
MC0688	SYN24744	AC	AC	CC	CC	AC	CC	CC	AA	AC	CC	AC	AC	AC	CC	CC	AA	AC	CC	CC	CC	AA	AA	AC	AC	AC	CC	CC	AC	AC	AC	AC	AC	AA	AC	CC	AC	CC	CC	AA	AC	CC	CC	AA	AA	CC	CC	AA	CC
MC0689	PZE-102149235	AG	AG	AG	AG	AG	AG	AG	AA	GG	AG	GG	AG	AG	AA	AG	AG	GG	AA	AG	AA	GG	AG	AA	AG	AA	AG	AG	GG	AG	--	AG	AG	GG	AG	AG	AG	AG	AG	GG	AG	GG	AA	AA	GG	AA	AA	GG	AA
MC0690	PZE-102151355	CC	CC	AC	AC	--	AC	AC	CC	AC	AC	CC	AA	CC	CC	AC	--	AC	CC	CC	CC	CC	CC	CC	AC	CC	AC	AC	AC	CC	CC	CC	AA	CC	CC	AC	CC	AA	CC	CC	AC	AA	CC	CC	AA	CC	CC	CC	CC
MC0691	SYN25689	GG	GG	AA	AA	AG	AA	AA	AG	AG	AA	AA	AA	AG	AA	AA	AG	AG	AG	AG	AA	GG	AG	AG	AA	AG	AG	AA	AG	AG	AG	AG	AG	GG	AA	AA	AA	AA	AG	AG	AG	AA	AA	GG	AA	AA	GG	GG	AA
MC0692	PZA02017.7	GG	GG	AG	AG	GG	AG	AA	GG	AG	AG	GG	GG	AG	GG	AG	GG	AG	GG	GG	AG	GG	AG	AG	GG	AG	AG	AA	AG	GG	AG	GG	GG	GG	AG	AG	AG	AG	AG	AG	AG	AA	AA	GG	GG	GG	GG	GG	GG
MC0693	ZM012756-0247	GG	GG	AG	AG	AG	AG	AG	AA	AA	AG	GG	GG	GG	GG	AG	AG	AA	AG	GG	GG	AA	GG	AG	GG	GG	AG	AG	AA	GG	GG	AG	GG	GG	AG	AG	AG	AG	AG	AG	GG	AA	GG	GG	GG	GG	GG	GG	GG
MC0694	PZE-102153005	AG	AG	GG	GG	AG	GG	AG	GG	AG	GG	AG	AA	AG	AG	GG	--	AG	AG	AG	AG	AG	GG	AG	AG	AG	GG	AG	AG	AG	AG	AG	GG	AA	AG	GG	AG	AG	GG	AG	AG	GG	AA	GG	AA	GG	GG	AA	GG
MC0695	SYN12056	AG	AG	GG	GG	AG	GG	AG	GG	AG	GG	AG	AA	AG	GG	GG	AG	AG	AG	AG	AG	AG	GG	AG	AG	AG	GG	AG	AG	AG	AG	AG	GG	AG	GG	GG	GG	GG	GG	AG	AG	GG	AA	GG	AA	GG	GG	AA	GG
MC0696	PZE-102153048	AC	AC	AC	AC	AC	AA	AC	AC	AA	AC	AC	AA	CC	AC	AC	AA	AA	AC	AC	AC	AA	CC	CC	AC	CC	AC	AC	AA	AC	CC	AC	AC	AA	AA	AA	AA	AA	CC	AC	AC	AA	CC	CC	AA	CC	CC	AA	CC
MC0697	PZE-102153564	AC	AC	AC	AC	AC	AA	AA	CC	AA	AC	AA	AC	AA	--	AC	AC	AA	AC	AA	AA	AC	AC	AC	CC	AC	AA	AA	AA	CC	AC	AA	AC	AA	AC	AC	AC	AA	CC	AC	AA	AA	AA	CC	CC	CC	AA	CC	CC
MC0698	PUT-163a-71421571-3207	AG	AG	AG	AG	AG	AA	AA	GG	AA	AG	AA	AG	AG	GG	AG	AG	AA	AG	AA	AA	AG	AG	AG	GG	AG	AA	AA	AA	GG	--	AA	AG	AA	--	AG	AA	AA	GG	AG	AG	AA	AA	GG	GG	GG	AA	GG	GG
MC0699	PUT-163a-94478236-4898	AA	AA	AG	AG	AG	AA	AG	AA	AA	AG	AA	AG	GG	GG	AG	--	AA	AG	AG	AG	AA	AG	AG	GG	GG	AG	AG	AA	AG	AG	AA	AG	AG	AG	AG	AG	AA	AG	AG	GG	AA	GG	GG	GG	GG	AA	AA	GG
MC0700	PZB01267.2	AG	AG	AG	AG	AG	AA	AG	AA	AA	AG	AA	AG	GG	GG	AG	--	AA	AG	AG	AG	AA	AG	AG	GG	GG	AG	AG	AA	AG	AG	AA	AG	AG	AG	AG	AG	AA	AG	AG	GG	AA	GG	GG	GG	GG	GG	AA	GG
MC0701	PZE-102154034	AC	AC	AC	AC	AC	AA	AC	AA	AA	AC	AA	AC	CC	CC	AC	AA	AA	AC	AC	AC	AA	AC	AC	CC	CC	AC	AC	AA	AC	AC	AA	AC	AC	AC	AC	AC	AA	AC	AC	CC	AA	CC	CC	CC	CC	CC	AA	CC
MC0702	PZE-102154625	GG	GG	AA	AA	AG	AG	AG	GG	AG	AA	AG	GG	GG	AG	AA	GG	AG	AG	GG	GG	GG	AG	GG	AG	GG	AG	AG	AG	AG	GG	GG	GG	GG	GG	AG	GG	AG	GG	GG	GG	AA	GG	GG	GG	AA	GG	GG	AA
MC0703	PZE-102155296	GG	GG	AG	AG	--	AG	AG	GG	AG	AG	GG	AG	GG	GG	AG	AG	AG	GG	AG	GG	GG	AG	GG	GG	GG	AA	AG	AG	GG	AG	AG	AG	GG	GG	AG	GG	AG	AG	AG	GG	AA	GG	GG	GG	GG	GG	GG	GG
MC0704	PZE-102155407	GG	GG	AG	AG	AG	AG	AG	GG	AA	AG	AG	AG	AG	GG	AG	AG	AA	AG	GG	AG	AG	AG	GG	AG	AG	AG	AG	AA	GG	GG	AA	GG	AG	GG	AG	GG	AG	AG	AG	GG	AA	GG	AA	AA	GG	GG	GG	GG
MC0705	SYN10287	GG	GG	AG	AG	AG	AA	AG	AG	AA	AG	AG	AA	AG	AG	AG	AA	AA	AG	AG	AG	AA	AA	GG	AG	AG	AA	AG	AA	GG	AA	AA	AG	AG	AA	AG	AA	AA	AG	AA	AA	AA	GG	AA	AA	GG	GG	GG	GG
MC0706	SYN20477	AA	AA	GG	GG	GG	AG	AG	AA	GG	GG	AA	GG	AG	GG	GG	GG	GG	GG	AG	AA	GG	GG	AA	GG	AG	GG	AG	GG	AG	--	AG	AG	AA	AG	AG	AG	GG	--	AG	GG	GG	AA	GG	GG	GG	AA	AA	GG
MC0707	SYN11650	AA	AA	GG	GG	--	AG	AG	AG	AA	GG	AA	AG	AG	AG	AG	--	AA	AA	AG	AG	GG	AA	AG	GG	AG	AG	AG	AG	GG	GG	AG	AG	AG	AG	GG	AA	AG	GG	AA	GG	AA	GG	AA	GG	GG	AA	AA	GG
MC0708	PZE-102156826	AA	AA	GG	GG	AG	AG	AG	GG	AG	GG	AG	GG	--	AG	GG	AG	AG	AG	AG	AA	AG	AG	AG	GG	AG	GG	AG	AG	AG	GG	AA	GG	AG	AG	AG	AG	GG	AG	AA	GG	GG	AA	GG	GG	GG	AA	AA	GG
MC0709	SYN5375	GG	GG	AG	AG	AG	AA	AA	AG	AG	AA	AA	AG	AA	AA	AA	AG	AG	AG	AG	AG	GG	AG	AG	AG	AG	AG	AA	AG	AA	AG	AG	AG	AG	AA	AA	AA	AG	AA	AG	AG	AA	AA	GG	GG	AA	GG	GG	AA
MC0710	PUT-163a-60354900-2743	TT	TT	AT	AT	--	AT	AA	TT	AT	AT	TT	AT	AT	TT	AT	AT	AT	TT	TT	AA	TT	TT	AT	TT	AA	AT	AA	AT	AT	TT	TT	TT	TT	AT	AT	AT	TT	AA	AT	TT	AA	AA	AA	TT	TT	TT	TT	TT
MC0711	PZE-102159951	AA	AA	GG	GG	AG	AG	GG	AG	GG	AG	AA	GG	AG	GG	AG	AG	GG	GG	AG	GG	GG	AG	GG	AG	AG	GG	GG	GG	AG	GG	GG	AA	AA	AG	GG	AG	AG	GG	AG	AA	GG	GG	AA	GG	AA	AA	AA	AA
MC0712	PZE-102160870	GG	GG	GG	GG	GG	GG	AA	GG	GG	GG	AG	--	AG	GG	GG	AG	GG	GG	GG	AG	GG	AG	AG	AG	AG	GG	AG	GG	AG	AG	AG	--	AG	AA	GG	AA	AG	GG	AG	AA	GG	AA	GG	AA	GG	GG	GG	GG
MC0713	PZE-102161022	GG	GG	AG	AG	AA	AG	AG	AG	AA	AA	GG	GG	AG	GG	AA	AG	AA	AG	GG	AG	AA	GG	AA	AG	AG	AG	AA	AA	AA	AG	AG	AG	AA	GG	AG	GG	GG	GG	AA	AA	AA	AA	GG	GG	AA	GG	GG	AA
MC0714	PZE-102161136	AG	AG	AA	AA	AA	AG	GG	AA	AA	AA	AG	GG	GG	GG	AA	AG	AA	AG	AA	GG	AG	AG	AG	AG	AG	AA	AG	AA	AG	AG	AA	AG	AA	GG	AA	GG	GG	AG	AA	AA	AA	GG	AA	GG	AA	AA	GG	AA
MC0715	PUT-163a-110504512-88	AA	AA	AG	AG	AG	GG	AA	AG	GG	AG	AG	GG	AA	GG	AG	AG	GG	AG	AA	AG	GG	GG	AA	AG	AA	AG	AG	GG	AA	AG	AG	AG	AA	AG	GG	AG	GG	AG	GG	AA	GG	AA	AA	GG	AA	AA	AA	AA
MC0716	SYN11854	AC	AC	AC	AC	AC	--	CC	AC	AC	AC	AA	AC	--	AC	AC	AC	AC	AC	AC	AC	CC	AA	AC	CC	AC	AC	AC	AC	CC	AC	CC	AA	CC	AC	AA	AC	AC	AC	CC	CC	AA	CC	AA	CC	CC	CC	AA	CC
MC0717	SYN7491	AG	AG	AG	AG	AG	AA	AG	AG	AA	AG	GG	AA	AG	AG	AG	AG	AA	AG	GG	AA	AA	AA	AG	AG	AG	AG	AA	AG	AG	AG	AG	AG	AA	AA	AA	AA	AA	AG	AG	GG	AA	AA	GG	AA	GG	AA	GG	AA
MC0718	SYN7501	GG	GG	AG	AG	AA	AA	AG	AG	AA	AA	AG	GG	AG	AG	AA	AG	AA	AA	AG	GG	AA	AG	GG	AG	AG	AG	AG	AA	AG	AA	AG	AG	AG	AA	AA	AA	AA	AG	AA	AA	AA	GG	AA	GG	AA	GG	GG	GG
MC0719	SYN31929	AA	AA	AG	AG	AG	GG	AG	AG	GG	AG	AG	AG	AG	GG	AG	AG	GG	GG	AA	AA	GG	GG	AG	AG	AG	AG	AG	GG	AG	GG	GG	GG	GG	GG	AG	GG	AG	GG	GG	GG	GG	AA	GG	GG	AA	AA	AA	AA
MC0720	SYN34321	AA	AA	AG	AG	AG	GG	AG	GG	GG	AG	AG	AG	AG	GG	AG	GG	GG	GG	AA	AA	GG	GG	AG	AA	AG	AG	AG	GG	AG	GG	GG	GG	GG	GG	AG	GG	GG	GG	GG	GG	GG	AA	GG	AA	AA	AA	AA	AA
MC0721	PZE-102170912	AA	AA	AG	AG	--	AG	GG	AG	AA	AA	AA	AA	AG	GG	AA	AG	AA	AG	AA	AG	AA	AA	AA	AA	AG	AA	AG	AA	AA	AA	AG	AG	AA	AA	AA	AA	AG	GG	AA	AA	AA	GG	AA	AA	AA	AA	AA	AA
MC0722	SYN32414	AC	AC	AC	AC	CC	CC	AC	AA	CC	CC	CC	CC	AA	AC	CC	AC	CC	CC	AC	AA	CC	AA	CC	CC	AA	AC	AC	AC	CC	AC	CC	CC	CC	CC	AC	CC	AC	AC	AC	AC	CC	AA	AA	CC	CC	CC	AA	AA
MC0723	SYN26697	AG	AG	AG	AG	AA	AG	AG	GG	AG	GG	GG	GG	AG	GG	GG	AG	AG	GG	GG	AG	GG	GG	GG	GG	AG	GG	AG	GG	GG	GG	AG	GG	GG	GG	AG	GG	GG	GG	AG	AG	GG	AA	GG	GG	GG	AA	GG	AA
MC0724	SYN28582	AG	AG	GG	GG	AG	AG	GG	AG	AG	GG	AG	GG	AG	AG	GG	AG	AG	AG	GG	GG	AA	GG	GG	GG	GG	GG	GG	GG	GG	AG	AA	GG	AG	GG	GG	GG	GG	AG	AG	GG	GG	GG	GG	GG	GG	AA	GG	GG
MC0725	SYN28583	GG	GG	GG	GG	--	AG	GG	GG	GG	AG	GG	AA	AG	AG	AG	GG	GG	GG	AG	GG	GG	GG	GG	AA	AG	AG	GG	GG	AG	AG	AG	GG	AA	AG	AG	AG	GG	AA	AG	GG	GG	GG	AA	AA	AA	GG	GG	GG
MC0726	SYN31462	AG	AG	AG	AG	--	AA	AG	AA	AG	AG	AG	AA	AG	AA	AG	AG	AG	AG	AG	GG	AG	AA	AA	AG	AG	AA	AG	AG	AG	AA	AG	AA	AA	AA	AA	AA	AA	AA	AG	AA	AA	GG	AA	AA	GG	GG	AA	GG
MC0727	PZE-102175163	AC	AC	AC	AC	AA	AA	AC	CC	AA	AC	AC	AC	--	AC	AC	AC	AA	AC	AA	CC	AA	AA	AA	CC	AC	AA	AC	AC	CC	AC	AA	AC	AA	CC	AA	CC	AA	AC	AA	AC	AA	CC	AA	CC	CC	AA	CC	CC
MC0728	SYN183	AG	AG	AG	AG	GG	AG	GG	AA	AG	AG	AG	GG	GG	AG	AG	AG	AG	AG	GG	AG	GG	GG	GG	GG	GG	AG	AG	AG	GG	AG	GG	GG	AG	GG	GG	GG	AG	GG	GG	AA	AA	GG	GG	GG	GG	GG	AA	GG
MC0729	PZE-102175663	GG	GG	AG	AG	--	AG	AG	AG	GG	AG	AG	GG	AG	GG	AG	AG	GG	GG	AG	AG	AG	AA	GG	AG	AG	GG	AG	GG	AG	AG	AG	GG	GG	GG	AG	GG	AG	AG	AG	GG	GG	AA	GG	GG	AA	GG	GG	AA
MC0730	PZE-102176644	GG	GG	AG	AG	AG	AA	AG	AG	GG	AG	AG	AG	AA	GG	AG	AG	GG	AG	AG	AA	AG	AG	GG	AA	AA	AG	AG	GG	AA	GG	AG	AG	AA	AG	GG	AG	GG	AG	AG	GG	GG	AA	AA	AA	AA	GG	GG	AA
MC0731	PZE-102176758	GG	GG	AG	AG	--	AG	GG	AG	AG	AG	AG	AG	GG	GG	AG	AG	AG	AG	GG	GG	AG	AG	AG	GG	GG	AG	AG	AG	GG	--	AG	AG	AG	AG	AA	AG	AA	GG	GG	GG	AA	GG	GG	GG	GG	GG	GG	GG
MC0732	SYN7712	AA	AA	AC	AC	AA	AA	AA	CC	CC	AC	CC	AC	AA	AC	AC	--	CC	AA	AC	AC	AA	AC	AC	AA	AC	AC	AC	AC	AA	--	AA	AC	AC	AA	AC	AA	AC	CC	AC	AC	CC	AA	CC	AC	AA	AA	AA	AA
MC0733	PUT-163a-28982637-1673	AT	AT	AT	AT	--	AA	AA	AT	AA	AT	AT	AT	--	--	AT	AT	AA	AT	TT	AT	AT	AT	AT	TT	AA	AT	AA	AA	AT	AT	AT	--	AT	AA	AA	AA	AT	AA	AA	AA	AA	AA	AA	TT	TT	TT	AA	TT
MC0734	PZE-102179524	AA	AA	AC	AC	AA	AA	AC	AA	AC	AC	AC	AA	AA	AC	AC	AA	AC	AC	AC	AA	CC	AA	AC	AA	AA	AC	AC	AC	AA	AC	AA	AA	CC	AA	AA	AA	AC	AA	AC	AC	CC	AA	AA	AC	AA	AA	AA	AA
MC0735	PZE-102179936	AG	AG	AG	AG	--	GG	AG	AA	AA	AG	AG	AG	GG	AG	AG	AG	AA	GG	AA	AG	GG	AG	GG	GG	GG	AA	AG	AA	GG	AG	AA	AG	--	AA	AA	AA	AA	AG	AA	--	AA	GG	GG	GG	GG	AA	GG	GG
MC0736	PZE-102180652	AG	AG	AG	AG	--	AG	AG	AG	AG	AA	AG	AA	GG	GG	--	GG	AG	AG	AG	GG	AA	AG	GG	AA	GG	AG	AG	AA	AA	AG	GG	AG	AG	GG	AA	GG	AG	AG	GG	AG	AA	GG	GG	AA	AA	GG	AA	GG
MC0737	SYN18300	AA	AA	CC	CC	AC	CC	CC	AC	AC	AC	CC	CC	AC	AC	AC	AC	AC	AC	AC	CC	AC	AC	CC	AC	AC	AC	CC	CC	AC	AC	AC	AC	CC	AC	CC	AC	CC	AC	AC	AC	CC	CC	AA	CC	AA	AA	AA	CC
MC0738	PZE-102181199	AG	AG	AG	AG	GG	GG	AG	GG	GG	AG	GG	GG	AA	AG	AG	GG	GG	AA	GG	AG	AA	GG	AG	AG	AG	GG	AG	GG	AG	AG	GG	AG	GG	AG	GG	AG	GG	AG	GG	AG	GG	AA	GG	GG	AA	AA	GG	AA
MC0739	PZE-102181292	AA	AA	AA	AA	--	AG	AA	GG	AA	AG	AA	AG	AA	AG	AG	AG	AA	AG	AA	AG	AA	GG	AG	AG	AA	AA	AA	GG	AG	AG	AG	AA	AG	AA	GG	AA	AG	GG	AG	GG	AA	AA	AA	AA	GG	AA	AA	AA
MC0740	SYN8667	AC	AC	AA	AA	--	CC	AA	AC	AC	AC	AC	CC	AC	CC	AC	AC	AC	AC	AA	AC	AA	AC	AA	CC	AC	AA	AA	CC	CC	AC	CC	CC	CC	CC	CC	CC	AC	CC	CC	--	AA	AA	CC	CC	CC	CC	AA	AA
MC0741	PZE-102182205	AA	AA	GG	GG	AG	GG	GG	AA	GG	AG	AG	AA	AG	GG	AG	AG	GG	AG	AG	AG	AA	AG	AG	AA	AG	AG	GG	AA	AA	AG	AG	GG	AA	GG	AG	GG	AG	AA	AG	--	GG	GG	AA	AA	AA	AA	AA	GG
MC0742	SYN31628	AC	AC	CC	CC	AC	CC	CC	CC	AC	CC	CC	AC	AC	AC	CC	AC	AC	--	CC	CC	AC	AA	AC	CC	AC	CC	CC	CC	CC	AC	AC	CC	AA	CC	CC	CC	CC	AC	AC	CC	CC	CC	AA	CC	CC	AA	CC	CC
MC0743	SYN34972	AG	AG	AG	AG	AG	GG	AG	AG	AG	AG	AG	AA	AG	AG	AG	--	AG	GG	GG	AA	GG	AG	AA	AA	AG	GG	AG	GG	AG	AG	AG	GG	GG	AG	AG	AG	GG	AG	AA	GG	GG	AA	GG	AA	AA	GG	AA	AA
MC0744	PZE-102182682	GG	GG	GG	GG	GG	AG	GG	AA	GG	AG	AG	AA	GG	AG	AG	AG	GG	AA	AG	GG	AA	AG	AG	AA	GG	AG	GG	AG	AA	AG	AG	AG	AG	AG	AG	AG	AG	AG	GG	AG	GG	GG	GG	AA	AA	GG	GG	GG
MC0745	SYN28305	AG	AG	AG	AG	--	AA	AG	AA	AG	AA	AA	AG	AG	AG	AA	--	AG	--	AG	GG	AA	AA	GG	AG	AG	AG	AG	AA	AA	AG	AG	AA	AA	AA	AA	AA	AA	AG	GG	AG	AA	GG	AA	GG	AA	AA	GG	GG
MC0746	SYN8349	AG	AG	AG	AG	GG	AA	AG	AG	AG	AA	AA	GG	GG	AG	--	GG	AG	AG	AG	GG	AG	AA	GG	AG	AG	AG	AG	AG	AG	AG	AG	AA	AA	AA	AA	AA	AA	GG	GG	GG	AA	GG	AA	GG	AA	AA	GG	GG
MC0747	SYN7390	AG	AG	GG	GG	AG	GG	GG	AG	AG	GG	GG	AG	GG	GG	GG	AG	AG	GG	AG	GG	GG	AA	GG	AG	AG	AG	GG	AG	GG	AG	AG	GG	GG	GG	AG	GG	GG	AG	AG	AG	GG	GG	AA	AA	GG	AA	GG	GG
MC0748	PZE-102184436	GG	GG	AG	AG	AG	--	AG	GG	AA	AG	AG	AG	GG	GG	AG	--	AA	GG	AG	GG	GG	AG	AG	AG	GG	AG	AG	AG	GG	--	AA	GG	GG	GG	AG	GG	AA	AG	AG	GG	AA	GG	GG	AA	GG	GG	GG	GG
MC0749	PZE-102184764	GG	GG	AG	AG	GG	AG	AA	AA	AA	AG	GG	AG	AA	AG	AG	AG	AG	GG	GG	AG	GG	AG	AA	GG	AG	AG	AA	AG	AG	GG	GG	GG	AG	GG	AG	GG	GG	AG	AG	AG	AA	AA	GG	GG	GG	GG	GG	GG
MC0750	PZE-102185353	AG	AG	GG	GG	GG	GG	GG	GG	GG	AG	AG	AA	GG	GG	AG	AG	GG	GG	GG	AG	GG	GG	AG	AA	GG	GG	GG	GG	AG	AG	AG	GG	GG	AG	AG	AG	AA	AG	AG	AG	GG	GG	GG	AA	AA	GG	AA	GG
MC0751	SYN6348	AA	AA	AG	AG	AA	AA	AG	AG	AG	AA	AG	AA	GG	AA	AA	GG	AG	AA	AG	AG	AA	AG	GG	AA	AG	AA	AG	AG	AG	AG	AA	AG	AA	AA	AG	AA	AG	AG	AG	AG	AA	GG	AA	AA	AA	AA	AA	GG
MC0752	PZE-102186160	TT	TT	TT	TT	--	AT	TT	TT	AT	AT	TT	TT	TT	TT	AT	AT	AT	--	AT	TT	TT	AT	TT	AT	TT	AT	TT	AT	AT	TT	AT	TT	TT	TT	TT	TT	AT	TT	AT	AT	TT	TT	TT	TT	AA	TT	TT	TT
MC0753	SYN39029	AG	AG	AA	AA	AA	AA	AA	AG	AG	AA	AA	--	AA	AG	AA	GG	AG	AG	AG	AA	AA	GG	AG	AG	AG	AG	AA	AG	AA	AG	AA	AG	AG	AG	AA	AG	AG	AA	GG	GG	AA	AA	GG	GG	AA	GG	AA	AA
MC0754	PZE-102186773	AG	AG	AA	AA	AG	AA	AA	AG	AA	AA	AG	AG	AG	AA	AA	AG	AA	AA	AG	AA	AG	AG	AG	AA	AA	AA	AA	AA	AA	AG	AA	AG	AG	AG	AG	AG	AG	AA	AG	AA	AA	AA	AA	AA	AA	AA	GG	AA
MC0755	PZE-102186841	AG	AG	AA	AA	AG	AG	AA	GG	AG	AG	AG	GG	AA	AG	AG	--	AG	GG	AA	AG	AG	AG	AG	GG	AA	AA	AA	AG	AG	AA	AG	AA	AG	AG	AG	AG	AG	AG	AG	AA	AA	AA	AA	GG	GG	AA	GG	AA
MC0756	PUT-163a-148959370-566	AG	AG	AG	AG	GG	AG	GG	GG	AA	AG	GG	GG	GG	GG	AG	AG	AA	GG	GG	GG	GG	AG	AG	GG	AG	AG	AG	AG	GG	AG	GG	AA	GG	AA	AG	AA	AA	GG	AG	AG	AA	GG	AA	GG	GG	AA	GG	GG
MC0757	SYN30088	GG	GG	AA	AA	AG	AG	AA	AG	AG	AG	AG	--	AG	AA	AG	AG	AG	AG	AG	AG	AG	AG	AA	AG	AG	AG	AA	AG	AG	AG	AG	AA	AA	AA	AA	AA	AA	AG	AG	--	AA	AA	GG	AA	GG	GG	GG	AA
MC0758	SYN14627	AG	AG	AA	AA	AA	--	AA	AG	AG	AG	AA	AG	--	AG	AG	--	AG	--	AG	AG	GG	AA	AG	AG	AG	AG	AA	AG	AG	GG	AG	AG	AG	AG	AG	AG	GG	AG	AA	AG	AA	AA	GG	AA	AA	GG	AA	AA
MC0759	SYN14630	GG	GG	GG	GG	AA	AG	GG	GG	GG	AG	GG	GG	GG	GG	AG	AG	GG	AG	AG	GG	GG	AG	AG	AG	AG	AG	GG	GG	AG	AG	AG	GG	GG	GG	GG	GG	GG	AA	AA	GG	GG	GG	AA	GG	GG	GG	GG	GG
MC0760	SYN31203	AG	AG	AG	AG	--	AA	AG	AA	AA	AG	AA	AG	AG	AG	AG	AG	AA	AG	AG	AG	--	AG	GG	AG	AG	AG	AG	AA	AG	AA	AA	AA	AA	AA	AA	AA	AA	--	AA	GG	AA	GG	AA	AA	AA	AA	GG	GG
MC0761	SYN20256	AG	AG	GG	GG	AG	GG	AG	GG	AG	GG	AG	GG	AG	GG	GG	AG	AG	GG	AG	GG	GG	GG	GG	AG	AG	GG	GG	AA	AG	AG	GG	GG	AG	GG	GG	GG	GG	AG	GG	GG	GG	GG	AA	AA	GG	AA	GG	GG
MC0762	SYN37310	AG	AG	AA	AA	--	AG	AG	AG	GG	AA	AG	AA	AA	AA	AA	AG	GG	AA	AA	AG	--	GG	AA	AA	AG	AA	AA	GG	AA	AG	GG	AA	GG	AG	AG	AG	AA	AG	GG	AA	AA	AA	GG	AA	AA	GG	AA	AA
MC0763	SYN36604	AG	AG	AG	AG	AA	AA	AG	AA	AA	AG	AA	AG	AG	AG	AG	AG	AA	AG	AG	AG	--	AA	GG	AG	AG	AG	AG	AA	AG	AG	AA	AA	AA	AA	AA	AA	AG	AA	AA	GG	AA	GG	AA	AA	AA	AA	GG	GG
MC0764	PZE-102191781	AG	AG	AG	AG	GG	GG	AG	GG	GG	AG	GG	AG	AG	AG	AG	AG	GG	AG	AG	AG	--	GG	AA	AG	AG	AG	AG	GG	AG	AG	GG	GG	GG	GG	GG	GG	AG	GG	GG	AA	GG	AA	GG	GG	GG	GG	AA	AA
MC0765	SYN24935	AA	AA	AG	AG	GG	GG	AG	AG	AA	AG	GG	AA	AG	AA	AG	AG	AA	AA	AG	AG	GG	GG	AG	AG	AG	AG	AG	AG	AG	GG	GG	AG	GG	GG	GG	GG	GG	GG	GG	AA	GG	AA	GG	GG	AA	AA	AA	AA
MC0766	PZE-102192366	AG	AG	GG	GG	AA	AG	GG	AG	AG	AG	GG	AG	GG	AG	AG	--	AG	AA	AG	AG	AA	AA	AG	AG	GG	AG	GG	GG	AG	AG	AG	AA	GG	AA	AG	AA	AA	GG	AA	GG	GG	GG	GG	GG	AA	GG	AA	GG
MC0767	PZE-102192616	GG	GG	AG	AG	AG	AG	AG	GG	AG	AA	AG	AG	AG	AG	AA	--	AG	AA	AG	AG	GG	AG	GG	AA	AG	AA	AG	AG	AA	AA	AG	AA	AG	AG	AA	AG	AA	AA	AG	AG	AA	GG	AA	AA	AA	GG	GG	GG
MC0768	PZE-102192634	GG	GG	AG	AG	AG	AG	AG	GG	AG	AA	AG	AG	AG	AA	AA	AG	AG	AA	AG	AG	GG	AG	AG	AA	AG	AA	AG	AG	AA	AA	AG	AA	AG	AG	AA	AG	AA	AA	AG	AA	AA	GG	AA	AA	AA	GG	GG	GG
MC0769	PZE-102192657	AG	AG	AA	AA	AG	AA	AA	AG	AA	AG	AG	AG	AA	GG	GG	GG	AA	GG	GG	AA	AA	AA	AG	AG	AG	AG	AA	AG	AG	AG	AG	AG	AG	AA	AG	AA	AA	GG	AA	AG	AA	AA	GG	AA	GG	GG	AA	AA
MC0770	SYN26316	AC	AC	AA	AA	AC	AA	AA	CC	AA	AC	CC	CC	AC	CC	CC	CC	AA	CC	CC	AC	AC	AC	AC	CC	AC	AC	AA	CC	CC	CC	AC	CC	AC	AC	AC	AC	CC	CC	AA	AC	AA	AA	CC	CC	CC	CC	AA	AA
MC0771	SYN17595	AA	AA	AG	AG	GG	GG	AG	AG	GG	GG	AA	AG	AG	GG	GG	AG	GG	GG	AG	AG	GG	GG	AG	GG	AG	GG	AG	AG	GG	GG	GG	GG	AG	GG	GG	GG	GG	GG	GG	GG	GG	AA	GG	GG	GG	AA	AA	AA
MC0772	PZE-102192857	AA	AA	AC	AC	--	AC	AC	AA	AC	CC	AA	AA	AA	AC	AC	AC	AC	AC	AC	AA	AA	AC	AC	AC	AA	CC	AC	AA	AC	AC	AC	AC	AA	CC	AC	CC	AC	AC	AA	CC	CC	AA	AA	AA	AA	AA	AA	AA
MC0773	PZE-102193125	AA	AA	AA	AA	AC	AC	AA	AC	AC	AC	AA	AA	AA	AC	AC	--	AC	CC	AC	AA	AC	AA	AA	AC	AA	AC	AA	AA	AC	AA	AC	AC	AA	AA	AA	AA	AA	CC	AC	AC	AA	AA	AA	AA	CC	AA	AA	AA
MC0774	PZE-102193171	GG	GG	GG	GG	AG	AG	GG	GG	AG	GG	GG	AG	GG	AG	--	GG	AG	AG	GG	AG	AG	AA	GG	AG	GG	GG	GG	GG	AG	GG	AG	AG	GG	AA	GG	AA	AA	AG	AG	GG	GG	GG	GG	AA	AA	GG	GG	GG
MC0775	PZE-102193904	GG	GG	AA	AA	--	AG	AA	GG	AG	AG	AG	AG	AA	AG	AG	GG	AG	GG	AG	AA	AG	GG	AG	AG	AG	AG	AA	AG	AG	AG	GG	GG	GG	AG	AA	AG	GG	AG	GG	AG	AA	AA	GG	AA	GG	GG	GG	AA
MC0776	PZE-102194039	AC	AC	CC	CC	CC	CC	CC	AC	CC	AC	CC	AC	AC	CC	--	AC	CC	AC	AC	CC	AC	AC	AC	AC	AC	AC	CC	CC	AC	AC	CC	CC	AC	CC	AC	CC	CC	--	CC	AA	CC	CC	AA	CC	CC	CC	AA	CC
MC0777	PZE-102194052	AA	AA	AA	AA	AC	AC	AA	AC	AA	AC	AA	AC	AA	AA	AC	AC	AA	AC	AC	AC	AC	AA	AC	AC	AC	AC	AA	AA	AC	AA	CC	AA	AC	AA	AA	AA	AA	AA	AC	AC	AA	AA	CC	AA	AA	AA	AA	AA
MC0778	PZE-102194091	AG	AG	AG	AG	GG	GG	AG	AG	AG	GG	AG	AG	AG	AG	GG	AG	AG	GG	AG	AA	AG	AA	AG	AG	AG	GG	AG	AG	AG	GG	AG	AG	GG	AG	GG	AG	GG	GG	GG	GG	GG	AA	GG	AA	GG	AA	GG	AA
MC0779	SYN5839	AG	AG	AG	AG	AG	GG	AG	GG	AG	AG	AA	GG	GG	AG	AG	AG	AA	AG	AG	AG	AA	GG	GG	AG	AG	AG	GG	GG	AA	GG	AG	AG	GG	AA	GG	AA	AG	GG	GG	GG	GG	GG	AA	GG	AA	AA	GG	AA
MC0780	PZE-103001968	AG	AG	AG	AG	--	AG	AG	AA	AG	AA	AA	AA	AA	AA	AG	AA	AG	AG	AA	AA	GG	AA	AA	AG	AG	AG	AA	AG	GG	AG	AA	AG	GG	AG	AA	AG	AA	AG	AG	AA	AA	AA	GG	AA	GG	GG	AA	GG
MC0781	SYN772	AG	AG	AG	AG	GG	GG	AG	GG	AG	GG	AG	GG	GG	AG	AG	GG	GG	AG	AG	AG	AG	GG	GG	AG	AG	AG	GG	AA	AG	AA	GG	GG	GG	GG	GG	GG	GG	GG	GG	GG	GG	GG	AA	GG	AA	AA	GG	AA
MC0782	SYN39155	AC	AC	AC	AA	--	AA	CC	CC	AC	AA	CC	AC	AC	AA	AC	AC	AC	AA	AC	CC	AA	AA	CC	AC	AC	AA	AC	CC	AA	AA	--	AA	AC	AA	AC	AA	AC	AA	AA	AC	AA	CC	AA	CC	AA	AA	CC	AC
MC0783	SYN28626	AC	AC	CC	CC	AA	AC	AA	AC	AA	AC	AA	AA	AC	AA	AC	AC	AA	AC	AA	AC	AA	AA	AC	AC	AC	CC	AC	AA	AC	AC	AA	AA	AA	AA	AC	AA	AA	AA	AA	AC	CC	AA	CC	AA	CC	CC	AA	CC
MC0784	SYN28633	AG	AG	AG	AG	AG	GG	GG	AG	GG	GG	AG	AG	AG	AA	AA	AG	AG	AA	AA	AG	AG	AA	AG	AA	AG	AG	GG	GG	AA	AG	GG	AA	AG	AA	AG	AA	AG	GG	AG	AG	GG	GG	AA	AA	AA	AA	GG	AA
MC0785	PZE-103005573	AG	AG	AA	AA	AA	AG	AA	AG	AA	AA	GG	AG	--	AA	AG	AG	AA	AA	AG	AA	GG	AG	AG	AG	AA	AA	AA	AA	AG	AA	AG	AG	GG	AA	AA	AA	AA	AG	AG	AA	AA	AA	AA	AA	AA	GG	AA	AA
MC0786	SYN6763	AC	AC	AA	AA	AC	--	AA	AC	AC	AC	CC	AA	AC	AA	AC	--	AC	AA	AC	AC	AA	AC	AC	AC	AC	AC	AC	AC	AA	AA	CC	AC	AA	AA	AC	AA	AA	AC	AC	AA	AA	AA	CC	AA	AA	CC	AA	AA
MC0787	SYN15340	AG	AG	AG	AG	--	AG	AG	AA	AG	GG	AG	GG	AG	AG	AA	AG	AG	GG	GG	AA	AG	AA	AA	AA	AG	AG	AA	GG	AA	AA	AG	AG	AG	AG	AG	AG	AA	AG	AG	AG	GG	AA	GG	AA	AA	GG	AA	AA
MC0788	SYN5646	AA	AA	AA	AA	--	--	AG	GG	--	AG	AG	AG	--	AG	AG	GG	GG	AG	GG	GG	AA	AA	AG	AG	AG	AG	GG	AA	AA	GG	GG	AG	AG	AA	AG	AA	AG	AG	AA	GG	AA	GG	AA	GG	AA	AA	AA	AA
MC0789	PZE-103008616	GG	GG	AA	AA	AG	AG	AA	AA	AA	AA	AG	GG	AG	AG	AA	AA	AG	GG	GG	AA	AG	AG	AG	AA	AG	AG	AG	AA	AG	AA	AA	AA	AG	AA	AA	AA	AA	AG	AG	AG	AA	AA	GG	AA	AA	GG	GG	AA
MC0790	SYN10329	AA	AA	AG	AG	--	AG	AG	AG	GG	AG	AA	AG	GG	AG	AG	AG	GG	AG	AG	GG	AA	AG	GG	AG	AG	AG	GG	AG	AA	AG	GG	AA	AG	AG	AG	AG	GG	AG	AA	AG	AA	GG	AA	GG	AA	AA	AA	AA
MC0791	SYN31006	AA	AA	AG	AG	AG	AG	AG	AA	AG	AG	AA	AA	AG	AA	AA	AG	AG	AA	AA	GG	AA	AG	AG	AG	AG	AG	GG	AA	AA	AA	AG	AA	AA	AA	AG	AA	AA	AG	AA	AG	AA	GG	AA	AA	AA	AA	AA	GG
MC0792	PZE-103010658	GG	GG	GG	GG	AG	AG	GG	GG	AA	AG	AG	AA	AG	AG	AG	AG	AA	AG	AG	GG	AG	AG	AG	AG	AG	AA	AG	GG	AA	AA	AG	AA	AG	GG	AG	GG	AG	AG	AG	AG	GG	GG	AA	AA	AA	GG	GG	GG
MC0793	PZA03527.1	AA	AA	AG	AG	GG	AG	AG	GG	AG	GG	GG	GG	AG	GG	GG	GG	GG	AG	GG	AA	AG	AG	AA	AG	AA	GG	AG	GG	GG	AG	AG	GG	AG	GG	GG	GG	GG	AA	GG	AG	GG	AA	AA	AA	GG	AA	AA	AA
MC0794	PZE-103011869	CC	CC	AC	AC	AC	CC	AC	AA	AA	AC	CC	CC	AC	CC	CC	AC	AA	AC	CC	AC	CC	CC	AC	CC	AA	CC	AC	AC	CC	CC	AA	CC	CC	CC	CC	CC	CC	CC	CC	CC	CC	AA	AA	CC	CC	CC	CC	AA
MC0795	PUT-163a-18172180-1378	GG	GG	GG	GG	AA	AG	GG	AG	AG	AG	AG	AG	AG	AG	AA	AG	AG	AG	AA	GG	GG	GG	GG	AG	GG	GG	GG	AA	AA	AG	AG	AG	GG	AG	GG	AG	AA	GG	AG	AG	GG	GG	GG	GG	AA	GG	GG	GG
MC0796	PZE-103013339	AA	AA	AG	AG	--	AG	AG	AG	AA	AG	AG	AG	AA	AA	AG	AG	AG	AA	AA	AG	GG	AG	AA	AG	AA	GG	AG	AA	AG	GG	AG	AG	AA	AG	AG	AG	AG	AG	AG	GG	GG	AA	AA	GG	AA	AA	AA	AA
MC0797	PZE-103014951	AG	AG	AG	AG	AG	AG	AG	AG	AA	AG	AG	AA	AG	GG	AG	AA	AG	--	AG	AG	AG	AG	AG	AG	GG	GG	GG	GG	AG	AG	AA	AG	AA	AA	AG	AA	AG	AG	AA	AG	GG	GG	GG	AG	GG	AA	GG	AA
MC0798	SYN5737	GG	GG	GG	GG	AA	AG	AG	AG	AA	AG	AA	AG	AG	AG	AA	AA	AA	AA	AA	AG	AA	GG	GG	AA	AG	AG	GG	AA	AA	AG	AG	GG	AG	AG	GG	AG	AG	AG	AG	AG	GG	GG	AA	AG	AA	GG	GG	GG
MC0799	PZE-103015842	AG	AG	AG	AG	AG	AG	AG	AG	AG	AG	AG	AG	GG	GG	GG	AG	AG	GG	AG	AG	GG	AG	AG	GG	AG	GG	AG	AG	AG	GG	AG	--	GG	AG	GG	AG	GG	AG	AG	AA	GG	AA	GG	GG	GG	AA	GG	AA
MC0800	SYN13714	AG	AG	GG	GG	AG	AA	AG	AA	GG	GG	AA	AG	AG	AG	AA	AG	AG	AA	AA	GG	AG	AG	AG	AG	AG	AA	AG	AA	AG	AG	AG	AG	AA	AG	AA	AG	AG	AA	AG	AA	AA	GG	AA	AG	AA	AA	GG	GG
MC0801	SYN13710	AC	AC	AA	AA	--	AA	AA	AC	AC	AC	AC	AC	AC	CC	AC	CC	CC	CC	AC	AA	AC	CC	AA	AC	AC	AC	AA	AC	CC	AC	AC	CC	CC	CC	AA	CC	AC	AC	AA	AA	AA	AA	CC	AA	CC	CC	AA	AA
MC0802	SYN7561	AC	AC	AC	AC	CC	AC	AC	CC	AC	CC	CC	CC	AC	CC	CC	AC	CC	CC	CC	AA	CC	AC	AA	AC	AC	CC	AC	AC	CC	CC	CC	CC	CC	CC	CC	CC	CC	AC	AC	AA	CC	AA	CC	CC	CC	AA	CC	AA
MC0803	PZE-103018708	AA	AA	AC	AC	--	AC	AC	CC	AC	CC	CC	AC	AC	AC	CC	CC	CC	AC	CC	AA	AC	AC	AA	AC	AA	AA	AA	CC	CC	AC	CC	CC	CC	CC	AC	CC	AC	AC	AA	AC	CC	AA	AA	AA	CC	AA	AA	AA
MC0804	PZE-103019163	AG	AG	AA	AA	--	AA	AG	AA	AG	AG	GG	AA	AG	AG	AG	AG	GG	AG	GG	AG	AA	AG	AG	AG	AG	AA	AG	AA	GG	AG	GG	AA	AA	AA	AA	AA	AA	AG	AG	AA	AA	GG	AA	AA	GG	AA	GG	AA
MC0805	SYN12567	AC	AC	AA	AA	--	AC	AA	AC	AA	AA	AC	AC	AA	AC	AC	AA	AA	AC	AC	AA	AC	AC	AA	AC	AC	AA	AA	AC	CC	AA	AC	AA	AA	AA	AA	AA	AA	AA	AC	AA	AA	AA	CC	AA	CC	CC	AA	AA
MC0806	SYN12568	GG	GG	GG	GG	AG	AG	GG	GG	GG	GG	AG	AG	GG	AG	AG	GG	AG	AG	AG	GG	GG	AG	GG	AG	AG	GG	GG	AG	AA	AG	AG	AG	GG	GG	GG	GG	GG	AG	AA	GG	GG	GG	AA	GG	AA	GG	GG	GG
MC0807	PZE-103020945	AG	AG	AG	AG	GG	GG	GG	AA	AG	GG	GG	AG	AG	AG	GG	AG	AG	AG	GG	AG	AA	AG	AG	AG	GG	AA	AG	GG	GG	GG	GG	AA	AA	--	GG	--	GG	AA	AG	AG	GG	GG	GG	AA	GG	AA	GG	AA
MC0808	PUT-163a-14245173-338	AG	AG	AG	AG	AG	GG	AG	AG	AG	GG	AG	AA	AG	AA	AG	GG	AG	AG	AG	AA	AG	GG	AA	AA	AA	GG	AG	GG	AG	AG	GG	GG	GG	AG	AG	AG	GG	AG	GG	GG	GG	AA	AA	AA	AA	GG	AA	AA
MC0809	SYN33443	AA	AA	CC	CC	AA	AA	AA	AA	AC	AC	AA	AC	AC	AC	AA	AC	AC	AA	AA	AC	AC	AC	AC	AC	AC	AC	AC	AA	AA	CC	AA	AC	CC	AA	AA	AA	AC	AC	AC	CC	AA	AA	CC	CC	AA	AA	AA	CC
MC0810	PZE-103023274	GG	GG	AA	AA	AG	AG	AG	GG	AG	AG	AG	AG	AG	AA	AA	GG	AG	AG	AG	AG	GG	GG	AG	AA	GG	AG	AG	AG	AG	AG	AG	AG	AG	AA	AA	AA	AA	AA	GG	AA	AA	GG	GG	AA	AA	GG	GG	AA
MC0811	PZE-103025978	AA	AA	AC	AC	--	AC	CC	AC	AC	AC	AA	AC	CC	AA	AC	AC	AC	AC	AA	AC	AA	--	AC	AA	CC	AC	CC	AC	AA	AC	AA	AA	AC	AC	AC	AC	CC	AA	AA	AC	CC	CC	CC	AA	AA	AA	AA	AA
MC0812	PZE-103026083	AG	AG	AA	AA	AG	AA	AG	GG	AA	AA	AA	AG	--	AA	AA	AG	AA	AG	AA	AG	AG	GG	AG	AA	GG	GG	GG	AA	AA	GG	AG	GG	AA	AG	AA	AG	AG	AA	AG	GG	AA	GG	GG	AA	AA	GG	AA	AA
MC0813	PZE-103028604	AA	AA	AC	AC	AC	AC	AA	AA	AC	AC	AC	AC	AA	AC	AA	AC	AC	AA	AC	AC	AA	AC	AC	AC	AA	AA	AA	AA	AA	AA	CC	AA	AA	AC	AA	AC	AA	AA	AC	AA	AA	AA	AA	CC	AA	AA	AA	CC
MC0814	PZE-103029988	AA	AA	AC	AC	--	AA	AC	CC	AA	AC	AA	AC	CC	AA	AA	AA	AA	AA	AA	AC	AC	AA	AC	AA	AC	AA	AC	AA	AA	AC	AA	AC	AC	AC	AC	AC	AC	AC	CC	CC	AA	CC	AA	AA	AA	AA	AA	AA
MC0815	PZE-103030210	AG	AG	GG	GG	AG	AG	GG	GG	AG	AG	AG	GG	GG	GG	GG	AG	AG	AG	AG	GG	AG	AA	--	GG	AG	AG	GG	AG	AG	AG	AG	AG	GG	GG	GG	GG	AG	AG	AG	AG	GG	GG	AA	GG	GG	AA	GG	GG
MC0816	PZE-103030646	AG	AG	AG	AG	AA	AA	AA	GG	AA	AG	AA	AA	AG	AA	AA	--	AA	AG	AA	AA	AG	GG	AA	AA	AG	AG	AA	AA	AG	GG	AA	AG	AG	AG	AG	AG	AG	AG	AA	GG	AA	AA	GG	AA	AA	GG	AA	AA
MC0817	PZE-103031537	AG	AG	AG	AG	AG	AG	GG	AG	AG	AG	AG	AA	AG	AG	GG	AG	AG	AG	AG	AG	AA	AG	AG	AG	AG	AG	GG	AG	AG	AA	AA	AG	AG	AG	GG	AG	AG	AG	AA	AG	GG	GG	AA	AA	GG	AA	GG	AA
MC0818	PZE-103031549	AG	AG	GG	GG	AG	AG	AA	AG	AG	GG	AG	GG	AG	AG	AA	AG	AG	AG	AG	AG	GG	AG	AG	AG	AG	AG	AA	AG	AG	GG	GG	AG	GG	AG	AA	AG	AG	AG	GG	AG	AA	AA	GG	GG	AA	GG	AA	GG
MC0819	PZE-103031701	AA	AA	AG	AG	AG	AG	GG	AG	AG	AA	AA	GG	GG	AG	AG	AA	AG	AA	AA	GG	AG	AA	--	AG	AG	AA	AG	AG	AA	AG	AG	GG	AG	GG	GG	GG	GG	AG	GG	AA	GG	GG	AA	GG	AA	AA	AA	GG
MC0820	PZE-103031856	AG	AG	AG	AG	--	GG	AG	AG	GG	AG	GG	AG	AA	GG	GG	GG	GG	AG	GG	AG	AG	AG	AG	GG	AA	AA	AA	GG	GG	AG	GG	AG	GG	AG	GG	AG	AG	GG	GG	AG	GG	AA	AA	GG	GG	AA	GG	GG
MC0821	PZE-103031971	AG	AG	AG	AG	AG	AA	AA	GG	AA	AA	AA	GG	AA	AG	AA	--	AA	AG	AA	AG	GG	AG	AG	AG	AG	--	AG	AG	AA	AG	GG	AG	AG	GG	AA	GG	GG	AA	AG	AA	AA	AA	GG	GG	AA	GG	AA	GG
MC0822	PZE-103032109	AG	AG	AG	AG	AG	GG	AG	AA	GG	GG	GG	AA	AG	AG	GG	--	GG	AG	GG	AA	AA	AG	AA	AG	AA	AA	AA	AG	GG	--	AA	AG	AG	AA	GG	AA	AA	GG	AG	AG	GG	AA	AA	AA	GG	AA	GG	AA
MC0823	SYN36772	AG	AG	AA	AA	--	GG	AG	GG	GG	AG	GG	AG	AG	AG	GG	GG	GG	GG	GG	AA	GG	GG	AA	AG	AG	GG	AG	GG	GG	AG	GG	AA	AG	AG	GG	AG	AG	GG	GG	GG	GG	AA	GG	AA	GG	GG	AA	AA
MC0824	PZE-103033317	GG	GG	AG	AG	AG	AG	AG	AG	AG	AG	GG	AG	GG	GG	AG	AG	AG	AG	GG	GG	AG	GG	GG	GG	AG	GG	GG	AG	GG	AA	AA	AG	AG	AA	AA	AA	AA	--	AA	GG	AA	GG	AA	GG	GG	GG	GG	GG
MC0825	PZE-103033638	AC	AC	AC	AC	AC	AC	AC	AC	AC	AC	AC	AC	AA	AC	CC	AA	AC	CC	AC	AA	CC	AC	AA	AC	AC	AC	AA	CC	CC	CC	AA	AC	CC	AC	CC	AC	AA	AC	AA	AC	CC	AA	CC	AA	CC	AA	CC	AA
MC0826	PZE-103034323	CC	CC	AC	AC	--	AA	AC	AC	AA	AC	AC	AC	--	AC	AC	AC	AA	CC	AC	AC	CC	AC	AC	AC	CC	--	CC	AA	CC	AC	CC	CC	CC	CC	AA	CC	CC	CC	AC	AC	AA	CC	CC	AA	CC	CC	CC	AA
MC0827	PZE-103034540	GG	GG	AG	AG	AG	--	AG	AG	AA	AG	AG	AG	GG	AG	AG	AG	AA	--	AG	AG	GG	AG	AG	AG	GG	--	GG	AA	GG	AG	AG	GG	AG	GG	AA	GG	GG	GG	AA	AG	AA	GG	GG	AA	GG	GG	GG	AA
MC0828	PZE-103034545	AA	AA	AG	AG	AG	GG	AG	AG	GG	GG	AG	AG	AA	AA	AG	AG	GG	AA	AG	AA	AA	AG	AA	AA	AA	AA	AA	GG	AA	GG	AG	AA	AG	AG	GG	AG	AG	AG	GG	AG	GG	AA	AA	AA	AA	AA	AA	AA
MC0829	PZE-103035114	AA	AA	AG	AG	AG	AA	AA	GG	AA	AG	AA	AA	AG	AA	AA	AG	AA	AA	AA	AA	GG	AG	AA	AA	AA	AG	AA	AG	AA	AG	GG	AG	GG	GG	AA	GG	GG	GG	GG	AG	AA	AA	AA	AA	AA	AA	AA	AA
MC0830	SYN32859	AG	AG	AG	AG	--	--	AA	GG	AA	AG	AG	AG	AG	AG	AG	AG	AA	GG	AG	AA	AG	GG	--	AG	AG	AA	AA	AG	GG	AG	GG	AA	AG	AG	AG	AG	AG	AG	AG	AG	AA	AA	GG	AA	GG	GG	AA	AA
MC0831	PZE-103035649	AA	AA	AA	AA	AC	AA	AA	CC	AA	AA	AA	AC	AC	AA	AA	AC	AA	AA	AA	AA	CC	AC	AA	AA	AA	AC	AA	AC	AA	AC	AC	CC	AC	CC	AC	CC	CC	CC	CC	AC	AA	AA	AA	AA	AA	AA	AA	AA
MC0832	PZE-103036000	AC	AC	AC	AC	--	AC	AA	AA	AC	CC	CC	AC	AA	AC	AC	AC	AC	AC	CC	AA	AA	AA	AA	AC	AA	AA	AA	AA	CC	CC	AC	AA	CC	AA	AC	AA	AA	AC	AC	AC	AA	AA	AA	AA	CC	AA	CC	AA
MC0833	PZE-103036157	AG	AG	AG	AG	AG	AG	GG	AA	AG	AA	AA	AG	GG	AG	AG	AA	AG	AA	AA	GG	AG	AA	GG	AG	AG	AG	GG	AG	AA	AA	AG	AG	GG	AG	GG	AG	AG	GG	GG	--	GG	GG	AA	GG	AA	AA	GG	GG
MC0834	PZE-103036266	AA	AA	AC	AC	--	AC	AC	CC	AC	CC	AC	AC	CC	AA	AA	CC	AC	AA	AC	AC	AC	AC	AC	AA	AC	AC	CC	AC	AA	CC	AA	AC	AC	AC	AA	AC	AC	CC	AC	AC	AA	CC	AA	AA	AA	AA	AA	AA
MC0835	PZE-103036305	AG	AG	AG	AG	AG	AG	AG	AG	AG	AA	AG	AG	AA	GG	GG	--	AG	GG	AG	AG	AG	GG	AG	GG	AG	AG	AA	GG	GG	AA	AA	AA	AG	AA	AG	AA	AA	AA	AA	--	GG	AA	GG	GG	GG	GG	AA	GG
MC0836	SYN9230	AG	AG	AA	AA	GG	AG	AG	AG	AG	AG	GG	AG	AG	AG	AG	--	AG	AG	GG	AG	AA	AG	AG	AG	AG	AA	AG	AA	GG	AG	GG	AG	AG	AG	AG	AG	AG	AG	AG	AA	AA	GG	AA	AA	GG	AA	GG	AA
MC0837	PZE-103036644	AA	AA	AA	AA	AA	AG	AA	AG	AG	AG	AG	AG	AG	--	AA	AG	AG	AA	AG	AA	AA	AG	--	AA	AA	AG	AG	AG	AA	AA	AA	AG	--	AA	AA	AA	AA	--	AA	AG	AA	AA	AA	AA	AA	AA	AA	AA
MC0838	SYN19404	AG	AG	AG	AG	AG	AG	AG	AA	AG	AG	GG	GG	GG	GG	AG	AG	AG	AG	GG	GG	GG	GG	GG	GG	AG	--	GG	AA	GG	AG	AG	AG	AG	AG	AA	AG	AA	GG	AG	GG	AA	GG	AA	GG	GG	GG	AA	GG
MC0839	PZE-103037641	AG	AG	GG	GG	GG	AG	GG	AG	AG	AG	AG	AG	GG	GG	GG	--	AG	AG	AG	GG	AG	AG	--	GG	AG	GG	GG	GG	GG	AG	AG	GG	GG	GG	GG	GG	GG	GG	AG	GG	GG	GG	AA	GG	GG	AA	GG	GG
MC0840	PZE-103038375	AA	AA	AG	AG	--	AG	AA	AA	AG	AG	AG	GG	AA	AG	AA	AG	AG	AA	AG	AG	AG	AG	AG	AG	AA	AA	AA	AA	AA	AG	AA	AA	AA	AA	AA	AA	AA	AG	AA	AG	AA	AA	AA	GG	AA	AA	AA	GG
MC0841	SYN10017	AA	AA	AA	AA	AA	AG	AA	AG	AG	AG	AG	AG	AA	AA	AA	GG	AG	AG	AG	AA	AG	AA	AA	AA	AG	AA	AA	AA	AA	AG	AA	AA	AA	AG	AA	AG	AA	AA	AG	AA	AA	AA	GG	AA	AA	AA	AA	AA
MC0842	SYN669	GG	GG	AA	AA	AG	AA	AG	AG	AA	AA	AA	AA	AG	AA	AA	AG	AA	AA	AA	AG	AA	AA	AG	AA	AG	AA	AG	AA	AA	AA	AG	GG	GG	GG	AG	GG	AG	AA	AG	AG	AA	GG	AA	AA	AA	GG	GG	AA
MC0843	PZE-103042086	AA	AA	AA	AA	AA	AG	AG	GG	AG	AG	AG	AG	GG	AA	AA	GG	AG	AA	AG	AG	AG	AG	AG	AA	AG	AG	AG	AG	AA	AA	AG	AG	GG	AG	AG	AG	AA	AA	AA	AG	AA	GG	AA	AA	AA	AA	AA	AA
MC0844	SYN18834	AC	AC	AA	AA	--	AC	AC	AA	AC	AA	AC	AA	AA	AC	CC	AA	AC	CC	AC	AA	AA	AA	AA	AC	AC	AC	AC	AC	CC	AA	AC	AA	AA	AA	AC	AA	AA	--	CC	AA	CC	AA	CC	AA	CC	AA	CC	AA
MC0845	ZM013524-0806	GG	GG	AG	AG	GG	AA	AG	AG	AA	AA	AG	GG	GG	GG	AG	AG	AA	GG	AG	GG	GG	AG	GG	GG	GG	AG	AG	AA	GG	GG	GG	AG	GG	AG	AG	AG	AG	GG	GG	GG	AA	GG	GG	GG	GG	GG	GG	GG
MC0846	PZE-103043134	GG	GG	AG	AG	AG	AA	AA	AG	AA	AA	AA	AG	AA	AG	AA	AG	AA	AG	AA	AG	GG	AG	AG	AG	AG	AG	AA	AA	AA	AG	AG	AG	GG	AG	AA	AG	AG	AA	AG	AG	AA	AA	GG	GG	AA	GG	GG	GG
MC0847	PZE-103043270	AG	AG	AG	AG	AG	GG	GG	GG	GG	GG	AG	AA	AG	AA	AG	GG	GG	AG	AG	AG	AG	AG	AG	AA	GG	GG	GG	GG	AA	AG	GG	GG	GG	GG	GG	GG	GG	AA	AG	AG	GG	GG	GG	AA	AA	AA	GG	AA
MC0848	SYN18260	AA	AA	AC	AC	AA	AA	AC	AC	AA	AA	AA	CC	AC	AC	AA	AC	AA	AA	AA	CC	CC	AA	CC	AC	AC	AC	AC	AA	AA	AC	AC	AC	AC	AC	AC	AC	AA	AA	AA	AA	AA	CC	AA	CC	AA	AA	AA	CC
MC0849	SYN879	GG	GG	AA	AA	AG	AG	AA	GG	AG	AG	AG	AG	AG	AA	AA	GG	AG	AG	AG	AA	AG	--	AA	AA	AG	AG	AA	AG	AA	AA	AG	AG	AG	AG	AA	AG	AG	AG	GG	AG	AA	AA	GG	AA	AA	GG	GG	AA
MC0850	PZE-103044618	AA	AA	AG	AG	AG	AG	AG	AA	AG	AG	AG	AA	AG	AG	GG	AA	AG	GG	AG	AA	AA	AG	AA	AG	AG	AG	AG	AG	GG	AG	AA	AA	AA	AA	AG	AA	AG	AG	AA	AA	GG	AA	GG	AA	GG	AA	AA	AA
MC0851	PZE-103044652	GG	GG	AA	AA	AG	AG	AA	AG	AG	AG	AG	AG	AA	AA	AA	AG	AG	AA	AG	AA	AA	AG	AA	AA	AA	--	AA	AG	AA	AG	AG	AG	AG	AG	AA	AG	AG	--	GG	GG	AA	AA	AA	AA	AA	GG	GG	AA
MC0852	PZE-103044762	GG	GG	AG	AG	AG	AG	AG	GG	AG	AG	AG	GG	AG	AG	AA	GG	AG	AA	AG	GG	GG	AG	GG	AG	AG	AG	AG	AG	AA	AG	GG	GG	GG	GG	AG	GG	AG	--	GG	GG	AA	GG	AA	GG	AA	GG	GG	GG
MC0853	PZE-103045276	GG	GG	AG	AG	GG	AG	AG	AG	AG	AG	AG	AG	--	AG	GG	AG	AG	GG	AG	AA	AG	AA	AA	AG	AG	GG	AG	AG	GG	AG	AG	AA	AG	AA	AG	AA	AA	--	GG	AG	GG	AA	GG	AA	GG	GG	GG	AA
MC0854	PZE-103045639	AA	AA	AA	AA	AA	AG	AA	AG	AG	AG	AG	AG	AA	AA	AA	AG	AG	AG	AG	AA	AA	AG	AA	AA	AG	AA	AA	AG	AA	AA	AA	AA	AA	AA	AA	AA	AA	GG	AG	AG	AA	AA	GG	AA	AA	AA	AA	AA
MC0855	PZE-103045772	CC	CC	AC	AC	AC	AA	AC	AC	AA	AA	AA	AC	CC	AC	AA	AC	AA	AA	AA	CC	CC	AA	CC	AC	AC	AC	AC	AA	AA	AC	CC	AC	AC	AA	AC	AA	AA	AC	AC	AC	AA	CC	AA	CC	AA	CC	CC	CC
MC0856	PUT-163a-84969550-4459	AG	AG	GG	GG	--	AG	AG	AA	AG	AG	AG	AG	--	GG	GG	AA	AG	AG	AG	AG	AG	AG	AG	GG	AA	AG	AG	AG	GG	AA	GG	AA	GG	AG	AG	AG	AA	AA	AG	AG	GG	AA	AA	GG	GG	AA	GG	GG
MC0857	PZE-103046510	AG	AG	AA	AA	AA	AA	AG	AG	AA	AA	AA	AA	AG	AA	AA	AG	AA	AG	AA	AG	AG	AA	AG	AA	GG	AG	AG	AA	AA	AA	AG	AG	GG	AG	AA	AG	AG	GG	AA	AG	AA	GG	GG	AA	AA	GG	AA	AA
MC0858	PZE-103046832	GG	GG	AA	AA	AG	AA	AG	AG	AA	AA	AA	AA	GG	AA	AA	AG	AA	AG	AA	AG	AG	AA	AG	AA	GG	AG	AG	AA	AA	GG	GG	AG	GG	GG	AA	GG	GG	GG	GG	GG	AA	GG	GG	AA	AA	GG	GG	AA
MC0859	PZE-103048205	AC	AC	AC	AC	AC	CC	AC	CC	CC	CC	CC	AC	AC	AC	CC	CC	CC	CC	CC	AA	AC	CC	AA	AC	AC	--	AC	CC	CC	CC	AC	AC	AA	AC	CC	AC	AA	AC	AC	AA	CC	AA	CC	AA	CC	CC	AA	AA
MC0860	PZA01447.1	AG	AG	AA	AA	AA	AA	AG	AA	AG	AA	AA	AG	AG	AA	AG	AA	AG	AA	AA	AA	AG	GG	--	AA	AA	--	AG	AG	AA	AG	AG	GG	AA	AG	GG	AG	GG	AG	AA	AG	GG	AA	AA	AA	AA	GG	AA	AA
MC0861	PZE-103049573	AG	AG	GG	GG	GG	GG	AG	GG	AG	GG	GG	AG	AG	GG	AG	GG	AG	GG	GG	GG	--	AA	--	GG	GG	--	AG	AG	GG	AG	AG	AA	AG	AG	AA	AG	AA	AA	GG	AA	AA	GG	GG	GG	GG	AA	GG	GG
MC0862	PZE-103049695	AG	AG	AG	AG	AG	--	AG	AA	AG	AG	AG	AA	AG	AG	GG	AA	AG	GG	AG	AA	AA	AA	AA	AG	AG	AG	AG	AG	GG	AG	AA	AA	AG	AG	AG	AG	AG	AG	AA	AA	GG	AA	GG	AA	GG	GG	AA	AA
MC0863	PZE-103049728	AC	AC	CC	CC	--	AC	AC	AA	AC	AA	AA	AC	AC	AC	AC	--	AC	AC	AA	AC	AC	AC	AC	AC	AC	AC	AC	AC	AA	AA	AA	AA	AC	AC	AC	AC	AC	AC	AA	AA	CC	AA	CC	CC	AA	CC	AA	CC
MC0864	PZE-103049948	CC	CC	AC	AC	AC	AC	AC	AC	CC	--	AC	CC	AA	AC	AC	AC	CC	AC	AC	AC	CC	AC	AC	AC	AC	CC	AC	CC	AA	AC	CC	CC	CC	AA	CC	AA	CC	AA	CC	CC	CC	AA	CC	CC	AA	CC	CC	CC
MC0865	SYN31096	GG	GG	AG	AG	GG	AG	AA	AG	AA	AG	AG	AG	AG	GG	AG	AG	AA	GG	AG	AG	AG	AG	AG	GG	AG	AA	AA	AA	GG	AA	AG	AA	AG	AA	AA	AA	AA	AG	AG	AG	AA	AA	GG	GG	GG	GG	GG	GG
MC0866	PZE-103050166	CC	CC	AC	AC	--	AC	AA	AC	AA	AC	AC	AC	AC	CC	AC	AC	AA	CC	AC	AC	AC	AC	AC	CC	AC	AA	AA	AA	CC	AA	AC	AA	AC	AA	AA	AA	AA	AC	AC	AC	AA	AA	CC	CC	CC	CC	CC	CC
MC0867	PZE-103050226	AA	AA	AG	AG	AA	AG	GG	AG	GG	--	AG	AG	AG	AA	AG	AG	GG	AA	AG	AG	AG	AG	AG	AA	AG	GG	GG	GG	AA	GG	AG	GG	AG	GG	GG	GG	GG	AG	AG	AG	GG	GG	AA	AA	AA	AA	AA	AA
MC0868	PZE-103050268	AA	AA	AG	AG	--	AG	GG	AG	GG	AG	AG	AG	AG	AA	AG	AG	GG	AA	AG	AG	AG	AG	AG	AA	AG	GG	GG	GG	AA	GG	AG	GG	AG	GG	GG	GG	GG	AG	AG	AG	GG	GG	AA	AA	AA	AA	AA	AA
MC0869	SYN564	AA	AA	AG	AG	--	AG	GG	AG	GG	AG	AG	AG	AG	AA	AG	AG	GG	AA	AG	AG	AG	AG	AG	AA	AG	GG	GG	GG	AA	GG	AG	GG	AG	GG	GG	GG	GG	AG	AG	AG	GG	GG	AA	AA	AA	AA	AA	AA
MC0870	PZE-103050495	AG	AG	GG	GG	GG	AG	AG	AG	AA	AG	AG	AG	GG	GG	AG	AG	AA	AG	AG	GG	GG	AG	GG	GG	AG	AG	AG	AA	GG	AG	AG	GG	GG	AG	AG	AG	AG	AG	GG	GG	AA	GG	AA	GG	GG	AA	GG	GG
MC0871	PZE-103050833	AG	AG	GG	GG	GG	AG	AG	AG	AG	AG	AG	AG	AA	GG	GG	AG	AG	AG	AG	AG	AG	AG	AG	GG	AA	AG	AG	AG	GG	GG	AG	AA	AG	AA	AG	AA	AG	AG	GG	--	GG	AA	AA	GG	GG	AA	GG	GG
MC0872	PZA00627.1	AC	AC	CC	CC	--	AC	AC	AC	CC	AC	AC	CC	AC	AC	AC	AC	CC	AC	AC	AC	AC	CC	AC	AC	AC	AC	AC	CC	AA	CC	AA	AA	CC	AC	CC	AC	AC	AA	AA	CC	CC	AA	CC	CC	AA	CC	AA	CC
MC0873	PZE-103051979	AG	AG	GG	GG	AG	AG	GG	AG	AG	AG	AG	AG	GG	--	GG	AG	AG	AG	AG	GG	GG	AG	GG	GG	AG	GG	GG	AG	GG	GG	AA	GG	AG	GG	GG	GG	GG	GG	AG	GG	GG	GG	AA	GG	GG	GG	AA	GG
MC0874	PUT-163a-78074087-4086	AC	AC	AC	AC	AC	AC	AC	AC	CC	AC	AC	CC	AA	AC	AC	AC	CC	AC	AC	AC	CC	CC	AC	AC	AC	--	AC	AC	AA	AA	AC	AA	AC	AA	AC	AA	AC	AA	CC	CC	CC	AA	CC	CC	AA	AA	CC	CC
MC0875	PUT-163a-78113073-4313	AA	AA	AG	AG	AG	AG	AA	GG	AG	GG	GG	AG	AA	AG	AG	--	AG	GG	GG	AA	AG	GG	--	AG	AG	AG	AA	GG	GG	AG	AG	AA	GG	AG	AG	AG	AA	AG	AG	AG	AA	AA	GG	AA	GG	AA	AA	AA
MC0876	SYN18103	GG	GG	GG	GG	AG	--	AG	AG	GG	AG	AG	GG	AG	AG	AG	AG	GG	AG	AG	AG	GG	GG	AG	AG	AG	GG	AG	AG	AA	GG	GG	AA	GG	AA	GG	AA	AG	GG	GG	GG	GG	AA	GG	GG	AA	GG	GG	GG
MC0877	PZE-103052720	AG	AG	AA	AA	AG	AG	AA	AG	AG	AG	AG	AG	AA	AA	AA	AG	AG	AA	AG	AA	AG	AG	AA	AA	AA	AG	AA	AG	AA	AA	AG	GG	AA	GG	AA	GG	AG	AA	GG	AA	AA	AA	AA	AA	AA	AA	GG	AA
MC0878	PZE-103054571	AT	AT	AA	AA	AT	AT	AT	AA	AA	AA	AA	AA	TT	AA	AA	AA	AA	AA	AA	AT	AT	AT	AT	AA	AT	AA	AT	AA	AA	AA	TT	TT	AT	AT	AA	AT	AT	AA	AT	AA	AA	TT	AA	AA	AA	AA	TT	AA
MC0879	PZE-103055256	AG	AG	AA	AA	GG	GG	AG	AG	AG	AG	GG	AG	GG	AG	AG	AG	AG	AG	GG	AG	AA	GG	AG	AG	AG	AA	AG	AG	AG	AG	GG	AG	AG	AA	AA	AA	AA	AA	AG	AG	AA	GG	AA	AA	GG	AA	GG	AA
MC0880	SYN31435	AG	AG	GG	GG	AA	AA	AG	AG	AG	AG	AA	AG	AG	AG	AG	AG	AG	AG	AA	AG	GG	AA	AG	AG	AG	GG	AG	AG	AG	AG	AA	AG	AG	GG	GG	GG	GG	GG	AG	AG	GG	AA	GG	GG	AA	GG	AA	GG
MC0881	PZE-103056064	AA	AA	GG	GG	AG	AG	AG	AA	AA	AG	AG	AG	AG	GG	AG	AA	AG	GG	AG	GG	GG	AA	GG	GG	GG	AG	AG	AG	GG	AG	AG	GG	GG	GG	AG	GG	AG	GG	AG	AG	AA	GG	GG	GG	GG	AA	AA	GG
MC0882	SYN8696	AG	AG	AG	AG	AG	AG	GG	AG	GG	AG	GG	GG	GG	GG	GG	AG	AG	AG	GG	GG	AG	AG	GG	GG	AG	AG	GG	AG	AG	AG	AA	AG	AA	AG	AG	AG	GG	AA	AA	AA	GG	GG	AA	GG	GG	GG	AA	GG
MC0883	PZE-103059411	AA	AA	AA	AA	AC	--	AC	AA	AA	AC	AC	AC	AC	AC	AC	AA	AA	AC	AC	AC	AC	AC	AC	AC	AC	AA	AC	AA	CC	AA	AC	AC	AC	AC	AA	AC	AC	AC	AA	AC	AA	CC	AA	AA	CC	AA	AA	AA
MC0884	PZE-103060293	AG	AG	AG	AG	AA	GG	AG	GG	GG	--	AG	AA	AG	AA	AG	--	GG	AA	AG	AA	AG	AG	AA	AA	AA	GG	AG	GG	AG	GG	AA	AG	AA	AG	GG	AG	GG	AG	AA	AG	GG	AA	AA	AA	AA	GG	AA	AA
MC0885	PZE-103061735	AC	AC	AC	AC	AC	AA	AC	AC	AC	AC	AA	AA	AC	AA	AC	AC	AA	AA	AA	AA	AA	AC	AA	AA	AA	AC	AC	AA	AA	CC	AC	AA	AC	AA	AC	AA	AC	--	AC	AC	CC	AA	AA	AA	AA	AA	CC	AA
MC0886	PZE-103063827	GG	GG	GG	GG	AG	AG	AA	AA	AA	AG	AA	GG	AG	AG	AA	AA	AG	AG	AA	AG	GG	AG	AG	AG	AG	AG	AA	AG	AA	AG	GG	AG	GG	AG	AG	AG	AG	AG	GG	GG	AA	AA	GG	GG	AA	GG	GG	GG
MC0887	PZE-103063925	GG	GG	GG	GG	GG	AA	AA	AA	AA	AG	AG	GG	AA	GG	AG	AA	AG	AG	AG	AG	GG	AG	AG	GG	AA	AG	AA	AG	AG	AG	GG	AA	AG	AA	AG	AA	AG	AA	AG	AG	AA	AA	AA	GG	GG	GG	GG	GG
MC0888	PZE-103065379	GG	GG	AG	AG	AG	AG	AG	AA	AG	AA	AA	AG	AG	AG	AG	--	AA	AG	AA	AG	AA	AG	AG	AG	AG	AG	AG	AA	AG	AA	GG	AG	GG	AG	AG	AG	AA	AG	GG	AG	GG	AA	GG	GG	AA	GG	GG	GG
MC0889	SYN13813	AG	AG	GG	GG	GG	AG	GG	AG	AG	AG	AG	AG	AG	GG	GG	AG	AA	AG	AG	GG	GG	GG	GG	GG	AG	GG	GG	AG	AG	AG	GG	AG	AG	AG	GG	AG	GG	AG	GG	AG	GG	GG	AA	GG	GG	AA	GG	GG
MC0890	SYN35155	AG	AG	GG	GG	AG	AG	AG	AG	GG	AG	AG	GG	--	AG	AG	AG	GG	AG	AG	AG	GG	AA	AG	AG	AG	GG	AG	GG	AG	GG	AG	AG	GG	AA	GG	AA	AG	AG	GG	GG	GG	AA	GG	GG	AA	AA	GG	GG
MC0891	PZE-103067707	AA	AA	GG	GG	AA	AG	AG	AG	AA	AG	AA	AG	GG	AG	AA	AG	AG	AG	AA	GG	AA	AA	GG	AG	GG	AA	AG	AA	AG	AG	AA	GG	GG	GG	AG	GG	GG	AG	AG	AG	AA	GG	GG	GG	AA	AA	AA	GG
MC0892	SYN38653	AG	AG	GG	GG	AG	AG	--	GG	AG	GG	GG	GG	AG	--	AG	--	GG	GG	GG	AG	AG	AG	AG	GG	AG	AA	AA	AG	GG	GG	AA	AG	AA	AA	AG	AA	AG	AG	AG	AG	AA	AA	GG	GG	GG	GG	AA	GG
MC0893	PZE-103069234	AA	AA	AA	AA	AC	AC	AC	CC	AC	AC	CC	AC	AC	AC	AC	--	CC	CC	CC	AC	AC	CC	AC	AC	CC	AA	AC	AC	AC	AC	AA	AA	AC	AC	AC	AC	AA	AC	CC	CC	AA	CC	CC	AA	CC	AA	AA	AA
MC0894	PZE-103069521	AA	AA	AG	AG	AG	AG	AA	AA	AA	AG	AG	AA	AA	AG	AG	--	AA	GG	AG	AA	AA	AG	AA	AG	AG	AA	AA	AA	AG	AA	AA	GG	AG	AG	AA	AG	AG	--	AA	AA	AA	AA	GG	AA	GG	AA	AA	AA
MC0895	SYN28954	AA	AA	AA	AA	AG	AG	GG	AG	AG	AG	AG	AA	GG	GG	GG	AG	AG	AG	AG	AG	AA	AG	AG	AG	AG	AG	GG	AG	AG	AG	AG	GG	AG	AG	GG	AG	GG	AG	AG	AG	GG	GG	AA	AA	GG	AA	AA	AA
MC0896	PZE-103071320	CC	CC	CC	CC	AC	AC	AA	CC	AC	AC	AC	CC	AC	AA	AA	--	CC	AC	AC	AC	CC	AC	AC	AC	AC	AC	AA	AC	AC	AC	CC	AA	AC	AC	AA	AC	AA	AC	CC	CC	AA	AA	CC	CC	AA	CC	CC	CC
MC0897	PZE-103071817	CC	CC	AC	AC	AC	AC	AC	AC	AC	AC	AC	AC	AC	--	AA	AC	AC	AC	AC	AC	AC	CC	AC	AA	CC	AA	AC	AC	AC	AC	AC	AC	AC	AC	AA	AC	AC	AC	CC	CC	AA	CC	CC	AA	AA	CC	CC	AA
MC0898	PZE-103071922	AA	AA	AG	AG	AA	AG	AG	AG	GG	--	AG	GG	AG	AG	AG	AG	AG	AG	AG	AG	AG	AA	AG	AG	AG	GG	AG	GG	AA	GG	AA	AA	AG	AA	AG	AA	AG	AG	AG	AA	GG	AA	GG	GG	AA	AA	AA	GG
MC0899	PZE-103072593	AA	AA	AG	AG	--	AG	AG	AG	AG	AG	AG	GG	GG	--	AA	AG	AG	AA	AG	GG	AG	AA	--	AG	AG	AG	AG	AG	AA	GG	AA	AG	AG	AG	AA	AG	AA	AG	AG	AA	AA	GG	AA	GG	AA	AA	AA	GG
MC0900	PUT-163a-148941943-446	CC	CC	CC	CC	CC	CG	CC	CG	CG	CG	CG	CG	CC	CC	CC	CG	CG	CG	CG	CC	CC	CG	CC	CC	CG	CC	CC	CG	CC	GG	CG	CG	CC	GG	CC	GG	GG	CC	CG	CC	CC	CC	GG	CC	CC	CC	CC	CC
MC0901	SYN28259	GG	GG	AG	AG	AG	--	GG	AA	AG	AG	AA	AA	--	AG	AG	AA	AA	AA	AA	AG	AA	AA	AG	AA	AG	AG	GG	AG	AG	AA	AG	AA	AG	AA	AG	AA	AG	AG	AA	AA	GG	GG	AA	AA	AA	GG	GG	AA
MC0902	PZE-103074332	AA	AA	GG	GG	AA	AG	AG	AG	AG	AG	AA	AG	AG	AG	AG	AG	AG	AG	AA	AG	GG	AG	AG	AG	AG	GG	AG	AG	AA	AG	AG	GG	AG	GG	AG	GG	GG	--	AA	AA	GG	AA	GG	GG	AA	AA	AA	GG
MC0903	SYN15942	AG	AG	AA	AA	AG	AG	AG	GG	GG	AG	GG	AG	AG	GG	GG	--	GG	GG	GG	AA	GG	AG	--	AG	AG	GG	AG	GG	AG	GG	AG	AG	GG	AG	AG	AG	GG	AG	GG	GG	GG	AA	GG	AA	GG	GG	AA	AA
MC0904	PZA03505.1	AA	AA	AA	AA	AC	AC	AC	CC	CC	AC	CC	AC	AA	CC	CC	CC	CC	CC	CC	AA	CC	CC	--	AC	AC	CC	AC	CC	AC	AC	AC	AA	CC	AA	AC	AA	AC	AC	CC	CC	CC	AA	CC	AA	CC	AA	AA	AA
MC0905	PZE-103075603	AA	AA	GG	GG	AG	AG	AG	GG	GG	GG	GG	GG	AG	GG	GG	--	GG	AG	GG	AG	GG	AG	AG	GG	AA	GG	AG	GG	AG	GG	AG	GG	GG	AG	AG	AG	GG	AG	GG	GG	GG	AA	AA	GG	GG	AA	AA	GG
MC0906	PZE-103075978	GG	GG	AG	AG	--	AG	AG	AG	AA	AA	AG	AG	AG	AG	AG	AG	AG	GG	AG	GG	GG	GG	GG	GG	GG	AG	AG	AA	GG	AG	GG	AA	AG	AG	AA	AG	AA	AG	AG	AG	AA	GG	GG	GG	GG	GG	GG	GG
MC0907	PZE-103076545	AA	AA	AA	AA	AG	AG	AG	AG	GG	AG	GG	AG	AG	GG	GG	AG	GG	AG	GG	AA	AA	AA	AA	AG	AA	AG	AG	GG	AG	AA	AA	AA	AG	AG	GG	AG	AG	AG	AG	AG	GG	AA	AA	AA	GG	AA	AA	AA
MC0908	PZE-103076837	AA	AA	AA	AA	AC	AC	AC	AA	AC	AA	AC	AA	AC	--	CC	AA	AC	AC	AC	AA	AA	--	AC	AC	AA	AC	AC	AC	AC	AC	AA	CC	AC	CC	CC	CC	CC	AC	AA	AC	CC	AA	AA	AA	CC	AA	AA	AA
MC0909	PZE-103077003	AA	AA	AA	AA	AC	CC	CC	CC	CC	AC	CC	AC	CC	CC	CC	--	CC	AC	CC	AC	CC	CC	AC	AC	AC	CC	CC	CC	AC	CC	AC	CC	AC	CC	CC	CC	CC	CC	AC	AC	CC	CC	AA	AA	CC	AA	AA	AA
MC0910	PZE-103077704	AG	AG	AG	AG	--	GG	GG	AG	GG	GG	AG	AG	GG	AG	AG	AG	GG	AA	AG	AG	GG	--	AG	AA	AG	GG	GG	GG	AA	AG	AA	GG	GG	GG	GG	GG	GG	GG	GG	GG	GG	GG	AA	AA	AA	GG	AA	AA
MC0911	PZE-103079314	AA	AA	AG	AG	AG	--	AG	AA	AA	AG	AG	AA	GG	AG	AG	AA	AA	GG	AG	AG	AA	AA	AG	AG	GG	--	AG	AA	AG	AA	AA	AA	AG	AA	AA	AA	AA	GG	AA	AG	AA	GG	GG	AA	GG	AA	AA	AA
MC0912	PZE-103079955	AG	AG	AA	AA	--	AG	GG	AG	AG	AA	AG	AA	GG	GG	GG	AG	AA	GG	AG	AG	AA	AG	AG	AG	GG	AG	GG	AG	GG	AG	AG	GG	AA	AG	AG	AG	GG	AG	AA	AA	GG	GG	GG	AA	GG	AA	GG	AA
MC0913	PZE-103080297	AG	AG	GG	GG	AG	--	GG	GG	GG	GG	AG	GG	AG	AG	AG	--	AG	AA	AG	GG	AA	AG	GG	AG	AG	AG	GG	GG	AG	GG	AG	GG	AA	AG	AG	AG	GG	AA	GG	AG	GG	GG	AA	GG	AA	AA	GG	GG
MC0914	PZE-103080377	GG	GG	AG	AG	AG	AG	AG	GG	AG	GG	AG	AG	AG	AA	AA	--	AG	AA	AG	AG	AG	AG	AG	AA	AG	AG	AG	AG	AG	GG	AG	AG	AA	AA	AG	AA	AA	AA	GG	AA	AA	GG	AA	AA	AA	GG	GG	AA
MC0915	SYN20866	GG	GG	AG	AG	AG	GG	GG	GG	GG	GG	AG	AG	AG	AG	AG	GG	AG	AA	AG	AG	GG	GG	AG	AA	AG	GG	GG	GG	AG	GG	GG	GG	AA	AG	GG	AG	GG	AA	GG	AA	GG	GG	AA	AA	AA	GG	GG	AA
MC0916	PUT-163a-110202795-62	AG	AG	GG	GG	AG	AA	AG	AG	AA	AG	AG	AG	GG	AG	AG	AG	AG	GG	AG	GG	GG	AA	--	GG	GG	AG	AG	AA	AG	AA	AG	AA	AG	AG	AG	AG	AA	GG	AG	GG	AA	GG	GG	GG	GG	GG	AA	GG
MC0917	SYN8185	AC	AC	AC	AC	--	AC	AC	AC	AA	AC	AC	AA	--	AC	AC	AC	AC	AC	AC	AC	CC	AC	--	AC	AC	AC	AC	AA	CC	AA	CC	CC	AC	CC	AA	CC	CC	AC	AC	AC	AA	CC	AA	AA	CC	AA	CC	AA
MC0918	PZE-103081692	AA	AA	AA	AA	--	AG	AG	AG	AG	AG	AG	AG	--	AA	AA	AG	AG	AA	AG	AG	AG	AG	AG	AA	AG	AA	AG	AG	AA	AG	AA	AG	GG	AA	AA	AA	AA	AG	AG	AA	AA	GG	AA	AA	AA	AA	AA	AA
MC0919	PZE-103082105	AA	AA	AA	AA	AA	AG	AA	AG	AG	AG	AG	AG	AG	AA	AA	AG	GG	AG	AG	AA	AA	GG	AA	AA	AG	AA	AA	AG	AA	GG	AG	AA	AA	AA	AA	AA	AA	AG	GG	AG	AA	AA	GG	AA	AA	AA	AA	AA
MC0920	SYN794	AG	AG	AA	AA	AA	AG	AA	AG	AG	AG	AG	AG	AA	AA	AA	AG	AG	AA	AG	AA	AG	AG	AA	AA	AA	AA	AA	AG	AA	AG	AG	AG	AG	AG	AA	AG	AG	AG	AG	AG	AA	AA	AA	AA	AA	GG	AA	AA
MC0921	PUT-163a-148941995-448	CC	CC	AA	AA	AC	AC	AC	AA	AA	AA	AA	AA	AC	--	AA	AA	AA	AC	AA	AC	AA	AA	AC	AA	CC	AA	AC	AA	AC	AA	AC	AA	AC	AC	AA	AC	AA	AC	AC	AA	AA	CC	CC	AA	AA	CC	CC	AA
MC0922	PZE-103085353	AG	AG	AA	AA	AG	AG	AG	AG	GG	AG	GG	AG	AA	GG	GG	AG	AG	AG	GG	AA	AG	AG	AA	AG	AA	AG	AG	GG	AG	AG	AG	AG	AG	AG	AG	AG	AG	AA	AG	AA	GG	AA	AA	AA	GG	GG	AA	AA
MC0923	SYN694	AA	AA	AA	AA	AG	AG	GG	AG	AG	AA	AG	AA	AG	--	GG	AG	AA	AG	AG	AG	--	--	AG	AG	AG	GG	GG	AG	AG	AG	AG	AG	GG	GG	GG	GG	GG	AG	AG	GG	GG	GG	AA	AA	GG	AA	AA	AA
MC0924	PZE-103085597	AG	AG	AG	AG	AG	AG	AG	GG	GG	AG	GG	GG	AG	GG	GG	GG	AG	AG	GG	AG	GG	AG	--	GG	AA	GG	AG	GG	AG	GG	AG	GG	GG	AG	AG	AG	GG	AG	GG	GG	GG	AA	AA	GG	GG	GG	AA	GG
MC0925	PZE-103085619	AG	AG	AG	AG	AG	AG	AG	AG	AA	AG	AG	AA	AG	AG	AG	AG	AG	GG	AG	AG	--	AG	AG	AG	GG	AG	AG	AA	GG	AG	GG	AG	AG	GG	AG	GG	GG	GG	AG	GG	AA	GG	GG	AA	GG	AA	GG	AA
MC0926	ZM013937-0331	GG	GG	AG	AG	AG	GG	AG	GG	AG	GG	GG	AG	--	AA	AA	GG	GG	AG	AG	AG	AA	--	AG	AA	GG	AA	AG	AG	AG	GG	AG	AG	--	AG	AA	AG	AA	GG	AG	AG	AA	GG	GG	AA	AA	GG	GG	AA
MC0927	PUT-163a-16919470-1025	AG	AG	GG	GG	AG	AG	GG	AG	AG	AG	AG	AG	GG	GG	GG	AG	AG	AG	AG	GG	GG	--	GG	GG	AG	GG	GG	AG	AG	AG	AG	GG	GG	AG	GG	AG	GG	GG	AG	GG	GG	GG	AA	GG	GG	GG	AA	GG
MC0928	SYN20183	AC	AC	AC	AC	CC	CC	AC	CC	CC	AC	AC	CC	AA	CC	CC	CC	AC	CC	CC	AA	AC	AA	AC	CC	AC	CC	AC	CC	CC	AC	CC	AA	AA	AA	AC	AA	AA	AA	AC	AA	CC	AA	CC	CC	CC	AA	CC	CC
MC0929	PUT-163a-101384606-6	AC	AC	AA	AA	AC	AC	AC	AC	CC	AC	AC	AC	AA	AC	AC	AC	AC	AC	AC	AC	AA	AA	AA	AA	AC	AC	AC	CC	AC	AC	AC	AA	AA	AC	AC	AC	AA	AA	AC	AA	CC	AA	CC	AA	AA	AA	CC	AA
MC0930	PZE-103088303	GG	GG	CG	CG	GG	CG	GG	CG	CG	CG	CC	CG	GG	GG	GG	CG	CG	GG	CG	GG	CG	GG	CG	CG	GG	CG	GG	CG	GG	GG	GG	GG	CG	GG	GG	GG	GG	--	CC	CC	GG	GG	GG	CC	GG	GG	GG	CC
MC0931	SYN16523	GG	GG	AG	AG	AG	GG	AG	GG	GG	GG	GG	GG	--	AG	AG	GG	GG	AG	AG	AG	--	GG	AA	AA	AG	GG	AG	GG	AG	GG	GG	GG	AG	AG	GG	AG	GG	GG	AG	AG	GG	AA	GG	AA	AA	GG	GG	AA
MC0932	SYN20918	GG	GG	AG	AG	GG	AG	AA	GG	AG	AG	AG	AG	AG	AG	AG	GG	GG	GG	GG	AG	GG	--	AG	GG	AG	AG	AA	AG	GG	GG	GG	AA	GG	AA	AA	AA	AA	AG	GG	GG	AA	AA	GG	GG	GG	GG	GG	GG
MC0933	PZE-103089728	GG	GG	AA	AA	GG	AG	AA	GG	AG	AG	AG	AG	AG	AG	AG	GG	AG	GG	GG	AG	--	--	AA	AG	AG	AG	AA	AG	GG	GG	GG	AA	GG	AA	AA	AA	AA	AA	GG	GG	AA	AA	GG	AA	GG	GG	GG	AA
MC0934	SYN20914	GG	GG	AA	AA	GG	AG	AA	GG	AG	AG	AG	AG	AG	AG	AG	GG	AG	GG	GG	AG	--	GG	AA	AG	AG	AG	AA	AG	GG	GG	GG	AA	GG	AA	AA	AA	AA	AA	GG	GG	AA	AA	GG	AA	GG	GG	GG	AA
MC0935	PZE-103090068	AG	AG	AG	AG	AG	AG	AG	GG	AG	AG	AG	AG	GG	AG	AG	GG	GG	GG	GG	GG	GG	GG	GG	GG	GG	AG	AG	AG	AG	GG	AG	AG	GG	GG	AG	GG	GG	AG	GG	GG	AA	GG	GG	GG	GG	GG	AA	GG
MC0936	PZE-103091455	AG	AG	GG	GG	AG	AG	GG	AG	AG	AG	AG	AG	GG	AG	AG	AG	AG	AA	AA	GG	GG	GG	GG	AG	AG	GG	GG	AG	AG	AG	GG	GG	AG	GG	GG	GG	GG	GG	AG	AG	GG	GG	AA	GG	AA	AA	GG	GG
MC0937	SYN1226	AA	AA	AA	AA	AA	AG	GG	AA	AG	AA	AG	AA	AG	AG	AG	AG	AA	AA	AA	GG	AG	--	AG	AA	AG	--	GG	AG	AA	AA	AG	AA	AG	AG	AG	AG	AA	AA	AA	AG	GG	GG	AA	AA	AA	AA	AA	AA
MC0938	PZE-103091693	AC	AC	AC	AC	AC	AC	AA	AA	AA	AA	AA	AA	AC	CC	AC	AC	AA	CC	AC	AA	CC	CC	AC	CC	AC	AC	AA	AA	AC	AC	AC	AC	AA	CC	AC	CC	CC	AC	AC	AA	AA	AA	CC	CC	CC	CC	AA	CC
MC0939	PZE-103091851	AT	AT	AA	AA	AT	AT	AT	TT	AT	AT	TT	AT	AT	TT	AT	--	AT	TT	TT	TT	AT	TT	AT	AT	TT	AT	AT	AT	AT	AT	AT	TT	TT	TT	AA	TT	AT	AT	TT	TT	AA	TT	TT	AA	TT	TT	AA	AA
MC0940	PZE-103092432	GG	GG	AG	AG	AG	AG	AA	AG	AA	AA	AG	AG	--	AA	AA	--	AA	AA	AA	AG	GG	AA	AG	AG	AA	AG	AA	AA	AG	AA	GG	AA	AG	AG	AA	AG	AG	AG	AG	AG	AA	AA	AA	GG	AA	GG	GG	GG
MC0941	PZE-103092676	AC	AC	AA	AA	AA	AC	CC	AC	CC	AC	AC	AC	--	AA	AC	AC	AC	AC	AC	AC	AC	CC	AC	AA	CC	CC	CC	CC	AA	CC	AC	CC	AC	AC	CC	AC	AC	AC	CC	CC	CC	CC	CC	AA	AA	CC	AA	AA
MC0942	PZB00228.2	GG	GG	GG	GG	GG	AG	AG	AG	AG	AG	GG	AG	AG	GG	GG	AG	AG	AG	GG	AG	GG	AA	AG	GG	AA	GG	AG	AG	GG	GG	GG	GG	GG	AG	GG	AG	GG	--	AG	GG	GG	AA	AA	GG	GG	GG	GG	GG
MC0943	PZE-103094339	AG	AG	GG	GG	AG	AG	AA	AA	AA	AG	AG	AA	AG	AA	AA	AA	AG	AG	AG	AG	AG	AA	AG	AG	AG	--	AA	AA	AG	AA	AG	AA	AA	AA	AA	AA	AA	AG	AA	AA	AA	AA	GG	GG	AA	AA	GG	GG
MC0944	PZE-103094595	AG	AG	AG	AG	AG	AG	GG	GG	GG	GG	AG	GG	AG	GG	GG	GG	GG	AG	AG	GG	AA	GG	AG	AG	AG	AG	GG	GG	AG	GG	AG	GG	GG	GG	AG	GG	GG	GG	GG	GG	GG	GG	AA	AA	GG	GG	AA	AA
MC0945	PZE-103095468	AC	AC	AC	AC	AA	AC	AC	AC	AC	AC	AC	CC	AC	AA	AC	AC	AC	AA	AC	AC	AA	CC	AC	AC	AA	AC	AC	AC	AC	AA	AC	AC	AC	AC	CC	AC	AC	CC	CC	CC	CC	AA	AA	CC	AA	CC	AA	AA
MC0946	PZE-103095475	AG	AG	AG	AG	GG	AG	AG	AG	AG	AG	AG	AA	AG	GG	AG	AG	AG	GG	AG	AG	GG	AG	AG	AG	GG	AG	AG	GG	AG	GG	GG	AG	AG	AG	AA	AG	AG	AG	AA	AA	AA	GG	GG	AA	GG	AA	GG	GG
MC0947	PZE-103096408	AA	AA	AG	AG	AG	AG	AG	AG	GG	GG	AG	GG	AA	GG	GG	AG	GG	AG	AG	AG	AA	AA	AA	AG	AA	AG	AG	GG	AG	GG	AG	AG	GG	AG	GG	AG	AG	AG	AG	AG	GG	AA	AA	AA	GG	AA	AA	AA
MC0948	PUT-163a-111190332-143	AA	AA	AA	AA	AA	AG	AG	AG	GG	AG	AG	AG	AA	AG	AG	AG	AG	AA	AA	AA	AA	AA	AA	AA	AA	AG	AG	GG	AA	AG	AA	AA	AA	AA	AG	AA	AA	AA	AG	AA	GG	AA	AA	AA	AA	AA	AA	AA
MC0949	PZA00827.1	AA	AA	AC	AC	AC	AC	AA	AC	AC	CC	AC	AC	AC	AC	AC	AC	CC	AC	AC	AC	AA	CC	AA	AC	AA	--	AA	AC	AC	CC	AC	CC	CC	CC	AC	CC	CC	AC	AC	AC	AA	AA	AA	AA	CC	AA	AA	AA
MC0950	PZE-103096999	AA	AA	AA	AA	AA	AC	AA	AC	AC	AC	AC	AC	AC	AA	AA	AC	CC	AA	AA	AC	AA	CC	AA	AA	AA	--	AA	AC	AA	CC	AC	CC	AA	CC	AC	CC	CC	AC	AC	AC	AA	AA	AA	AA	AA	AA	AA	AA
MC0951	PZE-103097064	GG	GG	AG	AG	GG	AG	AG	AG	AA	AA	AG	AG	AG	GG	AG	AG	AA	GG	GG	AG	AG	AA	GG	GG	GG	AA	AG	AA	GG	AA	AG	AA	AG	AG	AA	AG	AG	AG	AG	AG	AA	GG	GG	GG	GG	GG	GG	GG
MC0952	PZE-103097507	AG	AG	GG	GG	AG	--	AA	AA	AA	AG	AG	AG	AA	AA	AA	AA	AA	AG	AG	AA	GG	AA	AG	AG	AG	AG	AA	AA	--	AA	GG	AG	AG	AG	AA	AG	GG	AG	AA	AG	AA	AA	GG	GG	AA	AA	GG	GG
MC0953	PUT-163a-28982738-1684	AG	AG	AG	AG	AG	GG	AG	AG	AG	AG	GG	GG	AG	AA	AG	AG	AG	AA	AG	AA	GG	AG	AG	AG	AA	GG	AG	GG	AG	AG	AG	AA	AA	AA	AG	AA	AA	AG	AG	AA	GG	AA	AA	GG	AA	AA	GG	GG
MC0954	SYN25544	AA	AA	AA	AA	AA	AG	AG	AA	AA	AA	AG	AG	AA	AA	AG	AA	AA	AG	AA	AG	AG	AG	AA	AA	AG	AG	AG	AG	AA	AG	AA	GG	AA	GG	AG	GG	GG	AA	AG	AG	GG	AA	GG	AA	AA	AA	AA	AA
MC0955	SYN20328	AC	AC	AC	AC	AC	AC	AC	CC	AC	AC	AA	AC	AC	--	AA	CC	AC	AC	AA	AC	CC	CC	CC	AC	AC	AC	AC	AC	AA	AC	CC	AA	AC	AA	AA	AA	AA	AA	AC	AA	AA	CC	AA	CC	AA	AA	CC	CC
MC0956	SYN33134	AG	AG	GG	GG	AG	--	AG	AG	AA	AG	AA	GG	GG	GG	AA	GG	AA	AG	AA	AG	GG	AA	GG	AG	AG	AG	AG	AA	AG	AA	AG	AA	AG	AA	AA	AA	AA	AA	AA	AA	AA	GG	AA	GG	AA	AA	GG	GG
MC0957	SYN14035	AG	AG	GG	GG	AG	AG	AG	GG	AG	GG	AA	GG	--	--	AA	GG	AG	AG	AA	AG	GG	GG	GG	AG	AG	AG	AG	AG	AG	AG	AG	AA	AG	AA	AA	AA	AA	AA	AG	AA	AA	GG	AA	GG	AA	AA	GG	GG
MC0958	SYN19494	AG	AG	AA	AA	AG	--	AG	AG	GG	AG	GG	AA	AA	AA	GG	--	GG	AG	GG	AG	AA	GG	AA	AG	AG	AG	AG	GG	AG	GG	AG	GG	AG	GG	GG	GG	GG	GG	GG	GG	GG	AA	GG	AA	GG	GG	AA	AA
MC0959	SYN15478	GG	GG	AG	AG	AG	AA	AG	AA	AA	AA	AA	AG	AG	AA	AG	AG	AA	AG	AA	AG	GG	AA	AG	AG	AG	AG	AG	AG	AG	AA	GG	AA	AG	AG	AG	AG	AG	AA	AG	AG	GG	AA	GG	GG	AA	GG	GG	GG
MC0960	PZE-103102469	AG	AG	AG	AG	AA	AG	AG	AG	AG	AG	GG	GG	AA	AG	AG	AG	AG	AA	AG	AA	AG	GG	AA	AA	AA	GG	AG	AG	AG	--	AG	GG	GG	GG	GG	GG	GG	AG	AG	GG	GG	AA	AA	AA	AA	GG	AA	AA
MC0961	PZE-103103537	GG	GG	AG	AG	AG	AG	AG	AG	AG	AG	GG	GG	AA	AA	AG	AG	AG	AA	AG	AG	GG	AG	AA	AA	AA	AA	AA	AG	AG	AG	GG	AG	GG	GG	GG	GG	GG	GG	AG	GG	GG	AA	AA	AA	AA	GG	GG	AA
MC0962	PZE-103103922	AG	AG	AA	AA	GG	AG	AG	AG	AG	AG	AA	AG	AG	GG	AG	--	AG	AG	AG	GG	AA	GG	GG	GG	AG	AG	AG	AG	AG	--	GG	AG	AA	AG	AA	AG	AG	AG	AG	AA	AA	GG	AA	GG	GG	AA	GG	AA
MC0963	SYN31292	GG	GG	GG	GG	AG	AG	AG	AG	AG	AG	GG	AG	AG	AG	AG	AG	AG	AG	AG	AA	GG	AG	AA	AA	AG	GG	AG	AG	AG	AG	GG	AG	AG	AG	GG	AG	GG	--	AG	GG	GG	AA	GG	AA	AA	GG	GG	GG
MC0964	PZE-103104163	AC	AC	CC	CC	CC	CC	AC	AC	AC	CC	AA	CC	CC	CC	AC	--	AC	CC	AC	CC	AA	CC	CC	CC	CC	AC	AC	AC	AC	AC	AC	AC	CC	AC	AC	AC	CC	AC	CC	CC	AA	CC	CC	CC	CC	AA	CC	CC
MC0965	PZE-103104806	AG	AG	AA	AA	AG	AG	AG	AG	AG	AG	AG	AA	AA	AA	AG	AG	GG	AA	AG	AA	AG	AA	AA	AA	AA	AG	AG	GG	AG	AG	AG	AA	AA	AG	GG	AG	GG	AA	AG	AA	GG	AA	AA	AA	AA	AA	GG	AA
MC0966	PZE-103106160	AA	AA	GG	GG	GG	AG	AG	AG	AG	GG	AG	AG	AG	AG	AG	--	AG	GG	AG	AG	AG	AG	AG	AG	GG	AA	AG	AG	GG	AG	GG	GG	AG	AG	AA	AG	AA	AG	AG	AA	AA	GG	GG	AA	GG	AA	AA	GG
MC0967	PUT-163a-71759935-3438	GG	GG	AG	AG	AA	GG	AG	AG	AA	AG	GG	AA	GG	AG	AA	AA	AA	AA	AG	GG	GG	AG	GG	AG	AG	GG	GG	AA	AG	AA	AA	AG	AG	AG	AG	AG	AG	AG	AG	AG	AA	GG	AA	GG	AA	GG	GG	AA
MC0968	SYN720	AG	AG	AG	AG	AG	GG	AA	AG	AA	--	GG	AG	AG	GG	AG	AG	AA	GG	GG	AG	AG	AG	AG	GG	AG	AG	AG	AA	AG	GG	AG	GG	GG	GG	AG	GG	AG	AG	AA	GG	AA	AA	GG	GG	GG	AA	GG	GG
MC0969	PZE-103108410	GG	GG	GG	GG	AG	--	AA	AG	AG	GG	AA	AA	AG	AG	AG	AG	AG	AG	AG	AG	AG	AA	AA	AG	AA	GG	AG	AA	AG	AA	AA	AA	GG	AG	AA	AG	AA	AG	AG	GG	AA	AA	AA	AA	GG	GG	GG	GG
MC0970	SYN23413	AG	AG	AG	AG	GG	GG	AA	GG	AG	AG	GG	AG	AG	--	AG	AG	AG	AG	GG	AA	GG	AG	AA	AG	AG	AG	AA	AG	AG	GG	GG	AA	AG	AG	GG	AG	GG	AA	GG	AG	AA	AA	GG	AA	GG	GG	AA	GG
MC0971	PZE-103111112	GG	GG	AG	AG	AG	AG	GG	AG	AG	AA	AG	AG	GG	AG	AG	AA	AG	GG	AG	AG	GG	AG	GG	AG	GG	AG	AG	GG	AG	AG	GG	AG	AG	GG	GG	GG	AG	AG	AG	AA	GG	GG	GG	GG	AA	GG	GG	AG
MC0972	SYN28495	AA	AA	AG	AG	AG	GG	AG	GG	AA	AG	AA	AG	AG	GG	AG	AG	AA	GG	AG	GG	GG	GG	GG	GG	AG	AG	GG	AG	GG	GG	AG	GG	GG	GG	AG	GG	AG	AG	AA	AG	AA	GG	AA	GG	GG	AA	AA	AG
MC0973	PZE-103113284	GG	GG	AG	AG	AA	AG	AG	AA	AG	AA	AG	AG	AG	AA	AG	AA	AG	AA	AG	AA	AG	AG	AA	AA	AG	AG	AA	AA	AA	AG	AA	AA	AA	AA	AG	AA	AG	AG	AA	AG	GG	AA	GG	AA	AA	GG	GG	AG
MC0974	SYN35210	AA	AA	AG	AG	GG	GG	GG	GG	GG	GG	AG	AG	--	GG	GG	GG	GG	GG	GG	AG	AG	GG	AG	AG	AG	AG	GG	AG	GG	AG	GG	GG	AG	GG	AG	GG	AG	AG	GG	AG	GG	GG	AA	AA	GG	AA	AA	AG
MC0975	SYN31233	AA	AA	AA	AA	AG	AA	AG	AG	AA	AA	AA	AA	AG	AA	AG	AG	AA	AA	AG	GG	AA	AA	AG	AG	AG	AA	AG	AA	GG	AA	AA	AG	AA	AG	AA	AG	AG	AG	AA	AG	AA	GG	AA	AA	GG	AA	AA	AG
MC0976	SYN30765	AA	AA	AG	AG	AG	AG	AA	GG	AG	GG	AG	GG	AG	AG	AA	--	AG	GG	AA	AA	GG	GG	AA	AA	AA	AG	AG	AG	AA	GG	GG	GG	AG	AG	AG	AG	AG	AG	GG	GG	AA	AA	AA	AA	AA	AA	AA	AA
MC0977	PZE-103114703	GG	GG	AG	AG	GG	--	AG	GG	AG	AG	AG	AG	GG	AG	AG	GG	AG	AG	AG	GG	GG	AG	GG	GG	GG	AG	AG	AG	GG	AG	AG	GG	GG	GG	AA	GG	AG	GG	GG	GG	AA	GG	GG	GG	GG	GG	GG	GG
MC0978	SYN31399	AA	AA	AG	AG	AG	GG	GG	AG	AG	AG	AG	GG	GG	GG	GG	AG	AG	AG	GG	AG	AG	AG	AG	AG	AG	AG	GG	GG	AG	AG	AG	AG	AA	AG	GG	AG	AG	AG	AA	AG	GG	GG	AA	AA	GG	AA	AA	AG
MC0979	SYN12970	AA	AA	AA	AA	AG	AG	GG	AG	AG	AA	AG	AG	GG	AG	GG	AG	AG	AA	GG	AG	AG	AA	AG	AG	AG	AA	AG	AG	AG	AA	AA	AG	AA	AG	AG	AG	AG	AG	AA	AG	GG	GG	AA	AA	GG	AA	AA	AG
MC0980	PZE-103115114	AA	AA	AG	AG	AG	GG	AG	GG	GG	GG	GG	GG	AG	GG	AG	GG	GG	GG	AG	AG	GG	GG	AG	AG	AA	AG	AG	GG	AG	GG	GG	GG	GG	GG	GG	GG	GG	GG	GG	GG	GG	AA	AA	GG	AA	AA	AA	AA
MC0981	PZE-103116145	AA	AA	GG	GG	AG	GG	GG	AG	AG	AG	AG	AG	GG	AG	GG	--	AG	GG	GG	GG	AG	GG	GG	GG	AG	AG	GG	AG	GG	GG	AA	GG	AA	AG	GG	AG	AA	AG	AG	AG	GG	GG	AA	GG	GG	AA	AA	AG
MC0982	SYN34019	AA	AA	GG	GG	GG	GG	GG	GG	GG	GG	AG	GG	GG	AA	GG	GG	GG	AG	GG	AG	AG	AG	AG	AG	AG	AG	GG	AG	AG	GG	GG	AG	AA	GG	GG	GG	GG	AG	AG	AG	GG	GG	AA	AA	GG	AA	AA	AG
MC0983	PZE-103118101	AA	AA	AC	AC	CC	AC	AC	AA	CC	AC	AC	AC	CC	AA	AC	AC	AC	AA	AA	AC	AA	AA	AC	AC	AC	AA	AC	AC	AC	AA	AC	AC	AA	AC	AC	AC	AA	CC	AC	AA	AA	CC	AA	AA	CC	AA	AA	AA
MC0984	SYN17221	AA	AA	AA	AA	GG	AG	AG	AA	AG	AA	AA	AG	GG	AA	AG	AA	AA	AA	AA	AG	AA	AA	GG	GG	AG	AA	AG	AG	GG	AA	AG	AA	AG	AA	AG	AA	AA	AG	AG	AG	AA	GG	AA	GG	GG	AA	AA	AA
MC0985	PZE-103118405	AG	AG	GG	GG	GG	GG	AG	AG	AG	AG	AA	GG	GG	AG	AG	--	AA	GG	AA	GG	GG	GG	GG	GG	AG	GG	GG	AG	GG	AA	GG	AA	GG	AA	GG	AA	AA	--	GG	GG	AA	GG	AA	GG	GG	AA	GG	GG
MC0986	PZE-103118415	AG	AG	AA	AA	AA	AA	AG	AG	AG	AG	AG	AA	AA	AG	AG	GG	GG	AA	GG	AA	AA	AA	AA	AA	AG	AA	AA	AG	AA	GG	AA	AG	AA	AG	AA	AG	AG	--	AA	AA	GG	AA	GG	AA	AA	GG	AA	AA
MC0987	SYN16425	AG	AG	AA	AA	AA	AG	AG	AG	AA	AA	GG	--	AA	--	AG	AG	AG	AG	GG	AA	AG	AG	AA	AA	AG	AA	AA	AG	AA	AA	AA	AA	AG	AG	GG	AG	GG	--	AG	AG	GG	AA	GG	AA	AA	GG	AA	AA
MC0988	SYN37579	AG	AG	AG	AG	GG	GG	GG	GG	AG	AG	AG	GG	GG	GG	GG	AG	AG	AG	AG	GG	AG	GG	AG	AG	AG	AG	GG	GG	GG	AG	GG	GG	GG	GG	GG	GG	GG	--	GG	AG	GG	GG	AA	AA	GG	AA	GG	AA
MC0989	SYN30210	AC	AC	AA	AA	AA	AA	AC	AA	CC	AC	AC	AC	AA	AC	AC	AA	CC	AC	CC	AC	CC	AC	AC	AC	AC	AC	AC	AC	AA	CC	AA	CC	AC	CC	AA	CC	AC	AA	AC	AA	CC	AA	CC	CC	AA	CC	AA	AA
MC0990	SYN30212	AG	AG	AG	AG	GG	AG	AG	GG	AG	AG	AG	AG	GG	AG	AG	GG	AG	AG	AA	AG	AG	AG	AG	AG	AG	GG	GG	AG	GG	AG	GG	AA	AG	AA	AG	AA	AG	GG	GG	GG	AA	GG	AA	AA	GG	AA	GG	GG
MC0991	SYN39105	AA	AA	AA	AA	GG	AG	AG	AG	AG	AG	AG	AG	AG	--	AG	AG	AA	AA	AA	AG	AG	AA	AG	AG	AG	AA	AG	AG	GG	AG	GG	AA	AA	AA	AA	AA	AG	AA	AG	GG	AA	GG	AA	AA	GG	AA	AA	AA
MC0992	SYN16741	GG	GG	AG	AG	GG	GG	AG	GG	AG	AG	AG	AG	GG	AG	AG	GG	AA	GG	AA	GG	GG	GG	AG	AG	AG	GG	GG	GG	GG	AG	GG	AG	GG	AG	GG	AG	AG	GG	AA	AG	AA	GG	AA	AA	GG	GG	GG	GG
MC0993	SYN7807	AG	AG	AG	AG	--	AG	AG	AG	AG	AG	AG	AG	GG	AG	AG	AG	AA	GG	AA	--	AG	AG	AG	AG	AG	GG	GG	AG	GG	AA	GG	AG	GG	AA	AG	AA	AA	GG	AA	GG	AA	GG	AA	AA	GG	GG	AA	GG
MC0994	SYN8830	CC	CC	CC	CC	AA	AC	AC	AC	AA	AC	AC	CC	AC	CC	AC	AC	AC	CC	CC	AA	CC	AA	AC	AC	AC	AC	AA	AC	AA	AC	AC	CC	AC	CC	AC	CC	CC	AA	AA	AC	CC	AA	CC	CC	AA	CC	CC	CC
MC0995	SYN1985	AA	AA	AC	AC	AA	AC	AC	AC	AC	AA	AC	CC	AA	AC	AC	AC	CC	AA	CC	AC	CC	AC	AC	AC	AC	CC	AC	AC	AC	AC	AC	CC	AC	CC	AC	CC	AC	AA	CC	CC	CC	AA	CC	CC	AA	AA	AA	CC
MC0996	SYN1975	AG	AG	GG	GG	AA	AG	AA	AG	AG	AG	AA	AG	AG	AG	AA	AG	AG	GG	AG	AA	GG	AG	AG	AG	AG	AG	AA	AG	AA	--	AG	GG	AG	AG	AG	AG	AA	--	GG	GG	AA	AA	GG	GG	AA	GG	AA	GG
MC0997	SYN31402	GG	GG	AG	AG	GG	AG	AG	AG	AG	GG	AG	AA	GG	--	AG	AG	AA	AG	AA	AG	AG	AA	AG	AG	AG	AA	AG	AG	AG	AA	AG	AA	AG	AA	AG	AA	AG	GG	AA	AA	AA	GG	AA	AA	GG	GG	GG	AA
MC0998	SYN31730	AA	AA	AA	AA	--	AC	AC	AC	AC	AC	AC	AC	AC	--	AC	AC	AA	AC	AC	AC	AC	AA	AC	AC	AC	AA	AC	AC	AC	AA	AC	AC	CC	AA	AA	AA	AA	--	AA	AC	AA	CC	AA	AA	CC	AA	AA	AA
MC0999	SYN31220	AG	AG	AA	AA	--	AG	AG	AG	AG	AG	AG	AG	AG	--	AG	AG	AA	--	AG	AG	AA	AA	AG	AG	AG	AA	AG	AG	AG	AG	AG	AA	AG	AA	AA	AA	AA	AG	AA	AA	AA	GG	AA	AA	GG	AA	GG	AA
MC1000	SYN29702	AG	AG	AG	AG	AA	AG	AG	AG	AA	AG	AG	AA	AA	AG	GG	AG	AG	AG	AG	AA	AG	AA	AG	GG	AG	GG	AG	AG	AG	AG	AG	GG	AG	GG	GG	GG	AG	AG	AG	AG	GG	AA	GG	GG	AA	GG	AA	GG
MC1001	PZE-103125892	AG	AG	GG	GG	--	AA	AA	AA	AA	GG	AA	AG	AG	AA	AG	AG	AA	AA	AA	--	AG	GG	AG	GG	AG	AG	AA	AA	GG	AG	AA	AG	AG	AA	AG	AA	AA	--	AG	AG	AA	AA	GG	GG	AA	AA	GG	GG
MC1002	PZE-103125956	GG	GG	AG	AG	AA	AA	AA	AG	AA	AG	AA	AG	AG	AA	AG	AG	AG	AG	AA	AA	GG	GG	AG	GG	AG	GG	AG	AA	GG	--	AG	AG	AG	AA	AG	AA	AA	--	AG	AA	AA	AA	GG	GG	AA	GG	GG	GG
MC1003	PZE-103126371	AA	AA	GG	GG	--	GG	GG	GG	GG	GG	GG	AG	GG	GG	GG	AG	AG	AG	GG	GG	AG	AA	AG	AG	AG	AG	AG	GG	GG	AG	GG	GG	GG	AG	GG	AG	GG	AA	GG	AA	GG	GG	AA	AA	GG	AA	AA	GG
MC1004	PZE-103126437	AA	AA	GG	GG	GG	GG	GG	GG	GG	GG	GG	AG	GG	GG	GG	AG	AG	AG	GG	GG	AG	AG	AG	AG	AG	AG	AG	GG	GG	AG	GG	GG	GG	AG	GG	AG	GG	AG	GG	AG	GG	GG	AA	AA	GG	AA	AA	GG
MC1005	PZE-103126743	AA	AA	AC	AC	--	AC	AC	AC	AA	AC	AC	AC	AA	AC	AC	--	AC	AA	AC	AC	AA	AA	AC	AC	AA	AC	AC	AC	AA	AC	AA	AA	CC	AC	AC	AC	AC	--	AA	AC	CC	AA	AA	CC	AA	AA	AA	AA
MC1006	PZE-103127310	AG	AG	AA	AA	AG	AG	AG	AG	GG	AA	AA	AA	AG	--	AA	--	AG	AA	AA	AG	AG	AA	GG	AG	GG	AA	AG	AG	AG	AG	GG	AG	AA	AA	AA	AA	AA	AG	GG	AG	AA	GG	GG	GG	AA	AA	GG	AA
MC1007	SYN23250	AA	AA	GG	GG	AG	AG	AG	AG	AA	GG	GG	AG	AG	GG	GG	AG	AG	AG	GG	AG	AA	AA	AG	GG	AG	GG	AG	AG	AG	AG	AA	AG	AA	AG	GG	AG	AG	AG	GG	AG	GG	AA	GG	GG	GG	AA	AA	GG
MC1008	PZE-103128516	AG	AG	AG	AG	AG	GG	GG	GG	GG	AG	AG	AG	GG	AG	GG	AG	GG	AG	AG	AG	AG	AG	GG	GG	GG	GG	GG	GG	GG	AA	AG	AG	GG	AG	AG	AG	GG	--	AG	AA	AA	GG	GG	GG	AA	GG	AA	GG
MC1009	SYN10650	AA	AA	AA	AA	AC	AC	AC	AC	CC	AA	AA	AA	AC	--	AA	AC	AC	AA	AA	AC	AA	AC	AC	AA	AC	AA	AC	AC	AA	AA	AC	AA	CC	AA	AA	AA	AA	AC	CC	AA	AA	CC	AA	AA	AA	AA	AA	AA
MC1010	SYN10651	AG	AG	AA	AA	AG	AG	AG	AG	GG	AA	AA	AG	AG	AA	AA	AG	AG	AG	AA	AG	GG	AG	AG	AA	AG	AA	AG	AG	AA	AG	AG	AG	GG	AG	AA	AG	AG	AG	GG	AA	AA	GG	AA	AA	AA	GG	AA	AA
MC1011	PZE-103129362	AG	AG	AA	AA	AA	AG	AG	AA	AA	AA	AG	AA	AA	AG	AG	AA	AG	AG	AG	AA	GG	AG	AA	AA	AA	AG	AG	AG	AG	AA	AA	GG	GG	GG	AA	GG	GG	GG	AG	GG	AA	AA	AA	AA	AA	GG	AA	AA
MC1012	PZE-103129544	AG	AG	AG	AG	AG	AG	AG	GG	GG	AG	AA	AG	AG	--	AG	--	AG	AG	AA	AG	GG	GG	GG	GG	GG	AG	AG	AG	GG	AG	AG	AG	AA	AG	GG	AG	AG	AG	AG	GG	GG	GG	GG	GG	AA	GG	AA	GG
MC1013	PZE-103129726	AA	AA	AG	AG	AG	GG	GG	AG	GG	AG	AG	AA	AG	AG	AG	AG	GG	AA	AG	GG	AA	AG	AG	AA	AG	AG	GG	GG	AA	GG	AG	AA	AA	AG	AA	AG	AA	AA	AG	AA	AA	GG	AA	AA	AA	AA	AA	AA
MC1014	SYN20497	GG	GG	AG	AG	AG	AA	AA	AG	AA	AG	AG	GG	AG	AG	AG	AG	AA	GG	AG	AA	GG	AG	AG	GG	AG	AG	AA	AA	GG	--	AG	GG	GG	AG	GG	AG	GG	GG	AG	GG	GG	AA	GG	GG	GG	GG	GG	GG
MC1015	SYN3795	AA	AA	GG	GG	AG	GG	GG	GG	GG	GG	AG	AG	GG	AG	GG	AG	GG	AA	AG	GG	AA	AA	GG	GG	AG	GG	GG	GG	GG	AG	AG	AG	GG	AG	GG	AG	AG	AG	GG	AG	GG	GG	AA	GG	AA	AA	AA	GG
MC1016	PZA03648.2	AG	AG	AA	AA	AA	AA	AA	AG	AA	AG	AA	GG	AG	AA	AG	AA	AA	AG	AA	AG	GG	GG	AG	GG	AG	AA	AA	AA	GG	AG	AG	AG	AA	AG	AG	AG	GG	AA	AA	GG	AA	AA	GG	GG	AA	GG	AA	AA
MC1017	PUT-163a-94477249-4885	AG	AG	GG	GG	GG	GG	GG	AG	GG	AG	GG	GG	AG	GG	AG	GG	GG	AG	GG	GG	AG	AA	AG	AA	AG	GG	GG	GG	AG	GG	AG	AA	GG	AA	GG	AA	AG	AG	GG	GG	GG	GG	AA	AA	GG	AA	GG	GG
MC1018	SYN30324	AG	AG	AG	AG	--	AG	AG	AG	AG	AA	AG	AG	AG	AG	AA	--	AG	AG	AG	AG	AA	AA	AG	AA	AG	AG	AG	AG	AG	AG	AG	AA	GG	AA	AA	AA	AA	AG	GG	AG	AA	GG	AA	AA	GG	AA	GG	GG
MC1019	SYN21219	AG	AG	AG	AG	--	AG	AG	GG	--	AA	AG	AG	AG	AG	AA	AG	AG	GG	AG	AG	AG	AA	GG	AG	AG	AG	AG	AG	AA	AA	AG	AA	AA	AA	AA	AA	AA	AA	AG	AG	AA	GG	AA	GG	AA	AA	GG	GG
MC1020	SYN13414	AA	AA	AA	AA	AG	AG	AG	GG	AG	AA	AA	AG	--	AA	AA	AG	AG	AG	AA	AG	AG	AA	GG	AG	AG	AA	AG	AG	AA	AA	AG	AA	AA	AA	AA	AA	AA	AA	AG	AA	AA	GG	AA	GG	AA	AA	AA	AA
MC1021	PZE-103133167	GG	GG	AG	AG	GG	AG	AA	AG	AG	AG	AG	GG	AA	AG	AG	GG	AG	GG	AG	AG	GG	AG	AG	AG	AA	AA	AA	AG	AG	AG	GG	AG	AA	AA	AG	AA	AG	AG	GG	GG	AA	AA	AA	GG	AA	GG	GG	AA
MC1022	PZE-103133175	GG	GG	AG	AG	GG	AG	AA	AG	AG	AG	AG	GG	AA	AG	AG	AG	AG	GG	AG	AG	AG	AG	AG	AG	AA	AA	AA	AG	AG	AG	GG	AG	AA	AA	AG	AA	AG	AG	GG	GG	AA	AA	AA	GG	AA	GG	GG	AA
MC1023	PZE-103134006	AA	AA	AA	AA	AA	AG	GG	AA	AG	AA	AG	AG	AG	AG	AA	AA	AG	AA	AG	GG	AA	AA	AG	AA	AG	AG	GG	AG	AG	AG	AA	GG	AA	AG	AG	GG	GG	AG	AG	GG	GG	GG	AA	AA	AA	AA	AA	AA
MC1024	SYN5522	AA	AA	AC	AC	--	CC	AC	AC	CC	AC	CC	AC	AC	CC	--	CC	CC	CC	CC	AC	AC	AC	AA	AC	AC	AC	AC	CC	AA	AC	CC	CC	CC	AC	CC	AA	AC	AC	AC	AC	CC	AA	CC	CC	AA	AA	AA	AA
MC1025	SYN5521	AG	AG	AA	AA	AG	AG	AG	AA	AG	AA	AG	AA	AG	AG	--	AG	AG	GG	AG	AG	AG	AA	AG	AA	AG	AA	AG	AG	AA	AA	AG	AG	GG	AA	AG	AG	AA	--	AA	AG	AA	GG	AA	AA	AA	AA	GG	AA
MC1026	SYN30263	CC	CC	CC	CC	CC	CC	AC	AC	CC	CC	CC	AC	AC	CC	CC	--	CC	AC	CC	AC	AC	AC	AC	AC	AC	AC	AC	CC	AC	AA	AC	AC	CC	AC	CC	AC	AC	CC	AC	CC	CC	AA	CC	AA	CC	CC	CC	CC
MC1027	PZE-103136534	AA	AA	AG	AG	AA	AA	AG	AG	AG	AG	AG	AG	AG	AG	AG	GG	AG	AA	AG	AG	AG	AG	AG	AA	AA	AG	AG	AG	AA	--	AG	GG	AA	AG	GG	AG	GG	AG	AA	AG	GG	AA	AA	AA	AA	AA	AA	AA
MC1028	SYN20189	AG	AG	AG	AG	--	AG	AA	AA	AA	AG	AA	AG	AG	AA	AG	AG	AA	AA	AA	AG	AA	AA	AA	GG	AG	AA	AA	AA	AG	AG	AA	AG	GG	AG	AA	AG	GG	AG	AG	AG	AA	AA	GG	GG	GG	GG	AA	GG
MC1029	PZE-103137893	AG	AG	GG	GG	--	AG	AG	AG	AG	GG	AG	GG	AG	AG	GG	AG	AG	AA	AG	AG	AG	AG	AG	GG	AG	AG	AG	AG	AG	AG	AG	GG	AA	AG	GG	AG	GG	AG	AG	GG	GG	AA	GG	GG	GG	GG	AA	GG
MC1030	ZM011110-0072	CC	CC	--	AC	CC	CC	AC	AC	AC	AC	AC	CC	CC	AC	AC	CC	AC	CC	AC	CC	CC	AC	CC	AC	CC	AC	AC	AC	AC	CC	CC	AA	CC	AA	AC	AA	CC	CC	AC	CC	AA	CC	CC	CC	AA	CC	CC	AA
MC1031	PZE-103138981	AC	AC	AC	CC	AA	AC	AA	AA	AA	CC	AA	AC	AC	AA	AC	AC	AA	AA	AA	AC	AC	AC	AA	CC	AC	AA	AA	AA	AC	AC	AC	AA	AA	AA	AC	AA	AC	AC	AA	CC	AA	AA	CC	CC	CC	CC	AA	CC
MC1032	PZE-103139096	AG	AG	AG	AA	--	--	GG	AG	GG	AA	GG	AG	AG	GG	AA	AG	GG	GG	GG	--	AG	AG	AG	AG	AG	GG	GG	GG	AG	--	AG	GG	GG	GG	AG	GG	AG	AG	GG	AG	GG	GG	AA	GG	AA	AA	GG	AA
MC1033	SYN25916	AG	AG	AA	AA	--	AG	AG	AG	AG	AA	AG	AG	AG	AG	AA	AG	AG	GG	AG	AG	GG	AG	AG	AA	AG	AG	AG	AG	AG	GG	GG	AG	GG	AG	AG	AG	AG	AG	GG	AG	AA	GG	AA	AA	GG	AA	GG	AA
MC1034	SYN37386	AG	AG	GG	GG	AG	GG	AA	AG	AG	GG	AA	AA	AA	--	AG	--	AG	AA	AA	AG	AA	GG	AA	GG	AG	AA	AA	AG	AG	AG	AG	AG	AA	AG	AA	AA	GG	AG	AG	AG	AA	AA	GG	GG	AA	GG	AA	GG
MC1035	SYN22216	AG	AG	GG	GG	GG	GG	AG	AG	AG	GG	AG	GG	GG	AG	GG	GG	AG	GG	AG	AG	AG	AA	GG	GG	AG	AG	AG	AG	GG	AG	GG	AA	GG	AA	AA	AG	AG	AG	AG	AG	AA	GG	AA	GG	GG	AA	GG	GG
MC1036	PZE-103140267	AG	AG	AG	AG	GG	GG	AG	GG	AG	AG	AG	AG	GG	AG	GG	GG	AG	GG	AG	AG	AG	AG	GG	GG	AG	AG	AG	AG	GG	AG	GG	AA	AG	AG	AA	AG	GG	GG	GG	--	AA	GG	AA	GG	GG	AA	GG	GG
MC1037	SYN6514	AG	AG	AG	AG	AA	AA	AG	AG	AG	AG	AG	GG	AA	AG	AA	AA	AG	AA	AG	AG	AA	AG	AA	AA	AG	AG	AG	AG	AA	GG	AA	GG	AG	GG	GG	GG	GG	AG	AG	AA	GG	AA	GG	AA	AA	GG	AA	AA
MC1038	PZE-103140944	AG	AG	AG	AG	AA	AG	AG	GG	AG	AG	AG	GG	AA	AG	AG	AG	AG	AA	AG	AG	AG	GG	AG	AG	AG	AG	AG	AG	AA	AG	AA	GG	AG	GG	AA	GG	GG	GG	AG	AA	AA	AA	GG	GG	AA	GG	AA	AA
MC1039	PZB01109.2	AG	AG	AG	AG	--	AG	AA	AG	AA	AG	AA	GG	AG	AA	--	AG	AA	AA	AA	--	AA	AG	AG	GG	AG	AA	AA	AA	AG	AG	AA	AA	AA	AA	AA	AA	AG	AG	AG	GG	AA	AA	GG	GG	AA	GG	AA	GG
MC1040	PZE-103141524	AG	AG	GG	GG	AA	AA	AG	GG	AG	GG	AG	AG	AG	AG	--	AG	AG	AA	AG	AG	AA	GG	AG	AG	AG	AG	AG	AG	AG	AG	AG	GG	GG	AG	GG	AG	AG	AG	AG	AA	GG	AA	GG	AA	AA	GG	AA	GG
MC1041	PZE-103142151	AG	AG	AG	AG	GG	GG	AG	AA	AG	AG	AG	AG	AG	AG	AG	AG	AG	GG	AG	AG	AG	AA	AG	GG	AG	AG	AG	AG	GG	AG	GG	AA	--	AG	AA	AG	AA	AA	AG	AG	AA	GG	AA	GG	GG	AA	GG	GG
MC1042	PZE-103142386	AG	AG	AG	AG	--	AG	AG	GG	AG	AG	AG	GG	AG	AG	GG	AG	AG	AA	AG	AG	AG	GG	AG	GG	AG	AG	AG	AG	AG	GG	AG	GG	GG	GG	GG	GG	GG	GG	GG	AG	GG	AA	GG	GG	AA	GG	AA	GG
MC1043	PZE-103142610	GG	GG	AG	AG	GG	GG	AG	GG	AG	AG	AG	AG	AG	AG	AG	GG	AG	GG	AG	AG	GG	GG	GG	AG	GG	AG	AG	AG	AG	AG	GG	AG	GG	AG	AA	AA	GG	GG	GG	GG	AA	GG	GG	GG	GG	GG	GG	AA
MC1044	PZE-103143680	GG	GG	AA	AA	--	AG	AG	AG	AG	AA	AG	AG	AG	--	--	AG	AG	AG	AG	AG	AG	AG	AG	--	GG	AG	AG	AG	AG	AG	GG	AA	AA	AG	AG	AA	AA	AG	AG	AA	AA	GG	GG	AA	GG	GG	GG	AA
MC1045	SYN34418	AG	AG	AG	AG	GG	--	AG	AA	AG	AG	AG	AG	GG	--	AA	AG	AG	AA	AG	AG	AG	AA	AG	AG	AG	AA	AG	AG	AG	AA	AG	AG	GG	AA	AA	AA	AG	AG	AA	AA	AA	GG	AA	GG	GG	AA	GG	AA
MC1046	SYN34419	AG	AG	GG	GG	--	AG	GG	AA	GG	GG	GG	AA	GG	GG	AG	AG	GG	AG	GG	GG	AA	AA	AG	AG	AG	AG	GG	GG	GG	AG	AG	GG	GG	AA	AG	AG	GG	AG	AA	AG	GG	GG	AA	AA	GG	AA	GG	GG
MC1047	SYN33367	AG	AG	AG	AG	GG	GG	AG	AG	AG	AG	AG	GG	GG	AG	AG	AG	AG	GG	AG	GG	GG	GG	AG	GG	AG	AG	AG	AG	GG	AG	GG	AG	GG	GG	AA	AG	GG	GG	GG	AG	AA	GG	AA	GG	GG	AA	GG	GG
MC1048	PZE-103144468	AG	AG	AA	AA	GG	GG	AG	GG	AG	AA	AG	GG	GG	AG	AA	GG	AG	GG	AG	GG	GG	GG	GG	AG	AG	AG	AG	AG	AG	AG	GG	AG	GG	GG	AA	AG	GG	GG	GG	GG	AA	GG	AA	GG	AA	AA	GG	AA
MC1049	PZE-103145047	AG	AG	AA	AA	GG	GG	AG	AG	GG	AA	AG	AA	AG	AG	AA	AG	GG	GG	AG	AG	GG	AG	AG	AG	AG	AG	AG	AG	AG	AA	AG	AA	GG	AG	AG	AA	AG	AA	GG	AA	AA	GG	AA	GG	AA	AA	GG	AA
MC1050	PUT-163a-60351350-2652	GG	GG	AG	AG	--	AG	AG	AG	GG	AG	AG	GG	GG	--	AA	AG	GG	AG	AG	AG	AG	AG	AG	AA	GG	AG	AG	AG	AG	AG	GG	AA	AA	AG	AA	AG	AG	AG	GG	GG	AA	GG	GG	AA	AA	GG	GG	AA
MC1051	PUT-163a-71762613-3460	AG	AG	AA	AA	GG	--	AG	AG	GG	AA	AG	AA	AG	AG	AA	AG	GG	GG	AG	GG	GG	AG	AG	AA	AG	AG	AG	AG	AG	AG	AG	AA	GG	AG	AG	AA	AG	GG	AG	--	AA	GG	AA	AA	AA	AA	GG	AA
MC1052	SYN20408	AG	AG	AG	AG	AA	AG	AG	AG	AA	AG	AG	AG	AA	AG	GG	AA	AA	AG	AG	AG	AG	AA	AA	GG	AG	GG	AG	AG	AG	GG	AA	AG	GG	--	GG	AG	AA	AA	GG	AG	GG	AA	GG	GG	GG	GG	AA	GG
MC1053	PUT-163a-78121045-4390	AG	AG	AG	AG	AA	AG	AA	AG	AA	AG	AA	AA	AG	AA	AA	AA	AA	AG	AA	AG	AG	AG	AA	AG	AG	AG	AA	AA	AA	AA	AA	AG	GG	AA	AG	AA	AG	AG	AG	GG	AA	AA	GG	GG	AA	GG	AA	AA
MC1054	SYN8109	AG	AG	GG	GG	AG	AG	AG	AG	AA	GG	AG	GG	AG	AG	GG	AA	AA	AG	AG	AA	GG	AG	AA	GG	AG	GG	AG	AG	AG	GG	GG	AG	GG	AG	GG	GG	AG	GG	GG	GG	GG	AA	GG	GG	GG	GG	AA	GG
MC1055	SYN32687	AG	AG	AG	AG	AA	AG	AA	AG	AA	AG	AA	AG	GG	AG	AA	AG	AA	AG	AA	AG	AG	AG	AG	AG	AG	AA	AA	AA	AA	GG	AG	AG	GG	GG	AG	AG	GG	GG	AG	GG	AA	AA	GG	GG	AA	GG	AA	AA
MC1056	PZE-103147456	AG	AG	AG	AG	AA	AG	AG	AG	AA	AG	AG	AG	AA	AG	AG	AA	AA	AG	AG	AG	GG	AA	AA	AA	AG	GG	AG	AG	AA	AG	AG	AG	AG	GG	AG	GG	AG	AG	GG	AA	GG	AA	GG	AA	AA	GG	AA	AA
MC1057	SYN15019	AC	AC	AC	AC	AA	CC	AA	CC	AA	AC	AA	AC	CC	AA	AA	AC	AA	AC	AA	AC	CC	AC	AC	AC	AC	AC	AA	AA	AA	AC	AC	AC	CC	AC	AA	AC	AC	CC	AC	AA	AA	AA	CC	CC	AA	CC	AA	AA
MC1058	SYN15017	AG	AG	GG	GG	AA	AG	AA	AG	AA	GG	AA	AG	AA	AA	AG	AA	AA	AG	AA	AG	AG	AG	AA	AG	AG	AG	AA	AA	AG	AG	AA	AG	--	AG	AA	AG	AA	AG	AG	GG	AA	AA	GG	AA	GG	GG	AA	GG
MC1059	PUT-163a-18178661-1471	AG	AG	AG	AG	AA	GG	AG	GG	AA	AG	AG	GG	GG	AG	GG	AG	AA	AG	AG	AA	AG	AG	AG	GG	AG	GG	AG	AG	AG	GG	AA	AG	AA	AA	AG	AG	AA	AG	AG	GG	GG	AA	GG	GG	GG	GG	AA	GG
MC1060	PZE-103148259	AG	AG	AA	AA	AA	AA	AG	AA	AA	AA	AG	GG	AA	AG	AG	AA	AA	AA	AG	AG	AA	AA	AA	AA	AG	AG	AG	AG	AA	AA	AG	AG	AG	AA	AG	AG	AA	AG	AA	AA	GG	AA	GG	AA	AA	GG	AA	AA
MC1061	PZE-103149597	AC	AC	AC	AC	CC	AC	AC	CC	CC	AC	AC	CC	AC	AC	AC	CC	CC	CC	AC	AC	AC	AA	CC	AC	AC	AC	AC	AC	AC	AC	AC	AC	AC	CC	AC	AC	CC	CC	CC	CC	AA	CC	AA	CC	AA	AA	CC	AA
MC1062	SYN1233	CC	CC	AC	AC	--	AC	AA	AC	AC	AC	CC	AC	AC	--	AC	--	AC	CC	AC	AC	CC	CC	AC	AC	AC	CC	AC	AC	AA	CC	AA	AC	AA	AC	CC	CC	AC	AC	AC	AC	CC	AA	CC	CC	AA	CC	CC	AA
MC1063	PZE-103151519	GG	GG	AG	AG	AG	AG	AA	AG	AG	AG	GG	GG	GG	--	AG	--	AG	GG	GG	AG	GG	GG	AG	AG	AG	GG	AG	AG	AA	GG	AG	GG	AA	GG	GG	GG	GG	GG	AG	AG	GG	AA	GG	GG	AA	GG	GG	AA
MC1064	SYN1227	AG	AG	AG	AG	AG	AG	AA	AG	AG	AG	GG	GG	AG	--	AG	AG	AG	GG	GG	AG	GG	GG	AG	AG	AG	GG	AG	AG	AA	GG	AG	GG	AA	GG	GG	GG	GG	AG	AG	AG	GG	AA	GG	GG	AA	GG	AA	AA
MC1065	PUT-163a-71761183-3448	AG	AG	GG	GG	GG	AG	GG	GG	GG	GG	GG	GG	AA	GG	GG	AG	GG	AG	GG	AG	AG	GG	AG	AG	AG	AG	GG	GG	GG	AG	GG	GG	GG	AG	GG	GG	AG	GG	GG	GG	GG	GG	AA	AA	GG	AA	GG	GG
MC1066	PZE-103152091	AA	AA	GG	GG	AA	--	AA	AG	AG	GG	AG	GG	AA	GG	GG	AG	AG	AG	AG	AA	AG	GG	AA	AG	AA	AG	AG	AG	AG	AG	AG	GG	GG	AG	GG	GG	AA	AG	AG	AG	GG	AA	AA	AA	GG	AA	AA	GG
MC1067	SYN4977	AG	AG	AA	AA	GG	AG	GG	--	AG	AA	AG	AA	AA	AA	AA	--	AG	AA	AG	AG	AA	AG	AG	AA	AG	AA	AG	AG	AG	AG	AG	AA	AA	AA	AA	AA	AG	GG	AG	AG	AA	GG	AA	AA	AA	AA	GG	AA
MC1068	SYN19666	GG	GG	GG	GG	AA	--	AA	AG	AG	GG	AG	GG	AG	GG	GG	AG	AG	GG	AG	AG	GG	GG	AA	AG	AG	GG	AG	AG	AG	AG	AG	GG	GG	GG	GG	GG	GG	AG	AA	AG	GG	AA	GG	AA	GG	GG	GG	GG
MC1069	PZE-103153359	GG	GG	AG	AG	GG	GG	GG	GG	AG	AG	AA	AG	GG	AG	AG	--	AG	GG	AG	GG	GG	AG	GG	GG	GG	AG	AG	AG	GG	GG	GG	AA	AA	GG	AG	AG	GG	AG	GG	AA	AA	GG	GG	GG	GG	GG	GG	GG
MC1070	PZE-103154277	GG	GG	AG	AG	AG	AG	GG	AA	AA	AG	AA	AA	--	AG	AA	AG	AA	GG	AG	GG	AG	AA	GG	AG	GG	AG	AG	AA	AA	AA	--	AA	AG	AG	AA	AG	AA	AA	AA	AA	AA	GG	GG	GG	AA	GG	GG	AA
MC1071	PZE-103154651	AG	AG	AA	AA	AG	AG	AG	GG	GG	AA	AG	AG	AA	AG	AG	AG	GG	AG	AG	GG	GG	AG	AG	AA	GG	GG	GG	GG	AG	AA	AG	AG	AG	GG	GG	GG	GG	GG	GG	GG	GG	GG	GG	AA	AA	GG	AA	AA
MC1072	PZE-103155455	AA	AA	AA	AA	AG	AG	AA	GG	GG	AA	AA	AG	AG	AG	AA	AG	GG	AG	AA	AA	AG	GG	AG	AA	AA	AA	AA	AG	AG	AA	GG	AG	AG	AG	AG	AA	GG	GG	AG	GG	AA	AA	AA	AA	AA	AA	AA	AA
MC1073	PZA00538.18	AG	AG	AG	AG	AG	AG	AA	AG	AG	AG	GG	AG	GG	GG	AG	AG	AG	AG	GG	AA	AG	GG	AG	AA	AA	AG	AG	AG	AA	AG	AG	GG	AG	GG	GG	GG	GG	AG	GG	GG	GG	AA	AA	AA	AA	AA	GG	AA
MC1074	SYN28066	AC	AC	CC	CC	--	AC	AC	AA	AA	CC	AC	--	AA	AA	AC	AC	AA	AC	AA	AC	CC	AC	--	CC	AC	AC	AA	AA	AC	CC	AC	AC	CC	CC	AC	AC	CC	CC	CC	CC	AA	AA	CC	CC	CC	CC	AA	CC
MC1075	PZE-103156977	AA	AA	AA	AA	AC	AC	AC	CC	AC	AA	AC	AC	AA	AA	AA	AC	AC	AA	AA	AC	AA	AC	AC	AC	AC	AA	AC	AA	AC	AC	--	AA	AC	AC	AA	AC	AA	CC	CC	CC	AA	CC	AA	CC	AA	AA	AA	AA
MC1076	SYN8274	AA	AA	AA	AA	AG	AG	GG	GG	GG	AA	AG	AA	AA	AA	AA	GG	GG	AA	AA	AG	AA	AG	GG	AG	AG	AG	AG	AG	AG	AG	GG	AA	AG	AG	AG	AG	AA	AG	GG	GG	AA	GG	AA	GG	AA	AA	AA	AA
MC1077	PZE-103157460	AA	AA	AA	AA	AC	AC	CC	AC	AC	AA	CC	AC	AC	AC	AC	AC	AC	AA	AC	AC	AC	AC	CC	AA	AC	CC	CC	CC	AA	AC	AC	AC	AC	AC	CC	CC	AC	AC	CC	AC	CC	CC	AA	AA	AA	AA	AA	AA
MC1078	SYN28662	AG	AG	AG	AG	AA	AA	AA	AA	AG	AG	AA	AG	AA	AA	AG	AG	AG	AG	AA	AG	AG	AG	AA	AG	AG	AA	AA	AA	AG	AG	AA	AG	AG	AG	AA	AA	AG	AG	AA	AG	AA	AA	GG	AA	GG	GG	AA	GG
MC1079	SYN31429	AA	AA	AG	AG	--	AG	GG	AG	AG	AG	GG	--	AG	AG	AG	GG	AG	AG	AG	GG	AG	GG	GG	AG	AG	GG	GG	GG	AG	AA	AG	GG	AA	AG	GG	AG	GG	AG	AA	AA	GG	GG	AA	GG	AA	AA	AA	AA
MC1080	SYN25148	AG	AG	AG	AG	GG	AG	AG	AG	AG	AG	AG	GG	AG	AG	AG	AG	AG	GG	AG	GG	AA	AG	AG	AG	AG	AA	AG	AG	AG	GG	GG	AA	GG	GG	AG	AG	AG	AA	GG	GG	AA	GG	AA	AA	GG	AA	GG	GG
MC1081	SYN32032	AA	AA	AA	AA	AA	AA	AA	AA	AG	AG	AA	AG	AA	--	AG	AA	AG	AG	AA	AG	AG	AG	AA	AG	AG	AA	AA	AG	GG	GG	AA	AG	AG	GG	AA	AG	GG	AG	GG	AG	AA	AA	GG	AA	GG	AA	AA	AA
MC1082	PZE-103161091	AA	AA	AC	AC	--	AC	CC	AC	AC	AC	CC	--	AC	AC	AC	AC	AC	AA	AC	CC	AC	AA	AC	AC	AC	AC	CC	CC	AC	AC	AA	AC	AC	CC	CC	CC	CC	AC	AA	AC	CC	CC	AA	AC	AA	AA	AA	AA
MC1083	PZE-103164358	CC	CC	AC	AC	--	AC	AC	AC	AC	AC	CC	CC	--	AC	CC	CC	AC	AC	AC	AC	CC	CC	AC	CC	AC	--	AC	AC	CC	CC	AC	CC	AC	CC	CC	CC	CC	AA	AA	AA	CC	AA	CC	CC	CC	CC	CC	CC
MC1084	SYN35425	GG	GG	AG	AG	AA	AG	AG	AG	--	AG	GG	GG	AG	AG	AG	GG	AA	AG	AG	AG	GG	GG	AG	GG	AG	GG	AG	AG	GG	AG	AG	GG	AA	AA	AG	AG	GG	AA	AA	AA	GG	AA	GG	GG	GG	GG	GG	GG
MC1085	PZE-103165394	AA	AA	GG	GG	GG	GG	GG	AG	GG	AG	AG	AG	GG	AG	AA	GG	GG	AG	GG	GG	AG	AG	GG	AG	AG	AG	GG	GG	AA	AG	GG	GG	GG	GG	GG	GG	AG	GG	GG	GG	GG	GG	AA	GG	AA	AA	AA	GG
MC1086	SYN33405	AA	AA	CC	CC	CC	CC	CC	CC	CC	AC	AC	AA	CC	CC	AA	CC	CC	AC	CC	AC	AA	AA	CC	AC	AC	AC	CC	CC	AA	--	CC	AA	AC	AA	AC	AC	AA	CC	CC	CC	CC	CC	AA	CC	AA	AA	AA	CC
MC1087	SYN8259	AA	AA	AA	AA	GG	AG	AG	AG	GG	AA	AA	AG	AA	GG	AA	AG	GG	AG	AG	AG	AG	GG	AG	AA	AG	AA	AG	AG	AG	AG	AG	AG	GG	GG	AG	GG	GG	GG	GG	GG	AA	GG	AA	AA	AA	AA	AA	AA
MC1088	SYN8639	AA	AA	AA	AA	AA	AG	GG	AA	AG	AA	AG	--	AA	AG	AA	AA	AA	AA	AG	AG	AA	AA	AG	AA	AG	AG	GG	AG	AG	AA	AA	GG	AA	GG	GG	AG	GG	AA	AA	AA	GG	GG	AA	AA	AA	AA	AA	AA
MC1089	PZE-103168658	AG	AG	AG	AG	GG	AG	AG	AG	GG	AG	AG	AG	GG	GG	GG	GG	GG	GG	AG	AG	GG	AA	GG	GG	GG	AG	AG	AG	GG	AG	GG	AG	GG	GG	AA	GG	AA	GG	GG	GG	AA	GG	GG	GG	GG	GG	AA	GG
MC1090	PZE-103169904	GG	GG	AG	AG	--	--	AA	GG	GG	AG	AG	AG	--	AA	GG	GG	GG	AG	AA	AA	AG	GG	AG	GG	AG	AG	AA	AA	GG	AG	AG	AG	GG	GG	AA	GG	AA	GG	GG	GG	AA	AA	GG	GG	GG	GG	GG	GG
MC1091	SYN31520	AA	AA	GG	GG	AA	AG	GG	AG	AG	AG	AG	AA	AG	AG	--	AG	AG	AA	AG	GG	GG	AG	GG	AG	AG	GG	GG	AG	AA	GG	AA	AG	AG	AA	AG	AA	AG	AG	GG	AG	GG	GG	AA	GG	AA	AA	AA	GG
MC1092	SYN6772	AA	AA	AA	AA	GG	AG	AG	AA	AG	AA	AA	AA	AA	AG	AA	AA	AG	AG	AG	GG	AG	AA	AG	AA	AG	AG	AG	AG	AA	AA	AG	AA	AA	AA	AG	AG	AG	AA	AA	AA	AA	GG	AA	AA	AA	AA	AA	AA
MC1093	SYN32259	AA	AA	GG	GG	--	--	GG	AG	AG	GG	AG	AA	AG	GG	AG	--	AG	AG	GG	AG	AA	AG	GG	GG	AG	AG	GG	GG	AG	AG	AG	AG	AA	AG	AG	AG	AG	AA	AG	AA	GG	GG	AA	GG	AA	AA	AA	GG
MC1094	PZE-103171163	AG	AG	GG	GG	GG	--	AA	GG	AG	GG	GG	AG	AG	AG	GG	GG	AG	GG	GG	AG	AA	GG	AG	GG	AG	AG	AG	GG	AG	AG	GG	AG	AG	AA	GG	AG	AG	AG	AG	AG	GG	AA	GG	GG	GG	GG	AA	GG
MC1095	SYN33055	AG	AG	AA	AA	GG	--	AA	AG	GG	AG	GG	AG	AA	GG	GG	AG	GG	GG	GG	AG	AG	GG	AA	AG	AG	GG	AG	GG	AG	AG	GG	GG	GG	AG	GG	AG	GG	GG	GG	GG	GG	AA	GG	AA	GG	GG	AA	AA
MC1096	SYN30138	CC	CC	AC	AC	--	AC	AC	AC	AC	AA	AC	AC	CC	AC	AC	AC	AC	AC	AC	AA	AC	AC	AC	AC	AC	CC	AC	AC	AC	AC	AA	CC	AC	CC	CC	CC	AC	CC	AC	CC	CC	AA	CC	CC	AA	CC	CC	CC
MC1097	PUT-163a-71331763-3193	GG	GG	GG	GG	--	AG	GG	AA	AG	AG	AG	GG	GG	AG	AG	AG	AG	AG	AG	GG	GG	AG	GG	AG	GG	GG	GG	AG	AG	GG	AG	GG	GG	AG	GG	AG	GG	GG	AG	GG	GG	GG	GG	GG	AA	GG	GG	GG
MC1098	SYN31043	AG	AG	AG	AG	GG	AG	AA	GG	AG	GG	GG	AG	AA	GG	GG	AG	AG	GG	GG	AG	AG	GG	AA	AG	AG	AG	AG	GG	AG	GG	GG	GG	GG	GG	AG	GG	GG	AA	AG	AG	GG	AA	GG	AA	GG	GG	AA	AA
MC1099	PZE-103175460	AA	AA	CC	CC	AA	AC	CC	AA	AA	AC	AA	AC	AC	AA	AC	AC	AA	AA	AA	AC	AA	AC	CC	AC	AC	AA	AC	AA	AA	AA	AC	AA	AA	AA	AA	AA	AA	AA	AA	AA	AA	CC	AA	CC	AA	AA	AA	CC
MC1100	PZE-103175946	AG	AG	GG	GG	GG	GG	GG	AG	AG	GG	GG	AG	GG	AA	GG	GG	AG	AA	GG	AG	GG	GG	GG	GG	GG	AG	AG	GG	AG	AA	GG	AG	AG	AG	AA	AG	AA	AG	GG	AG	AA	GG	GG	GG	GG	GG	AA	GG
MC1101	SYN6986	AG	AG	GG	GG	--	AG	AG	AA	--	GG	GG	AA	--	AA	--	AG	--	AA	GG	AA	AA	AA	AG	GG	AG	AA	AA	AG	AG	AA	AG	AA	AG	AG	AA	AG	AG	AG	GG	AG	AA	AA	GG	GG	GG	GG	AA	GG
MC1102	PZE-103177781	GG	GG	AA	AA	GG	AG	AG	GG	GG	AG	AG	AG	AA	GG	AG	AG	GG	GG	AG	AG	GG	AG	AG	AG	GG	AG	AG	AG	GG	GG	GG	GG	AG	AG	AA	AG	AG	GG	AG	AA	AA	GG	GG	AA	GG	GG	GG	AA
MC1103	SYN8762	GG	GG	GG	GG	--	GG	AG	AG	AG	AG	AG	GG	AG	AG	AG	--	AG	AG	GG	AA	AG	AG	AG	AG	AG	AA	AA	AG	AA	AA	GG	AA	AG	AA	AG	AA	AA	GG	GG	AG	AA	AA	GG	GG	AA	GG	GG	GG
MC1104	SYN32844	AA	AA	GG	GG	AG	AG	GG	GG	AG	GG	AG	AA	GG	GG	GG	AG	AG	GG	GG	GG	GG	GG	GG	GG	AG	GG	GG	AG	GG	GG	AG	GG	GG	GG	GG	GG	GG	AA	AG	GG	GG	GG	AA	GG	GG	AA	AA	GG
MC1105	ZM012337-0431	AG	AG	AG	AG	AA	AG	GG	AG	AG	AA	AA	AG	AG	AA	AA	GG	AG	AG	AA	AG	GG	AA	GG	AG	AG	AG	AG	AG	AG	AA	AA	AA	AA	AA	AA	AA	AA	AA	AG	AA	AA	GG	AA	GG	AA	AA	GG	GG
MC1106	SYN27420	AG	AG	AA	AA	AA	AA	AG	AG	AG	AA	AG	AG	--	AA	--	AG	AG	AG	AA	GG	AG	AA	AG	AA	AG	GG	GG	GG	AG	AG	AA	AA	AG	AA	AG	AA	AA	AA	GG	AA	GG	GG	AA	AA	AA	AA	GG	AA
MC1107	SYN30487	AA	AA	AA	AA	AG	AG	AG	GG	AG	AA	GG	AG	--	AG	AG	AG	AG	AG	GG	GG	GG	GG	AG	AA	AG	GG	GG	AG	AA	GG	AG	GG	GG	GG	GG	GG	GG	GG	AA	GG	GG	GG	AA	AA	AA	AA	AA	AA
MC1108	SYN1634	AA	AA	AG	AG	AG	AA	AG	AG	AG	AG	GG	AG	--	GG	AG	AG	AG	GG	GG	GG	GG	AG	AG	AA	AG	GG	GG	AG	AA	AG	AG	GG	AA	AG	GG	GG	AG	--	AA	AG	GG	GG	AA	AA	AA	AA	AA	AA
MC1109	SYN33866	AG	AG	AG	AG	--	AG	AG	AA	AG	AG	AG	AG	AG	AG	AG	AG	AG	GG	GG	AG	GG	AA	AG	AA	AG	GG	GG	GG	AG	AG	GG	AG	AG	AG	AG	AG	AG	AG	GG	AA	GG	GG	AA	AA	AA	AA	GG	AA
MC1110	PZE-103182818	AC	AC	AC	AC	AC	AC	CC	AC	CC	AA	AC	AC	AC	AC	AC	CC	CC	AC	AA	CC	CC	CC	CC	AC	AC	CC	CC	CC	AC	CC	CC	CC	AC	CC	AA	CC	AC	CC	CC	CC	AA	CC	AA	CC	AA	AA	CC	CC
MC1111	PZE-103183069	AG	AG	AG	AG	AG	AG	GG	AG	GG	AG	AA	AA	AG	GG	AG	AG	GG	GG	AG	AG	AG	AG	AG	GG	GG	AG	AG	GG	GG	AG	AA	GG	AA	AA	AA	AG	AA	--	AA	AA	AA	GG	GG	AA	GG	GG	AA	GG
MC1112	PZE-103183225	GG	GG	AG	AG	AG	GG	AG	AA	GG	GG	AG	GG	AA	AA	AG	AG	GG	AA	AG	AG	GG	AG	AG	AG	GG	GG	GG	GG	AG	AA	GG	GG	GG	AG	GG	GG	AG	AA	GG	AG	GG	GG	GG	AA	GG	GG	GG	AA
MC1113	PZE-103183391	AG	AG	AA	AA	GG	AG	AG	AA	AG	AA	AG	GG	AG	AG	AG	AG	AG	AG	AG	GG	AG	AA	GG	AA	AG	GG	GG	AG	AA	AG	GG	GG	AA	GG	AG	GG	GG	AA	AA	AG	GG	GG	AA	AA	AA	AA	GG	AA
MC1114	PZE-103183476	AG	AG	GG	GG	AA	AG	GG	GG	GG	GG	AG	AG	GG	AG	GG	AG	GG	AG	AA	AG	GG	GG	GG	GG	GG	AG	AG	AG	GG	GG	AG	AG	GG	AG	AG	AG	AA	GG	GG	AG	AA	GG	GG	GG	GG	GG	AA	GG
MC1115	PZE-103183548	AG	AG	AA	AA	--	AG	AA	AA	AA	AA	AA	AG	AA	AG	AA	AG	AA	AG	AG	AG	AA	AA	AA	AA	AA	AG	AG	AG	AA	AA	AG	AA	AA	AG	AG	AG	GG	AA	AA	AG	GG	AA	AA	AA	AA	AA	GG	AA
MC1116	PZE-103183711	AA	AA	AG	AG	AA	AG	GG	AG	GG	AA	AG	AA	AA	AA	AA	AG	GG	AG	AG	AG	GG	AG	AG	AG	AG	AG	AG	AA	AG	AA	AG	AG	AA	AA	AA	AG	AA	AG	AG	AG	AA	GG	AA	GG	AA	AA	AA	GG
MC1117	PZE-103183786	AG	AG	AA	AA	AG	AA	AA	AG	AA	AA	AG	AG	AG	AA	AG	AG	AA	AA	AG	AA	AA	GG	AG	AA	AA	AA	AA	AA	AA	AG	AG	AG	AG	AG	AA	AA	AA	AG	AG	AA	AA	AA	AA	AA	AA	AA	GG	AA
MC1118	PUT-163a-94473855-4870	AC	AC	AC	AC	AC	AC	AA	AC	AA	AC	AC	AC	AC	AC	AA	AC	AA	AA	AC	AA	AA	AC	AA	AA	AA	AA	AA	AC	AA	AC	CC	AC	AC	CC	CC	AC	CC	AA	AA	AA	CC	AA	AA	AA	AA	AA	CC	AA
MC1119	PZE-103184457	AA	AA	AC	AC	AA	AC	AC	AC	AC	AA	AC	AC	AC	AA	AC	AC	AC	AC	AC	AA	AA	AA	AC	AC	AA	AA	AA	AA	AC	AA	AA	AA	CC	AA	AA	AA	AA	AC	CC	AC	AA	AA	AA	CC	AA	AA	AA	CC
MC1120	SYN4860	AA	AA	AC	AC	AC	AC	AC	AA	AC	AC	AA	AA	AC	CC	AA	--	AC	CC	AC	CC	CC	CC	AC	AA	AC	AC	AC	AA	AA	CC	AC	CC	AA	AC	CC	CC	CC	AA	AA	AC	CC	CC	AA	AA	AA	AA	AA	AA
MC1121	SYN32818	AA	AA	GG	GG	--	GG	GG	AG	GG	AG	AG	AG	AG	AG	AG	AG	GG	AG	AG	GG	GG	GG	GG	AG	AG	AG	AG	AG	AG	GG	AG	GG	AG	GG	GG	GG	GG	GG	AG	GG	GG	GG	AA	GG	AA	AA	AA	GG
MC1122	SYN1571	GG	GG	AG	AG	GG	GG	AA	AG	AG	GG	GG	AG	AG	GG	AG	AG	AG	AG	GG	AG	AG	GG	--	AG	AG	AG	AG	GG	AG	GG	GG	AG	GG	AG	GG	AG	GG	AG	GG	GG	GG	AA	GG	AA	GG	GG	GG	AA
MC1123	SYN1576	AA	AA	GG	GG	AG	AG	GG	GG	AG	AG	AG	AG	AG	GG	AG	AG	AG	GG	AG	GG	GG	AA	GG	AG	AG	GG	GG	AG	AG	AG	AA	AG	GG	AG	GG	GG	AG	AG	AG	AG	GG	GG	AA	GG	GG	AA	AA	GG
MC1124	SYN10757	AA	AA	AG	AG	AA	AG	GG	AG	GG	AA	AA	AA	AG	AA	AG	AG	GG	AG	AA	AG	GG	AA	GG	AG	AG	GG	GG	AA	AG	AA	AG	AG	AA	AA	AA	AG	AA	AA	AG	AA	AA	GG	AA	GG	AA	AA	AA	GG
MC1125	SYN38592	CC	CC	AA	AA	AC	AA	AA	AA	AA	AC	AA	AC	AA	AA	AC	AC	AA	AA	AA	AA	AA	AA	AA	AC	AC	AC	AC	AC	AC	AA	AC	AA	AA	AA	AA	AA	AA	AA	AC	AA	AA	AA	CC	AA	AA	CC	CC	AA
MC1126	PUT-163a-13249976-201	GG	GG	AG	AG	AG	AA	AA	AG	AA	GG	AG	GG	AG	GG	AG	AG	AA	AG	AG	AG	AG	AG	AA	AG	AG	AG	AG	GG	AG	GG	AG	AG	AA	GG	AG	AG	GG	AA	AG	AA	AA	AA	GG	AA	GG	GG	GG	AA
MC1127	PUT-163a-18170300-1353	AA	AA	GG	GG	GG	GG	GG	GG	GG	AG	GG	AG	AG	GG	AG	AG	GG	GG	GG	GG	GG	AG	GG	AG	AG	GG	GG	AG	AG	GG	GG	GG	AG	GG	GG	GG	AG	AG	AG	GG	GG	GG	AA	GG	GG	AA	AA	GG
MC1128	PZE-104000045	GG	GG	AG	AG	--	--	AG	AA	AG	AG	AA	AG	AG	AA	AG	--	AG	AA	AG	AG	AA	AG	AG	GG	AG	GG	AG	AA	AG	AG	AA	AG	AA	GG	AA	GG	GG	AA	AA	AG	AA	AA	GG	GG	GG	GG	GG	GG
MC1129	PZE-104000488	GG	GG	GG	GG	AA	AG	GG	AG	GG	GG	AG	AG	GG	AG	GG	GG	GG	AG	GG	GG	GG	AG	GG	GG	GG	GG	GG	AG	AG	AG	AA	GG	GG	GG	GG	GG	GG	GG	AA	GG	GG	GG	GG	GG	GG	GG	GG	GG
MC1130	PUT-163a-148963268-590	GG	GG	GG	GG	AA	AA	AG	AG	AA	GG	AA	AG	AG	AA	AG	AG	AA	AA	AG	AG	AG	AA	AG	GG	AG	GG	AG	AA	AG	AA	AA	AA	AA	--	AA	GG	AG	AA	AA	AG	AA	AA	GG	GG	GG	GG	GG	GG
MC1131	SYN27468	GG	GG	AG	AG	AA	AA	AA	AA	AG	AG	AA	AA	AG	AA	AG	AG	AG	AA	AG	AA	AA	AG	AA	AG	AG	AG	AG	AA	AG	AG	AA	AG	AG	AG	AA	AG	AG	--	AG	AG	AA	AA	GG	AA	GG	GG	GG	GG
MC1132	SYN17721	GG	GG	AG	AG	AG	AG	AA	AG	AG	AG	AG	AG	AA	AG	AG	--	AG	AA	AG	AA	AA	AG	AA	AG	AG	AG	AA	AG	AG	GG	GG	AG	AG	GG	AG	GG	AG	AG	AG	GG	GG	AA	GG	GG	GG	GG	GG	GG
MC1133	PZE-104003437	AA	AA	AG	AG	AA	AA	AA	AG	AG	AG	AG	AG	AG	AA	AG	--	AG	AA	AG	AA	AA	AG	AG	--	AA	AG	AG	AG	AA	AG	AA	AA	AA	AA	AG	AA	AA	AA	AG	AA	GG	AA	AA	AA	AA	AA	AA	AA
MC1134	PZE-104004499	AA	AA	AT	AT	AT	AA	AA	AT	AA	AT	AT	AT	AA	AT	AT	AT	AA	AT	AT	AA	AT	AT	AT	AT	AT	AT	AA	AA	AA	AA	AT	AT	AT	AT	AT	AT	AA	AT	AT	AT	AA	AA	TT	TT	AA	AA	AA	AA
MC1135	SYN24516	AA	AA	AA	AA	AA	--	AC	AC	AC	AA	AC	AC	AA	AC	AC	AC	AC	AA	CC	AC	CC	CC	AC	AC	AC	AC	AA	AC	--	AC	AC	CC	AC	AC	CC	AC	AC	AC	AC	AC	CC	AA	CC	CC	AA	AA	AA	AA
MC1136	PZA03227.1	CC	CC	CC	CC	AC	AC	AC	AA	AC	CC	AC	AA	AC	AC	CC	AC	AC	CC	AC	AC	AC	AC	AC	AC	CC	AC	AC	CC	AC	AA	AC	CC	CC	CC	AC	CC	AC	AC	AA	AC	CC	CC	CC	AA	CC	CC	CC	CC
MC1137	PUT-163a-50332311-2217	GG	GG	AG	AG	AA	AG	GG	AG	GG	AG	AG	AG	GG	AG	GG	AG	GG	AG	GG	AG	AG	AA	GG	GG	GG	GG	GG	AG	AG	AG	AG	AG	AG	GG	AG	GG	GG	AG	AA	GG	GG	GG	GG	GG	GG	GG	GG	GG
MC1138	SYN36763	AA	AA	CC	CC	AC	AC	CC	CC	AC	AC	AA	AC	AC	AA	AC	AA	AC	AA	AA	CC	AA	AC	CC	AC	AC	AA	AC	AA	AA	AA	AC	AC	AA	AC	AA	AC	AC	AC	AA	AA	AA	CC	AA	CC	AA	AA	AA	CC
MC1139	SYN29997	AG	AG	AA	AA	GG	GG	AG	AG	GG	AA	AG	AA	GG	GG	AA	AG	GG	AG	AG	GG	GG	AG	AG	AA	AG	GG	GG	GG	AG	GG	GG	GG	AG	GG	GG	GG	AG	AG	AG	GG	GG	GG	AA	AA	AA	GG	AA	AA
MC1140	PZE-104009393	AG	AG	AG	AG	GG	AG	AG	AG	GG	GG	AG	AG	AA	AA	GG	GG	GG	AG	AG	AG	AG	GG	AA	AG	AG	AG	AG	AG	AG	GG	GG	AG	GG	AG	AA	AG	GG	GG	GG	AG	AA	AA	GG	AA	GG	AA	GG	AA
MC1141	SYN5712	--	AA	AG	AG	AG	AA	GG	AG	AA	AA	AA	AG	AG	GG	AG	AG	AA	AG	AG	AG	GG	AA	GG	AG	AG	GG	GG	AA	AG	AA	AA	AG	AG	AG	AA	AG	AG	AA	AA	AG	AA	GG	AA	GG	AA	AA	AA	GG
MC1142	PZE-104013824	GG	GG	AG	AG	AG	GG	GG	AA	GG	AG	GG	AG	GG	AG	--	GG	GG	AG	AG	AG	AG	AG	AG	--	GG	--	GG	AG	AA	GG	AG	AG	GG	AG	GG	AG	AG	AA	GG	AG	GG	GG	GG	AA	GG	GG	GG	AA
MC1143	PUT-163a-74244684-3690	AG	AG	AG	AG	AG	AG	GG	AA	AG	GG	AG	AA	--	AG	AG	AG	AG	GG	AG	AG	AG	GG	AG	AG	GG	AA	AG	AG	AG	GG	AG	--	AG	AG	AG	AG	AG	--	GG	AG	AA	GG	GG	AA	GG	GG	AA	AA
MC1144	SYN8509	AG	AG	AG	AG	AG	AG	AG	AG	AG	AG	AA	AG	--	AG	AA	--	AG	AA	AA	GG	AA	AA	AG	AA	AG	AG	GG	GG	AA	AG	GG	--	AA	AG	AG	AG	GG	AG	AG	AA	GG	GG	AA	AA	AA	AA	GG	AA
MC1145	PZE-104015374	AG	AG	AG	AG	AA	AG	AA	AA	AG	AG	AA	AA	AA	AA	AA	--	AG	AA	AA	AG	GG	AG	AA	AA	AG	AG	AG	GG	AA	AG	AA	AG	AA	AA	GG	AA	GG	AA	AG	AA	GG	AA	GG	AA	AA	GG	AA	AA
MC1146	SYN21539	AA	AA	AC	AC	--	AC	CC	AC	AC	AA	AA	AC	CC	AA	AC	AC	AC	AA	AA	CC	AC	AC	CC	AC	AC	AC	CC	CC	AC	AC	AA	--	AC	AC	CC	AC	CC	CC	AC	AC	CC	CC	AA	CC	AA	AA	AA	CC
MC1147	SYN13558	AA	AA	AG	AG	GG	GG	GG	AG	GG	GG	GG	AA	AG	GG	AG	AG	GG	GG	GG	GG	AG	GG	AG	AG	AG	GG	GG	GG	AG	AG	GG	--	GG	AG	GG	AG	GG	AG	GG	GG	GG	GG	AA	AA	GG	AA	AA	AA
MC1148	SYN33243	AA	AA	AG	AG	--	AG	AG	GG	AA	AA	AA	AG	AG	AA	AG	AG	AA	AA	AA	AG	AG	AG	GG	AG	AG	AG	GG	AG	AG	AG	AA	AA	GG	AG	AG	AG	AA	AA	AA	AG	GG	GG	AA	GG	AA	AA	AA	GG
MC1149	PZE-104016322	GG	GG	AA	AA	AG	AG	GG	AA	AA	AG	GG	AG	GG	GG	AG	--	AA	--	GG	AG	GG	AA	AG	AG	GG	GG	GG	AG	AG	AG	AG	AG	GG	AG	AG	AG	AG	GG	AG	GG	GG	GG	GG	AA	GG	GG	GG	AA
MC1150	SYN22505	CC	CC	AC	AC	AC	AA	AA	AC	AC	AC	AC	CC	AA	CC	CC	AC	AC	CC	CC	AA	--	CC	AC	CC	AC	AC	AA	AC	CC	CC	AA	AA	AC	AC	AC	AC	AA	AC	AC	AC	AA	AA	CC	CC	CC	CC	CC	CC
MC1151	PZE-104017733	AA	AA	GG	GG	GG	GG	AG	GG	GG	GG	AG	GG	AG	AG	AG	GG	GG	AG	--	AG	AG	AG	AG	--	AA	AG	AG	GG	GG	AG	AG	AG	AG	AG	AG	AG	AG	AG	AG	AG	GG	AA	AA	GG	AA	AA	AA	GG
MC1152	SYN8693	AC	AC	AA	AA	CC	CC	CC	AA	CC	AC	CC	AC	AC	AC	AC	AC	CC	CC	CC	AC	CC	CC	AC	AC	AC	CC	CC	CC	AC	AC	CC	CC	CC	CC	CC	CC	AC	CC	CC	CC	CC	CC	AA	AA	CC	AA	CC	AA
MC1153	SYN1500	AG	AG	AA	AA	AG	AG	AG	AA	AG	AA	AA	AG	AG	AA	AA	AG	AG	AA	AA	GG	AA	AA	AG	AA	AG	AA	AG	AA	AA	AG	GG	AG	AG	AG	AA	AG	AG	AA	AG	AA	AA	GG	AA	AA	AA	AA	GG	AA
MC1154	PZE-104018715	CC	CC	CC	CC	AC	AC	AC	CC	AC	CC	AA	CC	AC	CC	AC	AC	AC	AC	AA	AC	AC	CC	AC	CC	AC	AC	AC	CC	CC	CC	AC	AC	AA	AC	CC	AC	CC	AC	AA	AC	CC	AA	CC	CC	AA	CC	CC	CC
MC1155	PZE-104018824	AC	AC	AC	AC	AC	CC	CC	AA	AC	AC	AA	AC	--	AC	AA	AC	AC	AA	AA	AC	AA	AA	AC	AA	AC	AC	CC	CC	AA	AC	AC	CC	AC	CC	AC	CC	AC	AA	AC	AA	CC	CC	AA	AA	AA	AA	CC	AA
MC1156	PZE-104018854	CC	CC	AC	AC	AC	AA	AA	CC	AC	AC	CC	CC	--	AC	CC	AC	AC	CC	CC	AC	CC	CC	AC	CC	AC	AC	AA	AA	CC	AC	AC	AA	AC	AA	AC	AA	AC	CC	AC	CC	AA	AA	CC	CC	CC	CC	CC	CC
MC1157	PZE-104019303	CC	CC	CC	CC	AC	CC	CC	AC	CC	AC	CC	AA	AC	--	AA	AC	CC	AC	CC	CC	AA	CC	AC	AC	CC	CC	CC	CC	AC	AC	CC	AA	CC	AA	CC	AA	AC	CC	CC	CC	CC	CC	CC	CC	CC	CC	CC	CC
MC1158	PZE-104019423	AC	AC	AC	AC	CC	AC	--	CC	CC	AC	CC	AC	AC	AC	CC	CC	AC	CC	CC	AA	AC	AC	AC	CC	AC	AC	AA	AC	CC	AC	CC	AC	AA	AA	AC	AA	AA	CC	CC	CC	AA	AA	CC	CC	CC	CC	AA	CC
MC1159	SYN24026	AC	AC	CC	CC	AC	AC	CC	CC	AA	CC	CC	CC	CC	CC	CC	AC	AC	CC	CC	CC	AA	CC	CC	CC	AC	CC	CC	CC	CC	AC	AC	CC	CC	CC	AC	CC	CC	AC	AA	AC	CC	CC	AA	CC	CC	AA	CC	CC
MC1160	PUT-163a-110206849-65	AG	AG	AA	AA	AA	AA	AG	AG	AA	AA	AG	AG	AG	AA	AA	AA	AG	AA	--	--	AG	AG	AG	AA	AG	AA	AG	AG	AA	AG	AA	AG	AA	AG	AA	AG	GG	GG	AG	GG	AA	GG	AA	AA	AA	AA	GG	AA
MC1161	PZE-104021056	AA	AA	AG	AG	AG	AG	AG	AA	AG	GG	AG	AG	AG	GG	AG	AA	AA	AG	--	AG	GG	AG	AA	AG	AA	AG	AG	AG	AG	AA	AG	AG	GG	GG	GG	GG	AG	AG	AG	AG	GG	AA	AA	AA	AA	AA	AA	AA
MC1162	PZE-104021091	AA	AA	GG	GG	GG	GG	AG	AA	GG	GG	GG	AG	AG	GG	AG	AG	AG	GG	GG	AG	GG	AG	AA	GG	AA	GG	AG	AG	GG	AA	GG	AG	GG	AG	GG	AG	AG	AG	AG	AG	GG	AA	AA	GG	GG	AA	AA	GG
MC1163	PZE-104021346	AA	AA	GG	GG	AA	AG	AG	AA	AG	AG	GG	AA	AA	AA	AA	AA	AA	AG	GG	AA	AG	AA	AA	AG	AA	GG	AG	AG	AG	AA	AA	AG	GG	AG	GG	AG	AG	AG	AG	AG	GG	AA	AA	GG	AA	AA	AA	GG
MC1164	PZE-104021405	AC	AC	CC	CC	AC	AC	CC	AC	AC	CC	CC	AA	CC	AC	AC	AA	AA	CC	CC	CC	AA	CC	AC	CC	CC	CC	CC	AC	CC	AC	AC	AC	CC	AC	CC	AC	AC	CC	CC	AC	CC	CC	CC	CC	CC	CC	AA	CC
MC1165	PZE-104021665	AG	AG	AG	AG	GG	GG	GG	AG	GG	GG	AG	AG	--	AG	AG	AG	GG	AG	AG	AG	AG	AG	AG	AG	AG	AG	GG	AG	AG	AG	GG	GG	GG	AG	GG	AG	GG	AG	AG	AG	GG	GG	AA	AA	GG	AA	GG	AA
MC1166	PZE-104021862	CC	CC	AC	AC	AC	AC	CC	AC	AC	CC	AC	CC	CC	--	CC	AC	AA	AC	AC	CC	CC	AC	CC	AC	CC	AC	CC	AC	AC	CC	AC	AC	CC	CC	CC	CC	CC	AA	AC	AA	CC	CC	CC	AA	CC	CC	CC	AA
MC1167	PZE-104022472	AG	AG	AG	AG	AA	AA	AG	GG	AA	AA	AG	GG	AG	AG	AG	AG	AA	AG	AG	AG	GG	AA	GG	AG	AG	AG	AG	AA	AG	AG	AA	AG	AA	AG	AA	AG	AG	AG	AA	AA	AA	GG	AA	GG	AA	AA	GG	GG
MC1168	PZE-104022557	AG	AG	GG	GG	GG	GG	GG	GG	AG	GG	AG	GG	AG	GG	GG	GG	GG	GG	--	AG	AG	AA	GG	GG	AG	GG	GG	GG	GG	AG	AG	AG	AA	AG	AG	AG	AA	AG	AA	AG	GG	GG	AA	GG	GG	AA	GG	GG
MC1169	PZE-104022764	AG	AG	AG	AG	--	AG	GG	GG	AA	AA	AG	GG	AG	AG	AG	AG	AG	AG	--	GG	GG	AA	GG	AG	AG	GG	GG	GG	AG	AG	AG	AG	GG	AG	AG	AG	GG	AG	AG	AA	GG	GG	AA	GG	AA	AA	GG	GG
MC1170	PZE-104023120	AG	AG	AG	AG	GG	GG	GG	AG	GG	AG	GG	AG	GG	AG	AG	AG	AG	GG	GG	AG	AG	AG	AG	GG	GG	GG	GG	AG	GG	AG	AG	GG	AG	AG	GG	AG	GG	GG	AG	GG	GG	GG	GG	GG	GG	GG	AA	GG
MC1171	SYN12641	AG	AG	AA	AA	AG	AG	AG	AA	AG	AA	AA	AA	AG	AA	AA	AG	AG	AA	AA	AG	AG	AG	AG	AA	AG	AA	AG	AA	AA	AA	GG	AG	AA	GG	AA	GG	AG	AA	AA	AG	AA	GG	AA	AA	AA	AA	GG	AA
MC1172	PZE-104023768	GG	GG	AA	AA	AA	AA	AG	AA	AG	AA	AG	AA	--	AA	AA	AA	AG	AA	AG	AG	AA	AA	AG	AA	GG	AA	AG	AA	AA	AG	AG	AA	GG	AG	AG	AG	AA	AG	AG	GG	AA	GG	GG	AA	AA	GG	GG	AA
MC1173	PZE-104023818	GG	GG	AG	AG	AG	AA	AA	AG	AA	GG	AG	AG	AA	AG	AG	AA	AA	AG	AG	AA	AG	AA	AA	AG	AG	AA	AA	AG	AG	AG	AA	AG	AA	AG	AA	AG	AG	AG	AA	GG	AA	AA	GG	AA	GG	GG	GG	AA
MC1174	PZE-104023902	AG	AG	GG	GG	AG	GG	AG	GG	GG	AG	AG	GG	AG	AG	AG	GG	GG	AG	AG	AG	GG	AG	AG	AG	AA	GG	AG	GG	AG	--	AG	GG	GG	GG	GG	GG	AG	GG	AG	GG	GG	AA	AA	GG	AA	AA	GG	GG
MC1175	PZE-104024382	AG	AG	AG	AG	AG	GG	AG	AA	GG	AA	GG	AA	--	AA	AA	AG	GG	AG	GG	AG	AG	AG	AA	AG	AG	GG	AG	AG	AG	AA	GG	GG	GG	AG	GG	AG	AA	GG	AG	AG	GG	AA	GG	GG	AA	GG	AA	GG
MC1176	SYN19197	AA	AA	AA	AA	GG	AG	AG	AA	AG	AG	AG	AG	AG	AG	AG	AG	AG	AG	--	AG	AA	GG	AG	AG	AG	AA	AG	AA	AG	AG	AG	AG	AG	AA	AA	AA	AA	AA	AG	AA	AA	GG	AA	AA	GG	AA	AA	AA
MC1177	PZE-104024557	AG	AG	AG	AG	AA	AG	AG	AA	AA	AA	AG	AA	AA	AA	AA	AA	AA	AG	GG	AA	AA	AA	AA	AG	AG	GG	AG	AG	AG	AA	AA	AG	AA	AA	AG	AA	AA	AA	AA	AA	GG	AA	GG	GG	AA	GG	AA	GG
MC1178	SYN14272	AG	AG	AG	AG	GG	AG	AA	AG	GG	GG	AG	GG	AA	GG	GG	GG	GG	AG	AG	AA	GG	GG	AG	AG	AG	AA	AA	AA	AG	AG	GG	AA	AG	AG	AG	AG	AG	AG	GG	AG	AA	AA	GG	AA	GG	GG	AA	AA
MC1179	PZA02457.1	AG	AG	AG	AG	GG	AG	AG	AG	AG	AG	AG	AG	GG	GG	GG	GG	AG	GG	--	GG	GG	GG	GG	GG	AG	AG	AG	AA	GG	GG	GG	AG	GG	GG	AA	GG	GG	GG	AG	AG	AA	GG	AA	GG	GG	AA	GG	GG
MC1180	SYN35458	AG	AG	GG	GG	GG	GG	AG	AG	AG	GG	GG	AG	AA	GG	GG	GG	GG	GG	GG	AA	AG	AG	AG	GG	AG	GG	AG	GG	GG	GG	AG	AG	AA	GG	AG	GG	GG	AA	GG	AA	GG	AA	GG	GG	GG	GG	AA	GG
MC1181	PZE-104026739	AC	AC	AA	AA	AA	AC	AC	AA	AA	AA	AC	AA	AC	AA	AA	AA	AA	AA	--	AC	AA	AC	AA	AA	AC	AC	AC	AC	AA	AC	AA	AC	AA	AC	AC	AC	AC	AA	AA	AA	CC	AA	CC	AA	AA	CC	AA	AA
MC1182	PZE-104026873	AC	AC	CC	CC	CC	AC	AC	AC	CC	CC	AC	AC	AC	AC	AC	AC	CC	CC	--	CC	CC	CC	AC	CC	AC	AC	AC	AC	CC	AC	CC	AC	CC	CC	AC	CC	AC	CC	CC	CC	AA	CC	AA	CC	CC	AA	CC	CC
MC1183	PZE-104027159	GG	GG	AA	AA	AG	GG	GG	GG	GG	AG	AG	GG	--	GG	GG	GG	GG	AG	--	GG	AG	AA	GG	AG	GG	AG	GG	GG	AG	AG	GG	GG	AG	AG	GG	AG	AG	AG	AG	AG	GG	GG	GG	AA	GG	GG	GG	AA
MC1184	SYN23002	AG	AG	AG	AG	AG	GG	AG	GG	GG	GG	AG	GG	AG	GG	GG	GG	GG	AG	--	AG	AG	AG	AG	AG	AG	AG	AG	GG	AG	GG	GG	AG	GG	AG	GG	AG	AG	AG	GG	AG	GG	AA	GG	AA	GG	GG	AA	AA
MC1185	PZE-104027402	CG	CG	CC	CC	CG	CC	CG	GG	CC	CG	CG	GG	CG	GG	GG	CG	CG	CG	--	GG	CG	CG	GG	CG	CG	CC	CG	CG	CG	CG	CC	CC	CG	CC	CG	CC	CG	CG	CG	GG	CC	GG	CC	CC	GG	CC	GG	CC
MC1186	SYN36957	AG	AG	GG	GG	AA	AG	GG	AA	AA	AG	AA	AG	GG	AA	AA	AA	AG	AG	AG	AG	AG	GG	AG	AG	AG	GG	GG	GG	AG	AG	AG	GG	AG	GG	GG	GG	AG	AG	AG	AG	GG	GG	AA	GG	AA	AA	GG	GG
MC1187	SYN5775	AA	AA	AA	AA	AG	AG	AG	AA	AA	AG	AA	AG	AG	AG	AG	AA	AG	AG	AG	AG	AA	AA	AA	AG	AA	AG	AG	GG	AG	AA	AA	GG	AG	AG	GG	AG	AG	AG	AA	AG	GG	AA	AA	AA	GG	AA	AA	AA
MC1188	PZE-104028461	AG	AG	GG	GG	--	AG	AA	AA	GG	GG	GG	AG	AG	GG	AG	AG	AG	GG	AG	AA	AG	AG	AA	GG	AG	AG	AA	AA	GG	AA	AG	AA	AG	AG	AA	AG	AG	AG	GG	AA	AA	AA	GG	GG	GG	GG	AA	GG
MC1189	PZE-104028514	AG	AG	AA	AA	AG	AG	GG	GG	AA	AA	AG	AG	AG	AA	AG	AG	AG	AA	AG	GG	AA	AA	GG	AA	AG	AG	GG	GG	AA	AG	AG	GG	AA	AG	GG	AG	AG	AA	AA	AG	GG	GG	AA	AA	AA	AA	GG	AA
MC1190	SYN4401	AG	AG	GG	GG	AG	AG	AA	AG	GG	GG	AG	AG	AG	AG	AG	AG	AG	GG	AG	AA	AG	AG	AA	GG	AG	AG	AA	AA	GG	AG	AG	AA	AA	AG	AA	AG	AG	AA	GG	AA	AA	AA	GG	GG	GG	GG	AA	GG
MC1191	PZE-104029100	GG	GG	AG	AG	GG	AG	AG	AA	AG	AG	GG	AG	GG	GG	AG	AG	GG	GG	AG	GG	GG	AA	AG	GG	GG	AG	AG	AG	GG	AG	AG	AG	GG	GG	AA	GG	GG	AG	AG	GG	AA	GG	GG	GG	GG	GG	GG	GG
MC1192	PZE-104029222	AG	AG	AA	AA	AG	AG	AA	GG	--	AG	AG	GG	--	AG	GG	GG	--	AG	AG	AG	AA	GG	AG	AG	AG	AA	AA	AA	AG	GG	GG	AG	GG	AG	AG	AG	AG	GG	GG	AG	AA	AA	GG	AA	GG	GG	AA	AA
MC1193	PZE-104029384	AA	AA	CC	CC	--	AC	AC	CC	AC	CC	AA	AC	--	AC	CC	AC	AC	CC	AC	AC	AA	CC	AC	CC	AA	CC	AC	CC	CC	CC	AA	CC	AC	AC	AC	AC	AA	CC	AC	AC	CC	AA	AA	CC	CC	AA	AA	CC
MC1194	SYN1246	AA	AA	CC	CC	AC	CC	CC	AC	CC	CC	AA	AC	AC	AC	AC	AC	CC	CC	AC	CC	AA	CC	AC	CC	AC	CC	CC	CC	--	AC	AC	CC	AC	AC	CC	AC	AA	CC	CC	AC	CC	CC	AA	CC	CC	AA	AA	CC
MC1195	SYN14313	AA	AA	AG	AG	AA	AA	AG	AG	AA	AA	AA	GG	AG	AA	AG	AG	AA	AG	AA	AG	AA	GG	GG	AG	AG	AG	AG	AA	AG	--	AA	AA	AG	AA	AA	AA	AG	AG	AG	AG	AA	GG	AA	GG	AA	AA	AA	GG
MC1196	SYN14316	AG	AG	GG	GG	AG	GG	GG	AA	GG	AG	AA	AG	AG	AA	AA	AG	AG	AG	AG	GG	AG	GG	AG	AG	AG	GG	GG	AG	AG	AG	AG	GG	GG	AG	AG	AG	AG	GG	GG	GG	GG	GG	AA	GG	AA	AA	GG	GG
MC1197	PZE-104030601	AG	AG	AA	AA	AG	AG	AG	AG	AG	AA	AG	AG	AG	AA	AG	GG	AG	AA	AG	AG	AA	AA	GG	AA	GG	AA	AG	AA	AA	AG	AG	AA	AG	AA	AA	AA	AA	AG	AG	AG	AA	GG	GG	AA	AA	GG	AA	AA
MC1198	PZA-001751002	AT	AT	TT	TT	--	AT	TT	AT	AT	TT	AA	TT	TT	TT	TT	AA	AT	TT	AT	TT	TT	AT	TT	TT	AT	TT	TT	TT	TT	TT	AT	TT	AT	TT	TT	TT	TT	AT	AA	AT	TT	TT	AA	TT	TT	AA	TT	TT
MC1199	PZE-104031393	CC	CC	AA	AA	AC	AA	AA	CC	AA	AC	CC	AC	AC	AC	AC	AC	AC	CC	AC	AA	AC	CC	AA	AC	AC	AC	AA	AC	AC	AC	AA	AA	AC	AA	AC	AA	AC	AC	AC	AC	AA	AA	CC	AA	CC	CC	CC	AA
MC1200	PZE-104031667	CC	CC	AA	AA	--	AC	AA	AC	AC	AC	CC	CC	AC	CC	CC	--	AC	CC	AC	AA	CC	CC	AC	AC	AC	AC	AA	AC	AC	AC	CC	AC	CC	CC	AC	CC	CC	CC	CC	CC	AA	AA	CC	AA	CC	CC	CC	AA
MC1201	PZE-104032097	AC	AC	AC	AC	AC	CC	CC	AC	CC	AC	AC	AA	AC	AC	AA	AC	CC	AC	CC	CC	AA	CC	AC	AA	CC	CC	CC	AC	AA	AC	CC	AC	CC	AC	CC	AC	AC	AC	CC	AC	CC	CC	CC	AA	AA	CC	AA	AA
MC1202	PZE-104032101	AG	AG	AG	AG	--	AA	AA	AG	AA	AG	AA	GG	AG	AG	GG	AG	AA	AG	AA	AA	GG	AA	AG	GG	AA	AA	AA	AG	GG	AG	AA	AG	AA	AG	AA	AG	AG	AG	AA	AG	AA	AA	AA	GG	GG	AA	GG	GG
MC1203	PZE-104032228	GG	GG	AG	AG	AG	AG	AG	AG	AG	AA	GG	AG	AG	AG	AG	GG	GG	AA	AG	GG	AG	GG	GG	AG	GG	AA	AG	AG	AG	AG	AG	AG	AG	AG	AG	AG	AG	AA	GG	AA	AA	GG	GG	GG	AA	GG	GG	GG
MC1204	SYN4889	AG	AG	GG	GG	--	GG	AG	GG	GG	AG	GG	GG	--	AA	AG	GG	AG	AA	GG	AG	GG	GG	AG	AG	AG	AG	AG	AG	AG	GG	AG	GG	AG	GG	GG	GG	GG	GG	GG	GG	GG	AA	GG	GG	AA	GG	AA	GG
MC1205	PZE-104032527	AA	AA	GG	GG	AA	AG	AG	GG	AG	AG	AA	AG	--	AG	AG	AG	AA	AA	AG	AG	AA	AG	AG	AG	AA	AG	AG	AG	AG	GG	AG	AG	GG	AG	AG	AG	AA	GG	AG	GG	GG	AA	AA	GG	AA	AA	AA	GG
MC1206	PZE-104032659	AA	AA	AA	AA	GG	AG	AA	GG	AG	AG	AG	GG	AG	GG	GG	GG	AG	GG	--	AG	AA	AG	AG	AG	AA	AG	AA	AG	AG	GG	AG	AG	AG	AA	AG	AA	AG	AG	AG	AG	AA	AA	AA	AA	GG	AA	AA	AA
MC1207	SYN4257	AA	AA	AA	AA	CC	AC	AC	CC	AC	AC	AC	CC	--	AC	AC	CC	AC	AC	AA	AC	AA	AA	AC	AC	AC	AA	AC	AA	AC	AC	AC	AA	AC	AA	AA	AA	AC	CC	AA	CC	AA	CC	AA	AA	CC	AA	AA	AA
MC1208	PZE-104033608	AA	AA	AA	AA	GG	AG	AG	GG	AG	AG	AG	GG	AG	AG	AG	GG	AG	AG	--	AG	AA	AA	AG	AG	AG	AA	AG	AA	AG	AG	AG	AA	AA	AA	AA	AA	AG	AA	AA	AA	AA	GG	AA	AA	GG	AA	AA	AA
MC1209	PZE-104033664	AA	AA	AG	AG	GG	GG	GG	GG	GG	GG	AG	AG	--	GG	AG	GG	AG	AG	AG	GG	AG	AG	AG	AG	AG	AG	GG	AA	AG	AG	AG	GG	AA	AG	AG	AG	AA	AA	AG	AA	GG	GG	AA	AA	GG	AA	AA	AA
MC1210	PZE-104033817	AG	AG	AA	AA	--	AG	AA	GG	AG	AG	AG	AG	AA	AG	AG	--	GG	AG	--	AG	AG	GG	AA	AG	AA	AA	AA	GG	AG	AG	GG	AG	AG	AG	AG	AG	AG	GG	AG	GG	AA	AA	AA	AA	GG	AA	GG	AA
MC1211	PZE-104034730	AA	AA	GG	GG	AA	AG	AG	AA	AG	AG	AA	AA	AG	AG	AA	AA	AG	AA	AG	AG	AG	AG	AA	AG	AA	AG	AG	AG	AG	AG	AG	GG	AG	AA	AG	AA	AA	AA	GG	AA	GG	AA	AA	GG	AA	AA	AA	GG
MC1212	SYN29697	AG	AG	AG	AG	AG	AG	AA	AG	AG	AG	AG	AG	AG	AG	GG	GG	GG	AG	AG	AA	AA	AG	AG	GG	AG	AA	AA	AA	GG	AG	GG	AA	AG	AA	AG	AA	AG	AA	AG	AA	AA	AA	GG	GG	GG	GG	AA	GG
MC1213	SYN17312	AG	AG	AG	AG	AG	AG	AA	AG	AG	AG	AG	AG	AG	AG	GG	GG	GG	AG	AG	AA	AA	AG	AG	GG	AG	AA	AA	AA	GG	--	GG	AA	AG	AA	AG	AA	AG	AA	AG	AA	AA	AA	GG	GG	GG	GG	AA	GG
MC1214	PZE-104035551	AC	AC	AA	AA	AC	AA	AC	AA	AA	AA	AC	AA	AC	AC	AA	--	AA	AC	--	CC	AC	AC	AC	AA	AC	CC	CC	AC	AA	AC	AA	AA	AC	AC	AA	AC	AC	CC	AC	CC	AA	CC	AA	AA	AA	AA	CC	AA
MC1215	PZE-104035568	AG	AG	AG	AG	AG	AG	GG	AA	AG	AG	AG	AG	--	AG	AA	--	AG	AG	AG	GG	GG	GG	AG	AA	AG	GG	GG	AG	AA	AG	AG	GG	GG	GG	GG	GG	GG	GG	GG	GG	GG	GG	AA	AA	AA	AA	GG	AA
MC1216	PZE-104035657	AG	AG	AG	AG	AG	AG	GG	AG	AG	AG	AG	AG	AG	--	AA	AA	AG	AG	AG	GG	GG	AG	AG	AA	AG	GG	GG	GG	AA	--	AG	GG	AG	AG	AG	AG	AG	GG	AG	GG	GG	GG	AA	AA	AA	AA	GG	AA
MC1217	PZE-104035964	CG	CG	CG	CG	CG	CC	CG	CG	CC	CC	CG	CG	CG	CG	CC	CC	CC	CG	CC	CG	CC	CC	CG	CG	CG	GG	GG	CG	CG	CG	CG	CC	CG	CG	CC	CG	CC	CG	CC	CG	CC	GG	CC	GG	CC	CC	GG	GG
MC1218	PZE-104036092	AC	AC	CC	CC	--	AC	CC	AC	AC	AC	AC	AC	CC	AC	AA	AA	AC	AC	AC	CC	CC	CC	AC	AC	AC	AC	AC	AC	AC	--	AC	CC	AC	CC	CC	CC	CC	AA	CC	AA	CC	CC	AA	CC	AA	AA	CC	CC
MC1219	PZE-104036187	AA	AA	AT	AT	AA	AT	AT	AA	AT	AT	AA	AT	AA	AT	AA	AA	AT	AA	AT	AT	TT	AT	AA	AA	AA	AT	AT	TT	AA	AT	AT	TT	TT	TT	TT	TT	TT	TT	AT	TT	TT	AA	AA	AA	AA	AA	AA	AA
MC1220	PZE-104036324	AG	AG	AG	AG	AG	GG	AG	AG	GG	GG	AG	AG	AA	GG	GG	GG	GG	AG	GG	AG	GG	AG	AG	AG	AG	AG	AG	GG	AG	--	AG	GG	GG	GG	GG	GG	GG	GG	AG	GG	GG	AA	GG	AA	GG	GG	AA	AA
MC1221	PZE-104036909	AG	AG	AG	AG	AG	AA	AG	AA	AA	AA	AG	AG	AG	AG	AA	AA	AA	AG	--	GG	AG	AA	AG	AG	AG	AG	AG	GG	AG	AG	AA	AG	AA	AG	AA	AG	GG	AG	AA	AG	AA	GG	AA	GG	AA	AA	GG	GG
MC1222	PZE-104036947	AC	AC	AC	AC	AC	AA	AC	AA	AA	AA	AC	AC	AC	AC	AA	--	AA	AC	AA	AC	AA	AA	AC	AC	AC	AC	AC	AC	AC	AA	AA	AC	AA	AA	AC	AA	AC	AC	AA	AC	AA	CC	AA	CC	AA	AA	CC	CC
MC1223	PZE-104036993	AA	AA	AC	AC	AC	AA	AC	AA	AA	AA	AC	AC	AC	AC	AA	AA	AA	AC	AA	AC	AA	AC	AC	AC	AC	AC	AC	AC	AC	AA	AA	AC	AA	AA	AC	AA	AC	AC	AC	AC	AA	CC	AA	CC	AA	AA	AA	CC
MC1224	SYN8422	AG	AG	AG	AG	AA	AG	GG	GG	AA	AA	AA	GG	GG	AG	AA	AG	AA	AA	AA	GG	AG	AG	GG	AG	AG	AA	AG	GG	AG	AG	AG	AG	AA	AA	AA	AA	AG	AG	AA	AG	AA	GG	AA	GG	AA	AA	GG	GG
MC1225	PZE-104040086	AC	AC	AC	AC	AC	CC	AC	AA	CC	CC	AA	AC	AA	AC	AC	AC	AC	AC	AC	AA	AC	AA	AA	AC	AA	AC	AC	AA	AC	AA	AC	AC	AC	AC	CC	AC	AA	AC	AA	AC	CC	AA	AA	AA	CC	CC	AA	AA
MC1226	PZE-104040106	AG	AG	AG	AG	AG	GG	AG	AG	GG	AG	AA	AG	AA	AA	AA	AG	AG	AA	AG	AA	AG	AG	AA	AA	AA	AG	AG	AA	AA	AG	AG	AG	AG	AG	GG	AG	AA	GG	AG	GG	GG	AA	AA	AA	AA	GG	AA	AA
MC1227	PZE-104040263	GG	GG	AG	AG	AG	GG	GG	AG	GG	AG	AA	AG	--	AG	--	AG	GG	AG	AG	GG	GG	GG	AG	AA	AG	AG	AG	GG	AA	AG	GG	GG	AA	GG	AG	GG	GG	AG	GG	AG	GG	GG	AA	AA	AA	GG	GG	AA
MC1228	SYN14321	GG	GG	AG	AG	AG	GG	GG	AG	GG	AG	AA	AG	--	AA	AA	AG	GG	AG	AG	GG	GG	GG	AG	AA	AG	AG	AG	GG	AA	AG	GG	GG	AA	GG	AG	GG	GG	AG	GG	AG	GG	GG	AA	AA	AA	GG	GG	AA
MC1229	SYN14029	CC	CC	AC	AC	AC	CC	CC	AC	CC	AC	AA	AC	--	AC	AA	AC	CC	AC	AC	CC	CC	CC	AC	AA	AC	AC	AC	CC	AA	AC	CC	CC	AA	--	AC	CC	CC	AC	CC	AC	CC	CC	AA	AA	AA	CC	CC	AA
MC1230	PZE-104040567	GG	GG	AG	AG	AG	GG	GG	AG	GG	AG	AA	AG	--	AA	AA	AG	GG	AG	AG	GG	GG	GG	AG	AA	AG	AG	AG	GG	AA	--	GG	GG	AA	--	AG	GG	GG	AG	GG	AG	GG	GG	AA	AA	AA	GG	GG	AA
MC1231	PZE-104040858	AC	AC	AC	AC	AC	AA	AC	AC	AA	AC	CC	CC	CC	AC	CC	AC	AC	CC	AC	AC	AC	AC	CC	CC	CC	AC	AC	CC	CC	AC	AC	AA	AA	AC	AA	AC	CC	AA	AC	AA	AA	CC	CC	CC	CC	AA	CC	CC
MC1232	PZE-104041043	AA	AA	AG	AG	AG	AA	AA	GG	AA	AG	GG	GG	AG	AG	GG	AG	AG	AG	AG	AA	AA	AA	AG	GG	AG	AG	AG	GG	GG	AG	AG	AA	AG	AA	AG	AA	AA	GG	AA	GG	AA	AA	GG	GG	GG	AA	AA	GG
MC1233	PZE-104041524	AG	AG	AA	AA	AA	AA	AG	AA	AA	AA	AA	AA	AG	AA	AA	AA	AA	AG	AA	AG	AG	AA	AG	AA	AG	AG	AG	AA	AA	AA	AA	AA	AA	AG	AA	AG	GG	AA	AA	AA	AA	GG	AA	AA	AA	AA	GG	AA
MC1234	PZE-104042305	GG	GG	CG	CG	GG	GG	CG	CC	GG	CG	GG	CC	CG	CG	CC	CG	CG	CC	GG	CC	CC	CG	CC	CC	CG	CC	CC	CG	CC	CG	CG	CG	GG	CC	GG	CC	CG	CG	CG	CG	GG	CC	GG	CC	CC	GG	GG	CC
MC1235	SYN38124	CC	CC	AC	AC	AC	CC	CC	CC	CC	CC	AA	AC	--	CC	CC	--	CC	CC	AC	CC	CC	AC	CC	AC	AC	CC	CC	CC	AC	CC	CC	AC	CC	CC	CC	CC	CC	AC	AC	AC	CC	CC	AA	AA	CC	CC	CC	AA
MC1236	PZE-104043442	AG	AG	AG	AG	GG	GG	AG	GG	GG	GG	GG	AG	AA	GG	GG	GG	AG	AG	GG	AG	AG	AG	AG	AG	AG	AA	AA	GG	AG	AG	GG	GG	AG	AG	GG	AG	AA	GG	AG	GG	GG	AA	GG	AA	GG	GG	AA	AA
MC1237	SYN24224	AG	AG	AG	AG	AA	AA	AG	AA	AA	AA	AA	AG	GG	AA	AA	AA	AG	AG	AA	AG	AG	AG	AG	AG	AG	GG	GG	AA	AG	AG	AA	AA	AG	AG	AA	AG	GG	AA	AG	AA	AA	GG	AA	GG	AA	AA	GG	GG
MC1238	PZE-104043552	AG	AG	GG	GG	AG	AG	AG	GG	AG	GG	GG	AG	AG	GG	GG	AG	AG	AG	GG	AG	AG	AG	AG	GG	AG	AA	AA	GG	GG	AG	AG	GG	AG	AG	GG	AG	AG	GG	AG	GG	GG	AA	GG	GG	GG	AA	GG	GG
MC1239	PZE-104043577	AG	AG	AA	AA	AG	AG	AG	AA	AG	AA	AA	AG	AG	AA	AA	AG	AG	AG	AA	AG	AG	AG	AG	AA	AG	GG	GG	AA	AA	AG	AG	AG	AG	AG	AA	AG	AG	AA	AG	AA	AA	GG	AA	AA	AA	GG	AA	AA
MC1240	PZE-104043792	AG	AG	GG	GG	AG	AG	AG	AG	AG	GG	GG	GG	AG	--	GG	AG	AG	AG	GG	AG	AG	AA	AG	GG	AG	AA	AA	GG	GG	AG	AG	GG	GG	AG	GG	AG	AG	AG	AA	AG	GG	AA	GG	GG	GG	AA	GG	GG
MC1241	PZE-104044661	AG	AG	AA	AA	GG	AG	AG	AG	AG	AG	GG	AA	AG	AG	AG	AG	AG	GG	AG	AG	AG	AG	AG	AG	GG	GG	GG	AA	AG	AG	AG	AA	AG	AG	AA	AG	AG	AA	AG	AA	AA	GG	GG	AA	GG	GG	AA	AA
MC1242	SYN1469	AA	AA	AG	AG	AA	AG	GG	GG	AG	AG	AA	AG	--	AA	AG	AG	AA	AG	AG	AG	GG	AG	GG	AA	AG	AG	AG	AG	AA	AG	AG	GG	AA	GG	AG	GG	AG	AA	AG	AA	GG	GG	AA	AA	AA	AA	AA	AA
MC1243	PZE-104045413	AA	AA	AG	AG	--	AG	GG	GG	AG	GG	AA	GG	--	--	GG	AG	AA	GG	AG	AG	AG	AA	GG	AG	AG	AG	AG	AA	AG	GG	AA	GG	GG	GG	AG	GG	AG	AG	AA	AG	GG	GG	AA	AA	GG	AA	AA	AA
MC1244	PZE-104045505	GG	GG	AA	AA	AG	AG	AG	GG	AG	AG	AA	AG	AG	AG	GG	--	AG	GG	AA	AG	AG	AA	GG	AG	AG	GG	GG	AA	AG	AG	AG	AA	AA	AG	AA	AG	GG	AA	AA	AA	AA	GG	AA	AA	GG	GG	GG	AA
MC1245	PZE-104045559	GG	GG	AA	AA	AG	AG	AA	AA	AG	AG	AA	AG	AA	AG	AG	AG	AG	AG	AA	AA	AG	AG	AA	AG	AA	AG	AG	AA	AG	AA	AG	AA	AA	AA	AA	AA	AG	AA	AG	AA	AA	AA	AA	AA	GG	GG	GG	AA
MC1246	PZE-104045752	CC	CC	AC	AC	--	AC	AA	AA	AC	AC	CC	AC	AC	AC	AC	AC	AC	AC	AC	AA	AA	CC	AA	CC	AC	AC	AC	AC	CC	AA	AC	AA	CC	AA	AC	AA	AC	CC	CC	CC	AA	AA	CC	CC	CC	CC	CC	CC
MC1247	PZE-104045815	AA	AA	GG	GG	--	AG	GG	GG	AG	AG	AA	GG	GG	AG	AG	AG	AG	AG	AG	GG	GG	GG	GG	AG	AG	AG	AG	GG	AG	GG	AG	GG	AG	GG	GG	GG	AG	AG	GG	AG	GG	GG	AA	GG	AA	AA	AA	GG
MC1248	PZE-104046550	AA	AA	AC	AC	AC	AA	AC	AC	AA	AA	CC	AC	AC	AC	AC	AC	AA	AC	AC	CC	AC	AC	CC	AC	CC	AC	AC	AC	AC	AC	AA	CC	AC	--	AA	CC	AC	AC	AC	AC	AA	CC	CC	CC	AA	AA	AA	CC
MC1249	SYN2286	GG	GG	AG	AG	AG	AG	AA	AA	AG	AA	GG	AA	AG	AA	AA	AG	AG	AA	AG	AG	AG	AA	AA	AG	AG	AG	AG	AA	AG	AA	GG	AG	GG	AG	AG	AG	AG	GG	AG	GG	AA	AA	GG	GG	AA	GG	GG	GG
MC1250	SYN11405	AA	AA	AG	AG	AG	AA	AA	AG	AA	AA	GG	AA	AG	AG	AA	AA	AA	AA	AG	AG	AG	GG	AA	AG	AG	AA	AA	AG	AG	AG	AG	AG	GG	AG	AG	AG	AA	AG	GG	AG	AA	AA	GG	GG	AA	AA	AA	GG
MC1251	PZE-104047229	AA	AA	AG	AG	AG	AG	AG	AA	AG	GG	GG	AG	--	AG	AG	AA	AG	AG	GG	AG	AA	AG	AA	AG	AG	AA	AA	AG	AG	AA	AA	AG	GG	AA	GG	AA	AA	GG	AG	GG	GG	AA	GG	AA	GG	AA	AA	AA
MC1252	PZE-104047251	GG	GG	AG	AG	AG	GG	GG	GG	GG	AG	AA	GG	GG	AA	AG	GG	GG	AG	AG	GG	GG	AG	GG	AA	AG	GG	GG	AG	AA	GG	GG	AG	GG	GG	GG	GG	GG	AG	AG	AG	GG	GG	AA	AA	AA	GG	GG	AA
MC1253	SYN1613	AG	AG	AG	AG	AG	AA	AA	GG	AA	AG	GG	GG	AG	GG	GG	AG	AG	AG	AG	AG	AA	GG	AG	GG	AG	AA	AA	GG	GG	AG	AG	GG	GG	AA	AG	AA	AG	GG	GG	GG	AA	AA	GG	GG	GG	AA	GG	GG
MC1254	SYN1615	AG	AG	AG	AG	AG	AG	AG	AG	AG	AG	GG	AG	AG	AA	AG	AG	AG	AA	GG	AA	AG	GG	AG	AA	AG	AA	AA	AG	AA	AG	AG	AA	AG	AG	AG	AG	AG	AG	GG	AG	GG	AA	GG	AA	AA	AA	GG	AA
MC1255	PZE-104047850	AC	AC	AC	AC	AC	AC	AC	AC	AC	AC	AA	CC	AC	CC	CC	CC	AC	CC	AA	CC	CC	AA	CC	CC	AC	CC	CC	AC	CC	AC	AC	AC	AA	AC	AA	AC	AC	AC	AA	AC	AA	CC	AA	CC	CC	CC	AA	CC
MC1256	PZE-104047889	AC	AC	AC	AC	AC	AC	AC	CC	AC	AC	AA	CC	--	CC	CC	CC	AC	CC	AA	CC	AC	AC	CC	CC	AC	CC	CC	AC	CC	AC	CC	AC	AA	AC	AA	AC	CC	AC	AC	AC	AA	CC	AA	CC	CC	CC	AA	CC
MC1257	SYN1346	AG	AG	AG	AG	AG	AG	AG	GG	AG	AG	AA	GG	GG	GG	GG	GG	AG	GG	AA	GG	AG	AG	GG	GG	AG	GG	GG	AG	GG	AG	GG	AG	AG	AG	AG	AG	GG	GG	AG	GG	AA	GG	AA	GG	GG	GG	AA	GG
MC1258	SYN1338	AG	AG	AG	AG	AG	AG	AG	AA	AG	AG	GG	AA	AA	AA	AA	AA	AG	AA	GG	AA	AG	AG	AA	AA	AG	AA	AA	AG	AA	AG	AA	AG	GG	AG	AG	AG	AA	AA	AG	AA	GG	AA	GG	AA	AA	AA	GG	AA
MC1259	ZM004237-0329	AG	AG	AG	AG	AG	AG	AG	AA	AG	AG	GG	AA	AG	AG	AA	AA	AG	AA	GG	AA	AG	GG	AA	AA	AG	AA	AA	GG	AA	AG	AA	GG	GG	AG	GG	AG	AG	AG	GG	AG	GG	AA	GG	AA	AA	AA	GG	AA
MC1260	SYN16583	AG	AG	AG	AG	AG	AG	AG	GG	AG	AG	AA	GG	AG	AG	GG	GG	AG	GG	AA	GG	AG	AA	GG	GG	AG	GG	GG	AA	GG	AG	GG	AA	AA	AG	AA	AG	AG	AG	AA	AG	AA	GG	AA	GG	GG	GG	AA	GG
MC1261	PZE-104048289	AG	AG	AG	AG	GG	AG	AG	GG	AG	AG	GG	GG	AG	AG	GG	GG	AG	GG	AG	GG	GG	AG	GG	GG	GG	GG	GG	AA	GG	AG	GG	AA	AA	--	AA	GG	AG	AG	AG	AG	AA	GG	GG	GG	GG	GG	AA	GG
MC1262	PZE-104048524	AA	AA	AC	AC	AC	AA	AC	AC	AA	AC	CC	CC	AC	AC	CC	AC	AA	AC	AC	CC	AC	AA	CC	CC	CC	AC	CC	AA	CC	--	AA	AA	AA	CC	AC	CC	AC	CC	AA	CC	AA	CC	CC	CC	CC	AA	AA	CC
MC1263	PZE-104049163	AG	AG	AA	AA	--	AA	AA	GG	AA	AA	GG	AG	AG	AA	AG	AG	AG	AA	AG	AG	AG	GG	AG	AA	AG	AG	AG	AG	AA	GG	AA	AG	AA	AG	AA	AG	AG	AG	GG	AG	AA	AA	GG	AA	AA	AA	GG	AA
MC1264	PZE-104049724	GG	GG	AG	AG	--	AG	AG	AA	AG	AA	AA	AA	AG	AG	AA	AG	AG	AG	AA	GG	AA	AG	AG	AG	AG	GG	GG	AG	AG	AA	GG	AG	AA	AA	AG	AA	AG	AG	AG	AG	AA	GG	AA	GG	AA	GG	GG	GG
MC1265	PZE-104049798	GG	GG	AG	AG	--	AG	AG	AA	AG	AA	AA	AA	AG	AG	AA	AG	AG	AG	AA	GG	AA	AG	AG	AG	AG	GG	GG	AG	AG	AA	GG	AG	AA	AA	AG	AA	AG	AG	AG	AG	AA	GG	AA	GG	AA	GG	GG	GG
MC1266	PZE-104049854	CC	CC	AC	AC	--	AC	AC	AA	AC	AA	AA	AA	AC	AA	AA	AC	AC	AC	AA	AC	AA	AC	AC	AC	AC	CC	CC	AA	AC	AC	CC	AA	AA	AA	AC	AA	AC	AC	AC	AC	AA	CC	AA	CC	AA	CC	CC	CC
MC1267	PZE-104050368	AG	AG	AA	AA	--	AA	AG	AA	AA	AG	AA	AG	--	AG	AG	--	AA	GG	AA	AG	AA	AA	AG	AG	AG	GG	GG	AA	AG	AA	AA	AA	GG	AA	AA	AA	AA	AG	AA	AG	AA	GG	AA	AA	GG	AA	GG	AA
MC1268	PZE-104050613	AC	AC	AC	AC	AA	AA	AC	AA	AA	AA	CC	AA	AC	AA	AA	AA	AC	AA	AC	AC	CC	AA	AC	AC	CC	AA	AC	AC	AC	AA	AA	AA	AA	CC	AA	CC	AC	AC	AA	AC	AA	CC	CC	CC	AA	AA	CC	CC
MC1269	PZE-104050646	AG	AG	AG	AG	GG	GG	AG	AG	GG	GG	AA	AG	AG	GG	AG	AG	AG	AG	AG	AA	AA	AA	AA	AG	AA	AG	AG	AG	AG	AG	AG	GG	GG	AA	GG	AA	AG	AA	AG	AA	GG	AA	AA	AA	GG	GG	AA	AA
MC1270	PZE-104050909	AG	AG	AG	AG	GG	AG	AA	AG	AG	AG	GG	AG	AG	AG	AG	AG	AG	AG	AG	AA	GG	GG	AA	GG	AG	AA	AA	AA	GG	AG	AG	AA	AA	GG	AG	GG	AG	AG	GG	GG	AA	AA	GG	GG	GG	GG	AA	GG
MC1271	PZE-104051877	CC	CC	AA	AA	--	AC	AA	AC	AC	AC	AA	AC	AA	AC	AC	AC	CC	CC	AA	AA	--	AA	AA	AC	AA	CC	AC	AC	AC	AC	AC	AA	CC	--	AC	--	AA	AC	AA	CC	AA	AA	AA	AA	CC	CC	CC	AA
MC1272	PZE-104053069	AA	AA	GG	GG	AG	GG	GG	GG	--	AG	AA	AG	AG	AG	AG	GG	AG	AG	AG	GG	AG	AG	GG	AG	AG	GG	GG	AA	AG	GG	GG	GG	AA	AG	GG	AG	AG	AG	AG	AG	GG	GG	AA	GG	AA	AA	AA	GG
MC1273	PZE-104053910	AA	AA	AG	AG	--	AG	AG	AA	AA	GG	AA	AA	AG	GG	AG	AA	AG	AG	AG	AA	AG	GG	AA	AG	AA	AG	AG	GG	AG	--	AG	GG	GG	AG	AG	AG	AG	GG	GG	GG	GG	AA	AA	AA	GG	AA	AA	AA
MC1274	PZE-104055374	AA	AA	AC	AC	AC	AA	AC	AC	AA	AA	CC	AC	AC	AA	AC	AC	AA	AA	AC	CC	AC	CC	CC	AC	CC	AA	AC	AA	AC	AC	AC	AA	AA	AC	AA	AC	AC	AC	AC	AC	AA	CC	CC	CC	AA	AA	AA	CC
MC1275	PZE-104056744	GG	GG	AA	AA	AA	AA	AA	AG	AA	AA	AA	AG	AG	AA	AG	AG	AA	AA	AA	AG	AG	AG	AG	AA	AA	AG	AG	AA	AA	GG	AA	AG	GG	AG	AA	AG	AG	AG	AA	GG	AA	AA	AA	AA	AA	GG	GG	AA
MC1276	PZE-104057913	AG	AG	AG	AG	GG	GG	AG	GG	GG	GG	GG	GG	AG	GG	GG	GG	GG	GG	GG	AG	GG	AA	AG	AG	AG	GG	AG	GG	AG	GG	GG	GG	GG	GG	GG	GG	GG	GG	AG	GG	GG	AA	GG	AA	GG	AA	GG	AA
MC1277	SYN14597	AG	AG	AG	AG	AA	AA	AG	AA	AA	AA	AA	AA	AG	AA	AA	AA	AA	AA	AA	AG	AA	GG	AG	AG	AG	AA	AG	AA	AG	AA	AA	AA	AA	AA	AA	AA	AA	AA	AG	AA	AA	GG	AA	GG	AA	GG	AA	GG
MC1278	PZE-104058613	AG	AG	AG	AG	AA	AA	AG	AA	AA	AA	AA	AA	AG	AA	AA	AA	AA	AA	AA	AG	AA	GG	AG	AG	AG	AG	GG	AA	AG	AA	AA	AA	AA	AA	AA	AA	AA	AA	AG	AA	AA	GG	AA	GG	AA	GG	AA	GG
MC1279	PZE-104058634	AG	AG	AG	AG	AA	AA	AG	AA	AA	AA	AA	AA	AG	AA	AA	AA	AA	AA	AA	AG	AA	GG	AG	AG	AG	AG	GG	AA	AG	AA	AA	AA	AA	AA	AA	AA	AA	AA	AG	AA	AA	GG	AA	GG	AA	GG	AA	GG
MC1280	PZE-104061283	AA	AA	AG	AG	AG	GG	AG	AA	--	AG	AA	AG	AG	AG	AA	AG	GG	AG	AG	AG	AA	GG	AA	AA	AA	AG	AA	GG	AA	AG	AG	AG	GG	AG	GG	AG	AG	AG	GG	GG	GG	AA	AA	AA	AA	AA	AA	AA
MC1281	PZE-104061295	GG	GG	AG	AG	AG	AA	AG	GG	AA	AG	GG	GG	AG	AG	GG	AG	AA	AG	AG	AG	GG	AA	GG	GG	GG	AG	GG	AA	GG	AG	AG	AG	AA	AG	AA	AG	AG	--	AA	AA	AA	GG	GG	GG	GG	GG	GG	GG
MC1282	SYN7693	AG	AG	AA	AA	AA	AA	AA	AG	AA	AA	AG	AG	AA	AG	AG	AG	AG	AA	AG	AA	AG	AG	AG	AA	AG	AA	AA	GG	AA	GG	AA	GG	GG	AG	AA	AG	GG	AG	AA	AA	AA	AA	GG	AA	AA	AA	GG	AA
MC1283	PZE-104062792	CC	CC	AA	AA	AC	AC	AA	AC	CC	AA	AC	AA	AA	--	AA	AC	CC	AC	CC	AA	AC	AC	AA	AA	AC	AC	AA	CC	AA	AC	CC	CC	AC	AC	AC	AC	CC	AC	AA	AA	AA	AA	CC	AA	AA	CC	CC	AA
MC1284	PZE-104063893	GG	GG	AG	AG	AG	AA	AG	AA	--	AG	AG	AA	--	AG	AG	--	AA	AG	AG	GG	AA	AA	AG	GG	GG	AA	AG	AG	GG	AA	AG	AA	AA	AA	AA	AA	AA	AA	AA	AG	AA	GG	GG	AA	GG	GG	GG	GG
MC1285	PZE-104064145	AA	AA	AG	AG	AA	AG	AG	GG	AA	AG	AA	GG	--	AG	AG	AG	AG	AA	AA	AA	GG	AG	AG	AA	AA	AG	AG	AG	AA	GG	AG	GG	GG	GG	AG	GG	GG	GG	AG	AG	GG	AA	AA	AA	AA	AA	AA	AA
MC1286	PZE-104064751	AG	AG	AG	AG	AA	AA	AG	GG	AA	AA	AG	GG	AG	AA	AG	AG	AA	AA	AG	AG	AG	AA	GG	AG	GG	AA	AG	AA	AG	GG	AA	AA	AA	AA	AA	AA	AG	AA	AA	AA	AA	GG	GG	AA	AA	GG	AA	GG
MC1287	PZE-104065034	AG	AG	AG	AG	AA	AG	AA	AG	AA	AG	AA	GG	AG	AA	AG	AG	AG	AA	AA	AA	AA	AA	AG	AA	AA	AG	AG	GG	AA	GG	AG	AG	GG	AA	AA	AA	AG	GG	AG	AG	GG	AA	AA	AA	AA	AA	GG	AA
MC1288	PZE-104065076	AG	AG	AG	AG	AA	AG	AA	AG	AA	AG	AA	GG	AG	AA	AG	AG	AG	AA	AA	AA	AA	AA	AG	AA	AA	--	AG	GG	AA	AG	AA	AG	GG	AA	AA	AA	AA	AG	AA	AG	GG	AA	AA	AA	AA	AA	GG	AA
MC1289	PZE-104065081	AC	AC	AC	AC	CC	AC	CC	AC	CC	AC	CC	AA	AC	CC	AC	AC	AC	CC	CC	CC	CC	CC	AC	CC	CC	AC	AC	AA	CC	AC	CC	AC	AA	CC	CC	CC	CC	AC	CC	AC	AA	CC	CC	CC	CC	CC	AA	CC
MC1290	PZE-104065136	AC	AC	AC	AC	CC	AC	CC	AC	CC	AC	CC	AA	AC	CC	AC	AC	AC	CC	CC	CC	CC	CC	AC	CC	CC	AC	AC	AC	CC	AA	AC	AC	AA	CC	CC	CC	AC	AA	AC	AC	AA	CC	CC	CC	CC	CC	AA	CC
MC1291	PZE-104065156	AG	AG	AG	AG	GG	AG	GG	AG	GG	AG	GG	AA	AG	GG	AG	AG	AG	GG	GG	GG	GG	GG	AG	GG	GG	AG	AG	AG	GG	AG	GG	GG	AA	GG	GG	GG	GG	AG	GG	AG	AA	GG	GG	GG	GG	GG	AA	GG
MC1292	PZE-104065818	GG	GG	AA	AA	AG	AG	AG	AG	AG	AA	GG	GG	AG	AG	AG	GG	AG	AG	GG	AA	GG	GG	AG	AA	AG	AG	AA	AG	AA	GG	GG	GG	AG	GG	AG	GG	GG	GG	GG	AG	AA	AA	GG	GG	AA	GG	GG	AA
MC1293	PZE-104065939	GG	GG	AA	AA	AG	AG	AA	AA	AG	AA	GG	AG	AG	AA	AA	AG	AG	AG	GG	AA	GG	GG	AA	AA	AG	AG	AA	AG	AA	AG	GG	GG	AG	GG	AA	GG	AG	GG	GG	AG	AA	AA	GG	GG	AA	GG	GG	AA
MC1294	PZE-104065998	GG	GG	AA	AA	AG	AG	AG	AG	AG	AA	AG	AA	AG	AG	AA	AG	GG	AG	GG	AA	AG	GG	AA	AA	AG	AG	AA	GG	AA	AG	GG	AG	AG	AG	AG	AG	AG	GG	GG	GG	AA	AA	GG	AA	AA	GG	GG	AA
MC1295	SYN25562	GG	GG	GG	GG	AG	GG	GG	AG	AG	AG	AG	AG	GG	AG	AA	AG	GG	AG	GG	GG	AG	AA	AG	AG	GG	AG	AG	AG	AG	AG	AG	AG	AG	AG	AG	AG	AA	AG	AG	AG	GG	GG	GG	AA	AA	GG	GG	GG
MC1296	PZE-104067359	AG	AG	AG	AG	AA	AG	AG	GG	AA	AG	AA	GG	AG	AG	AG	AG	AG	AA	AA	AA	AG	AG	AG	AA	AA	AA	AA	AA	AA	AG	AG	AG	AG	AG	AG	AG	AG	GG	GG	GG	GG	AA	AA	AA	AA	AA	GG	AA
MC1297	PZE-104067494	AG	AG	AA	AA	GG	AG	AA	AG	AG	AG	GG	AA	AA	AG	AG	AG	AG	GG	GG	AG	GG	AA	AA	AG	AG	AG	AA	GG	AG	AA	AG	AG	AG	AG	AA	AG	AG	AA	AA	AA	AA	AA	GG	GG	GG	GG	AA	AA
MC1298	SYN9186	AA	AA	AG	AG	AA	AA	AG	GG	AG	AA	AA	AG	AG	AA	AG	AG	AA	AA	AA	GG	GG	GG	GG	AG	AG	AG	GG	AG	AG	AA	AA	AG	AG	AG	AG	AG	AG	AG	GG	AG	AA	GG	AA	AA	AA	AA	AA	GG
MC1299	PZE-104068503	AC	AC	AA	AA	CC	AC	AC	AC	CC	AC	CC	CC	AC	AC	CC	CC	CC	CC	CC	AC	CC	CC	CC	AC	CC	CC	CC	CC	AC	AA	AC	AC	AC	AC	AC	AC	AC	AA	CC	AA	AA	CC	CC	CC	CC	CC	AA	AA
MC1300	PZE-104068741	AA	AA	GG	GG	AG	GG	AG	GG	GG	AG	AG	GG	--	AG	AG	GG	GG	AG	AG	AG	AG	GG	AG	AG	AA	GG	AG	GG	AG	GG	GG	AG	AG	AG	GG	AG	AG	GG	GG	GG	GG	AA	AA	GG	AA	AA	AA	GG
MC1301	PZE-104068826	AA	AA	GG	GG	AG	GG	AG	GG	--	AG	AG	GG	--	AG	AG	GG	GG	AG	AG	AG	AG	GG	AG	AG	AA	GG	AG	GG	AG	GG	GG	AG	AG	AG	GG	AG	AG	GG	GG	GG	GG	AA	AA	GG	AA	AA	AA	GG
MC1302	SYN30144	AC	AC	CC	CC	CC	CC	AA	AC	AC	CC	CC	AC	--	AC	AC	AC	CC	CC	CC	AC	AA	AA	AA	CC	AC	CC	AC	AC	CC	AA	CC	AA	AC	AA	AA	AA	AA	CC	AC	AC	CC	AA	CC	CC	CC	CC	AA	CC
MC1303	SYN4720	AG	AG	AA	AA	AA	AA	AG	AA	AG	AA	AG	AA	AG	AG	AA	AA	AG	AA	AG	AA	AA	GG	AA	AA	AG	AG	AG	GG	--	GG	AG	AA	AA	AG	GG	AG	AG	AG	GG	AA	AA	AA	GG	AA	AA	GG	AA	AA
MC1304	SYN12720	AC	AC	CC	CC	CC	CC	CC	AA	CC	CC	AC	AC	AC	CC	AC	AC	AC	CC	AC	CC	CC	CC	AC	CC	AC	CC	CC	CC	CC	AC	CC	AC	CC	CC	CC	CC	CC	AC	CC	AA	CC	CC	AA	CC	CC	AA	CC	CC
MC1305	PZE-104072386	AC	AC	AC	AC	AA	AA	AA	AA	AC	AC	AC	AA	AA	AC	AC	AA	AA	AC	AC	AA	CC	CC	AA	CC	AC	AC	AC	AA	CC	AA	AC	AA	AA	AA	AC	AA	AA	AC	CC	AC	AA	AA	CC	AA	CC	AA	CC	CC
MC1306	PZE-104073340	AG	AG	GG	GG	AA	AG	AG	AG	AA	AG	AG	AA	--	AA	AA	AA	AG	AA	AA	AG	GG	GG	AA	AG	AA	AA	AA	GG	AG	AG	AA	GG	AA	AG	AG	AG	GG	GG	GG	GG	GG	AA	AA	GG	AA	AA	GG	GG
MC1307	PZE-104073430	AA	AA	AA	AA	AG	AG	AA	GG	GG	AG	AG	GG	AG	AG	GG	GG	GG	GG	GG	AA	GG	GG	AG	AG	AG	AG	AA	GG	AG	GG	GG	AG	AA	AA	AG	AA	AG	AA	GG	AG	AA	AA	GG	AA	GG	AA	AA	AA
MC1308	PZE-104073544	AA	AA	AG	AG	--	AA	AG	GG	AA	GG	AG	GG	--	AG	GG	AG	AA	AG	AG	AG	AG	GG	AG	AG	AG	AA	AA	AA	AG	AA	AA	GG	AA	AG	AG	AG	AG	AA	GG	AA	AA	AA	GG	AA	GG	AA	AA	AA
MC1309	SYN19886	AA	AA	AC	AC	AC	AC	AC	AA	CC	AA	AC	AC	AC	--	AA	AC	AC	AC	AC	CC	AA	CC	AC	AC	AC	AC	AC	AC	AC	AC	AC	AA	AA	AC	AC	AC	AA	AA	CC	AC	AA	CC	AA	CC	AA	AA	AA	CC
MC1310	SYN19882	AG	AG	AG	AG	AG	AG	AG	GG	AG	AG	AG	GG	GG	GG	GG	AG	AG	AG	--	GG	GG	GG	GG	GG	AG	AG	GG	GG	GG	AG	AG	GG	GG	GG	AA	GG	AA	GG	GG	GG	GG	GG	AA	GG	GG	GG	AA	GG
MC1311	PZE-104073980	GG	GG	AA	AA	AG	AG	AG	AG	AG	AA	GG	AG	AG	AG	AG	--	AG	AG	GG	GG	AA	GG	GG	AA	GG	AG	AG	AA	--	GG	AG	GG	AG	AG	AA	AG	AG	GG	GG	GG	AA	GG	GG	GG	AA	GG	GG	AA
MC1312	PZE-104075033	AA	AA	AA	AA	AG	GG	AG	GG	AG	AA	AG	GG	AG	AA	AG	GG	GG	AG	AG	AG	AA	AG	GG	AA	AG	GG	GG	AG	AA	AA	AG	AG	AG	GG	AA	GG	AA	AA	AA	AA	GG	GG	AA	GG	AA	AA	AA	AA
MC1313	SYN27508	GG	GG	AA	AA	GG	AG	AG	AG	AG	AG	AA	AG	GG	GG	GG	GG	AG	GG	AG	GG	GG	GG	GG	AG	AG	GG	GG	AG	AG	GG	GG	AG	AA	GG	AA	GG	AG	GG	GG	GG	AA	GG	AA	AA	GG	GG	GG	AA
MC1314	PZE-104075457	AA	AA	GG	GG	AA	AG	AG	AG	AG	AG	GG	AG	AA	AA	AA	AA	AG	AA	AG	AA	AA	AA	AA	AG	AG	AA	AA	AG	AG	AA	AA	AG	GG	AA	GG	AA	AA	AA	AA	AA	GG	AA	GG	GG	AA	AA	AA	GG
MC1315	PZE-104075475	AA	AA	GG	GG	AA	AG	AG	AG	AG	AG	GG	AG	AA	AA	AA	AA	AG	AA	AG	AA	AA	AA	AA	AG	AG	AA	AA	AG	AG	AA	AA	AG	GG	AA	GG	AA	AG	AA	AA	AA	GG	AA	GG	GG	AA	AA	AA	GG
MC1316	PZE-104075512	GG	GG	AA	AA	GG	AG	AG	AG	AG	AG	AA	AG	GG	GG	GG	GG	AG	GG	AG	GG	GG	GG	GG	AG	AG	GG	GG	AG	AG	GG	GG	AG	AA	GG	AA	GG	AG	GG	GG	GG	AA	GG	AA	AA	GG	GG	GG	AA
MC1317	PZE-104075576	GG	GG	AA	AA	--	AG	AG	AG	AG	AG	AA	AG	--	GG	--	--	AG	GG	AG	GG	GG	GG	GG	AG	AG	GG	GG	AG	AG	GG	GG	AG	AA	--	AA	GG	AG	GG	GG	GG	AA	GG	AA	AA	GG	GG	GG	AA
MC1318	SYN1782	AA	AA	GG	GG	AA	AG	AG	AG	AG	AG	GG	AG	AA	AA	AA	AA	AG	AA	AG	AA	AA	AA	AA	AG	AG	AA	AA	AA	AG	AA	AA	AA	AA	AA	GG	AA	AA	AA	AA	AA	GG	AA	GG	GG	AA	AA	AA	GG
MC1319	PZE-104075807	AA	AA	GG	GG	AA	AG	AG	AG	AG	AG	GG	AG	AA	AA	AA	AA	AG	AA	AG	AA	AA	AA	AA	AG	AG	AA	AA	AG	AG	AA	AA	AG	GG	AA	GG	AA	AG	AA	AA	AA	GG	AA	GG	GG	AA	AA	AA	GG
MC1320	PZE-104076112	AG	AG	AA	AA	AA	AA	AA	AA	AA	AG	AA	AA	AG	AG	AG	AA	AA	AG	AA	AG	AA	AG	AA	AG	AA	AA	AA	AG	AG	AG	AG	GG	AG	AG	AA	AG	AG	AA	AG	AG	AA	AA	AA	AA	GG	GG	AA	AA
MC1321	PZE-104076423	GG	GG	GG	GG	AA	AG	AG	GG	AG	AG	AA	AG	AG	AG	AG	AG	AG	AA	AA	AA	GG	GG	AG	AG	AA	AG	AG	AG	AG	AG	AG	GG	AG	AG	AG	AG	AA	GG	GG	GG	GG	AA	AA	AG	AA	GG	GG	GG
MC1322	PZE-104076811	AG	AG	AA	AA	AG	AG	AA	AA	AG	AG	AA	AA	AA	AG	AG	AG	AG	GG	AG	AA	AG	AG	AA	AG	AA	AG	AA	AA	AG	AG	AG	GG	GG	--	AA	GG	GG	GG	AA	AG	AA	AA	AA	AA	GG	GG	AA	AA
MC1323	PZE-104077649	AG	AG	AG	AG	AG	AA	AG	AG	AG	AA	AG	AG	GG	AA	AG	AG	AA	AA	AA	AG	AG	AA	GG	AG	AG	AG	GG	GG	AG	AA	AA	AG	AA	AG	AG	AG	AG	GG	AA	AG	AA	GG	AA	GG	AA	AA	GG	GG
MC1324	PZE-104077676	AG	AG	AG	AG	AG	AA	AG	GG	AG	AG	AG	GG	GG	AG	GG	AG	AA	AG	AA	AG	GG	AG	GG	GG	AG	AG	GG	GG	GG	AG	AG	GG	AA	AG	AG	AG	GG	GG	AA	GG	AA	GG	AA	GG	GG	AA	GG	GG
MC1325	PZE-104077682	AC	AC	AC	AC	AA	AC	AC	AA	AA	AC	AA	AA	--	AC	AA	AC	AA	AA	AA	AC	AC	CC	AA	AA	AA	AA	AA	AA	AA	AC	AA	AC	CC	AC	AC	AC	AA	CC	AC	CC	CC	AA	AA	AA	AA	AA	CC	AA
MC1326	PZE-104078143	GG	GG	AG	AG	GG	GG	AG	GG	GG	GG	GG	GG	AG	GG	GG	AG	AG	GG	GG	AG	GG	AG	AG	AG	AG	GG	AG	GG	AG	GG	GG	GG	GG	AG	AG	AG	GG	GG	AG	GG	GG	AA	GG	AG	GG	GG	GG	AA
MC1327	PZE-104079076	AG	AG	GG	GG	--	AG	GG	AG	AG	AG	AG	AG	AG	AA	AG	--	AA	AA	AA	GG	AG	GG	AG	AG	AG	AA	AG	AG	AG	GG	AG	AA	GG	AG	GG	AG	GG	GG	AG	GG	GG	GG	AA	GG	AA	GG	AA	GG
MC1328	SYN13977	AG	AG	AG	AG	AG	AG	AG	GG	AG	AA	AG	AG	AG	AG	AA	AG	GG	AG	AG	AG	AG	AA	GG	AG	AG	AG	AG	GG	AG	AG	GG	GG	AG	AG	AA	AG	AA	GG	AG	AG	AA	GG	AA	GG	AA	AA	GG	GG
MC1329	PZE-104079202	AA	AA	AG	AG	AG	AG	AG	AG	AG	GG	GG	AA	AG	AG	GG	AG	AA	AG	AG	AG	AG	AA	AA	AG	AG	AG	AG	AA	AG	AG	AA	AA	GG	AG	GG	AG	GG	AA	AA	AA	GG	AA	GG	AA	GG	AA	AA	AA
MC1330	SYN13970	AG	AG	AA	AA	AG	AG	AA	GG	AG	AA	GG	AG	AA	AG	AA	--	GG	AG	GG	AG	AG	AA	AG	AA	AG	AG	AA	AG	AA	AG	AG	GG	GG	AG	AG	AG	AA	AA	AG	AA	AA	AA	GG	AA	AA	AA	GG	AA
MC1331	SYN22745	AG	AG	AG	AG	GG	AG	AG	AG	AA	AG	GG	GG	AG	AA	AG	GG	AA	AG	GG	AG	GG	AG	AG	AA	AG	GG	AG	GG	AA	GG	GG	AG	AG	GG	GG	GG	GG	GG	AA	GG	GG	AA	GG	AA	AA	GG	AA	AA
MC1332	SYN23565	GG	GG	AG	AG	GG	AG	AG	AG	AG	GG	AG	AG	AG	GG	GG	AG	AG	GG	--	AG	AA	AA	AA	AG	AG	AG	AA	AG	AG	AG	AG	AA	AG	AG	AG	AG	AA	AA	AA	AG	GG	AA	GG	AA	GG	GG	GG	AA
MC1333	PZE-104080521	CC	CC	AC	AC	--	AC	AC	AA	AC	CC	CC	AC	AC	CC	CC	AC	AC	CC	CC	AC	CC	CC	AA	AC	AC	CC	AC	AC	AC	AC	CC	AC	--	CC	CC	CC	AA	AA	AC	AA	CC	AA	CC	AA	CC	CC	CC	AA
MC1334	PZE-104081530	AG	AG	AG	AG	AG	GG	AA	AG	AG	AG	GG	AG	AG	AA	AG	AA	GG	AG	AG	AG	AG	AG	AA	AA	AG	GG	AG	GG	AA	AA	AG	AG	GG	AG	GG	AG	GG	GG	GG	GG	GG	AA	GG	AA	AA	GG	AA	AA
MC1335	SYN4676	AG	AG	GG	GG	AG	AG	AG	AG	AG	GG	GG	GG	AA	AG	GG	GG	AA	GG	GG	AG	GG	AA	AG	GG	AG	AG	AA	GG	GG	AG	AG	AG	AG	AG	GG	AG	AG	GG	AA	GG	GG	AA	GG	GG	GG	GG	AA	GG
MC1336	PZE-104084579	AG	AG	AG	AG	AG	AG	AG	AG	AG	AG	GG	AG	AG	AA	AG	AA	AA	AG	AG	AG	AA	AG	AA	AA	AG	AG	AA	GG	AA	GG	AA	AA	AG	AA	GG	AA	AA	--	AG	AG	GG	AA	GG	AA	AA	GG	AA	AA
MC1337	SYN19360	AG	AG	AG	AG	AG	AG	AG	AG	AG	AG	GG	AG	AG	AA	AG	AA	AA	AG	AG	AG	AA	AA	AA	AA	AG	AG	AA	GG	AA	GG	AA	AA	AG	AA	AG	AA	AA	AG	AA	AG	GG	AA	GG	AA	AA	GG	AA	AA
MC1338	PZE-104085250	GG	GG	AA	AA	AG	AG	AG	AA	GG	AG	AG	AG	--	GG	AG	AA	AG	GG	--	AG	AA	AA	AG	AG	GG	GG	GG	GG	AG	--	AG	AG	AA	AG	AA	AG	AG	AA	AG	AA	AA	GG	GG	AA	GG	GG	GG	AA
MC1339	PZE-104086560	GG	GG	GG	GG	AG	AG	AG	GG	AG	AG	GG	GG	AG	AG	AG	GG	AG	AG	AG	AA	AA	GG	AG	AG	AG	GG	AG	AG	AG	AG	AG	AG	GG	AA	AG	AA	AA	GG	AG	GG	GG	AA	GG	GG	AA	GG	GG	GG
MC1340	PZE-104087852	GG	GG	AG	AG	AG	AA	GG	AG	AA	AA	GG	GG	GG	AG	--	AG	AA	AG	AG	AG	AG	GG	GG	AG	GG	GG	GG	AG	AG	GG	AG	GG	AA	AG	AA	AG	AG	AG	AG	AA	AA	GG	GG	GG	AA	GG	GG	GG
MC1341	PZE-104089440	GG	GG	AG	--	GG	AG	GG	AG	AG	AG	AG	GG	GG	AG	AG	AG	AG	AG	--	AG	AG	GG	GG	GG	GG	AG	AG	AG	AG	AG	GG	AG	AG	AA	AA	AA	AA	AG	GG	AA	AA	GG	GG	GG	GG	GG	GG	GG
MC1342	PUT-163a-31405788-1910	AG	AG	AG	GG	GG	AG	GG	AG	AG	AG	AG	GG	AG	AG	AG	GG	AG	AG	--	AG	AG	GG	GG	GG	GG	GG	GG	AG	AG	AG	GG	AG	GG	AA	AA	AA	AA	AG	GG	AA	AA	GG	GG	GG	GG	GG	AA	GG
MC1343	PZE-104090196	AG	AG	AG	GG	--	AG	AG	GG	GG	AG	AA	GG	AG	GG	AG	GG	GG	AG	AG	AG	AG	GG	AG	GG	AA	AA	AA	AG	AG	--	AG	AA	GG	AG	AG	AG	AG	GG	GG	AG	AA	AA	AA	GG	GG	AA	GG	GG
MC1344	SYN1890	AG	AG	GG	GG	AG	GG	AG	GG	GG	GG	GG	GG	--	AG	GG	AG	GG	AG	GG	AG	AA	GG	AG	GG	AG	AG	AA	GG	AG	GG	GG	AA	AG	AA	GG	AA	AG	AG	AG	GG	GG	AA	GG	GG	GG	GG	AA	GG
MC1345	PZE-104091188	CC	CC	AC	CC	CC	AC	AC	AC	CC	AC	AC	AC	CC	CC	AC	AC	CC	CC	CC	CC	AA	CC	AC	CC	CC	AC	AC	CC	AC	CC	CC	AA	AC	AC	AC	AC	AC	AC	CC	AA	AA	CC	CC	CC	CC	CC	CC	CC
MC1346	SYN23105	AG	AG	GG	GG	GG	GG	GG	AG	GG	GG	AG	GG	AG	AG	GG	AG	GG	AG	AG	AG	AA	AA	GG	GG	AG	AG	GG	AA	AG	AA	AG	AG	AG	AA	AG	AA	AA	AG	AA	AG	GG	GG	AA	GG	GG	AA	GG	GG
MC1347	PZE-104092726	AA	AA	AA	AT	AT	AT	AT	TT	AT	AA	AA	AT	--	--	AA	AT	TT	AA	AA	AT	AT	TT	AT	AA	AA	AA	AA	TT	AA	AT	TT	AT	AT	AA	AT	AA	AA	AT	TT	AA	AA	AA	AA	AA	AA	AA	AA	AA
MC1348	PZE-104092771	AG	AG	AG	AG	AG	AA	AA	AA	AA	AA	AG	AG	--	AG	--	AA	AA	AG	AG	AG	AG	GG	AA	AG	AG	AG	AA	GG	AG	AG	AG	AG	GG	AG	AG	AG	AG	AG	GG	AA	AA	AA	GG	GG	AA	GG	AA	GG
MC1349	PZE-104092849	AG	AG	GG	GG	AG	GG	GG	GG	GG	AG	AG	AG	AG	AG	AG	GG	GG	--	--	GG	AG	GG	GG	AG	AG	AG	GG	GG	AA	--	GG	AG	AG	AG	GG	AG	AG	GG	GG	GG	GG	GG	AA	GG	AA	AA	GG	GG
MC1350	SYN8267	AG	AG	GG	GG	AG	GG	GG	GG	GG	GG	AG	AG	GG	GG	GG	AG	GG	AG	AG	AG	AG	GG	GG	GG	AG	AG	GG	GG	AG	AA	GG	AG	GG	AG	GG	AG	AA	AG	GG	GG	GG	GG	AA	GG	GG	AA	GG	GG
MC1351	PZE-104093142	GG	GG	AG	AG	AG	AA	AG	AA	AA	AG	AG	AG	GG	GG	AG	AG	AA	GG	--	AG	GG	AG	AG	GG	GG	AG	AG	GG	GG	--	AG	AG	GG	AG	AA	AG	GG	AG	AA	AA	AA	GG	GG	GG	GG	GG	GG	GG
MC1352	PZE-104093153	AA	AA	AG	AG	AG	GG	AG	GG	GG	AG	AG	AG	AA	AA	AG	AG	GG	AA	--	AG	AA	AG	AG	AA	AA	AG	AG	AA	AA	AG	AG	AG	AA	AG	GG	AG	AA	AG	GG	GG	GG	AA	AA	AA	AA	AA	AA	AA
MC1353	SYN2256	AG	AG	AA	--	--	AG	AG	GG	GG	AG	AG	AG	AA	AG	AG	AG	GG	--	GG	AA	GG	AA	AG	AG	AG	AG	AA	AA	GG	AG	AG	AG	AG	AG	AA	AG	GG	GG	AG	AA	AA	AA	GG	AA	GG	GG	AA	AA
MC1354	SYN4250	AG	AG	GG	AG	AA	AG	GG	AG	--	AG	AG	AA	AG	AA	AG	AG	AA	AA	--	AG	AA	AA	GG	AG	AG	AG	GG	AG	AA	--	AA	AG	AG	AA	AG	AA	AA	AG	AA	AG	GG	GG	AA	GG	AA	AA	GG	GG
MC1355	SYN606	AG	AG	AA	--	AG	AG	AA	AG	--	AA	AG	AG	--	AA	AA	AG	GG	AG	AA	AG	AG	GG	AA	AA	AG	AG	AA	AG	AA	AG	AG	AG	AG	AA	AG	AA	AG	AG	GG	AA	AA	AA	GG	AA	AA	GG	AA	AA
MC1356	PZE-104094576	GG	GG	AA	--	--	AG	--	AG	AG	AA	AG	AG	--	AA	AA	AG	AG	AG	AA	GG	AG	AA	GG	AA	GG	AG	AG	AA	AG	--	AG	AG	AA	AG	AA	AG	AG	AG	AA	AG	AA	GG	GG	AA	AA	GG	GG	AA
MC1357	PZE-104095850	GG	GG	AA	AA	AG	AA	AG	GG	--	AG	AG	AG	--	AG	AG	AG	GG	--	AG	AG	AG	AA	AG	AG	GG	AG	AG	GG	AG	GG	AG	AG	AG	GG	AG	GG	GG	AG	AA	AG	AA	GG	GG	AA	GG	GG	GG	AA
MC1358	PZE-104096416	AG	AG	AG	AG	GG	AG	AG	AG	AG	AG	AG	AG	AG	GG	AG	AA	AG	GG	AG	GG	AG	AA	AG	GG	AG	AG	AG	AG	GG	AG	GG	AG	GG	GG	AG	GG	GG	AG	AA	GG	AA	GG	AA	GG	GG	AA	GG	GG
MC1359	PZE-104096691	AA	AA	AA	AA	AG	AA	AG	AA	AG	AA	AA	GG	AG	AA	AA	AG	AG	AG	AA	AA	AG	AG	AG	AA	AA	AG	AA	AA	AA	AA	AG	AG	AG	AG	AG	AG	AA	AG	AG	AG	AA	AA	AA	AA	AA	AA	AA	AA
MC1360	PZE-104096885	AA	AA	AG	AG	--	AG	AA	AA	AA	AG	AA	AG	AG	AG	AG	AG	AA	AG	AG	AA	AG	AA	AA	GG	AA	AA	AA	AA	AG	AG	AA	AA	AG	AA	AA	AA	GG	AA	GG	AA	AA	AA	AA	GG	GG	AA	AA	GG
MC1361	SYN2451	GG	GG	AA	--	AG	AG	AG	AA	AG	AG	AG	GG	--	AG	AG	--	AG	AG	AG	AA	GG	AG	AG	AG	AG	AG	AA	AA	GG	GG	GG	AG	AG	AG	AA	AG	GG	AG	AG	AG	AA	AA	GG	AA	GG	GG	GG	AA
MC1362	PZE-104097989	GG	GG	AG	AG	AG	AA	AG	AG	AG	AG	GG	GG	AG	AG	AG	GG	AG	--	AG	AG	AA	AA	AG	GG	AG	AA	AA	AA	AG	--	AA	AA	AG	AG	AA	AG	AA	AA	AG	AG	AA	AA	GG	GG	GG	GG	GG	GG
MC1363	PZE-104098895	AA	AA	AA	--	AG	AG	AA	AA	AG	AA	AA	--	--	AA	AA	AG	AG	AG	AA	AA	GG	AA	AA	AA	AA	AG	AA	AA	AA	AA	AG	AG	AG	AG	AA	AG	AG	AG	AG	AA	AA	AA	AA	AA	AA	AA	AA	AA
MC1364	PZE-104099837	AG	AG	AG	AG	AG	AG	GG	AG	AG	AA	GG	AG	--	AA	--	--	AG	AG	--	AG	AG	AG	GG	AG	GG	AG	AG	AG	AA	AG	GG	AG	AG	AG	AA	AG	GG	AG	AA	AG	AA	GG	GG	GG	AA	GG	AA	GG
MC1365	SYN2321	AG	AG	AG	AG	AG	AG	AG	AA	AA	AA	AG	GG	AG	AG	AA	AG	AA	AG	AA	AA	GG	AA	--	AG	AG	AG	AA	AA	AA	AA	GG	AG	GG	AG	AA	AG	AG	AG	AG	--	AA	AA	GG	GG	AA	GG	AA	GG
MC1366	SYN2318	AG	AG	AG	AG	AG	AG	GG	AG	AG	AA	AA	AA	AG	AG	--	AG	AG	AG	AA	AG	AG	GG	AG	AG	AG	AG	AG	AG	AA	GG	GG	AG	AG	GG	AA	GG	AG	AA	AG	AG	AA	GG	AA	GG	AA	GG	AA	GG
MC1367	PZE-104101343	AG	AG	GG	GG	AG	AG	AG	AG	GG	GG	AG	GG	AA	GG	GG	GG	GG	AG	GG	AA	AA	AG	AG	GG	AA	AG	AG	AG	GG	AG	AG	AG	AG	AA	GG	AA	GG	AG	GG	AG	GG	AA	AA	GG	GG	AA	GG	GG
MC1368	PZE-104101522	CC	CC	AC	AC	AC	CC	AC	AA	CC	AC	AC	AC	CC	AA	AC	AC	CC	AC	AC	CC	CC	AA	AC	AA	CC	CC	CC	AC	AA	AC	AC	AC	AC	CC	AC	CC	AC	AC	AC	AC	CC	CC	CC	AA	AA	CC	CC	AA
MC1369	SYN18326	AG	AG	AG	AG	AG	GG	AA	GG	GG	AG	GG	AG	--	AG	AG	AG	GG	AG	AG	AG	GG	AG	AG	AA	AG	GG	AG	AG	AG	--	--	AG	GG	GG	GG	GG	GG	AG	AG	AG	GG	AA	GG	AA	AA	GG	AA	AA
MC1370	PUT-163a-76015810-3765	AG	AG	GG	GG	AA	AG	AG	AA	AA	AG	AG	AG	AA	AA	AG	AG	AA	AA	AG	AG	AA	AA	--	AG	AG	AG	AG	AG	AA	AA	AA	AA	AA	AA	AG	AA	AG	AA	AA	AG	GG	AA	GG	GG	AA	GG	AA	GG
MC1371	PZE-104102175	GG	GG	CG	CG	CG	GG	CG	GG	GG	CG	GG	CG	GG	CG	CG	CG	GG	CC	CG	GG	GG	GG	CG	CC	GG	GG	GG	GG	CC	--	CG	CG	GG	GG	GG	GG	GG	GG	GG	CG	GG	GG	GG	CC	CC	GG	GG	CC
MC1372	SYN2119	AG	AG	AG	AG	AG	GG	AA	AG	AG	AG	AG	AA	AG	AG	AG	AG	AG	AA	AG	AG	GG	AA	AA	AA	AG	GG	AG	AG	AG	--	AG	AG	AG	GG	GG	GG	AG	--	AG	AG	GG	AA	GG	AA	AA	GG	AA	AA
MC1373	PZE-104103543	AG	AG	AG	AG	AG	--	AG	AA	AG	AG	AG	AA	AG	AG	AG	AA	AG	AA	AG	AG	AG	AG	AG	AA	GG	GG	GG	GG	AA	AG	--	AG	AA	AG	AG	AG	AA	AA	AA	AA	GG	GG	GG	AA	AA	GG	AA	AA
MC1374	PZE-104103747	AC	AC	CC	CC	AC	AC	AC	CC	AC	CC	AC	AC	AA	AC	CC	CC	AC	CC	CC	AA	AA	AA	AC	CC	AA	AC	AC	AC	AC	AA	--	AC	AC	AA	AC	AA	AA	--	AC	AC	CC	AA	AA	CC	CC	AA	CC	CC
MC1375	SYN15395	AG	AG	GG	GG	AA	AG	GG	GG	AG	AG	AA	GG	GG	AA	AG	GG	AG	AG	AG	GG	AG	AG	GG	AG	AG	AG	GG	AG	AA	GG	--	AA	AG	AG	GG	AG	AG	AG	GG	GG	GG	GG	AA	GG	AA	AA	GG	GG
MC1376	SYN15397	AG	AG	AG	AG	GG	AG	GG	AG	AG	AG	AG	AA	AG	GG	AG	GG	AG	GG	AG	AG	GG	GG	GG	GG	AG	AG	AG	AG	AG	GG	AG	GG	GG	AG	AG	AG	AG	AG	AG	AG	AA	GG	AA	GG	GG	AA	GG	GG
MC1377	SYN1845	AC	AC	AC	AC	AC	AA	AC	AC	AC	AC	AC	AC	AA	CC	AC	AC	AC	CC	AC	AA	CC	AC	AC	CC	AC	AC	AA	AA	CC	AA	--	CC	CC	AC	AA	AC	AA	AC	AC	AC	AA	AA	CC	CC	CC	CC	AA	CC
MC1378	PZE-104104502	AG	AG	GG	GG	AG	GG	AG	AG	GG	AG	AA	GG	AG	AA	AG	GG	GG	AA	AG	AG	GG	AG	AG	AG	AA	GG	AG	GG	AG	GG	GG	AG	AG	GG	GG	GG	AG	AG	AG	GG	GG	AA	AA	GG	AA	AA	GG	GG
MC1379	SYN2309	AG	AG	AG	AG	AG	AG	GG	GG	AG	AA	AA	AG	GG	AA	AA	GG	AG	AA	AA	GG	GG	GG	GG	AG	AG	AG	AG	AG	AA	GG	AG	AG	GG	GG	AG	GG	GG	GG	GG	GG	AA	GG	AA	GG	AA	AA	GG	GG
MC1380	PZA02194.1	AG	AG	AG	AG	--	AG	GG	GG	GG	AA	AG	AG	GG	AA	AA	GG	GG	AA	AA	GG	GG	GG	GG	AG	AG	AG	AG	AG	AG	AG	GG	AG	GG	AG	AG	AG	GG	GG	AG	GG	AA	GG	AA	GG	AA	AA	GG	GG
MC1381	PZA02289.2	AG	AG	AG	AG	AG	AA	GG	AG	GG	AG	AG	AG	GG	AG	AG	GG	GG	AG	AG	GG	GG	GG	GG	GG	AG	AG	AG	AA	GG	AG	--	GG	GG	AG	AG	AG	GG	GG	AG	GG	AA	GG	AA	GG	GG	AA	GG	GG
MC1382	SYN5704	AA	AA	AA	AA	--	AA	AG	AG	AG	AG	AA	GG	GG	AG	AG	AG	AG	AG	AG	GG	AA	AA	AG	AG	AG	AA	AG	AA	GG	AA	AA	AG	AA	AA	AG	AA	GG	AA	AA	AA	AA	GG	AA	AA	GG	AA	AA	AA
MC1383	PZE-104106033	AG	AG	AG	AG	--	AG	GG	GG	AG	AA	AG	GG	GG	AG	--	AG	AG	AG	--	GG	AA	AA	GG	AG	AG	AA	AG	AG	AG	AG	GG	AA	AA	AG	AG	AG	AG	GG	GG	GG	AA	GG	AA	GG	AA	AA	GG	GG
MC1384	SYN8023	AA	AA	AC	AC	AA	AA	--	CC	AC	AA	AC	AA	--	AC	--	AC	AC	AC	--	AC	AC	CC	CC	AC	AC	AA	AC	AC	AA	CC	--	AA	AA	AC	AA	AC	CC	AC	AA	AC	AA	CC	AA	CC	AA	AA	AA	CC
MC1385	PZE-104106680	GG	GG	AG	AG	GG	GG	AA	AG	GG	GG	AG	GG	AA	AG	GG	AG	GG	AG	GG	AG	GG	AG	AA	AG	AG	GG	AG	GG	GG	GG	GG	GG	GG	GG	GG	GG	GG	GG	GG	AG	GG	AA	GG	AA	GG	GG	GG	AA
MC1386	SYN25795	GG	GG	AA	AA	AG	AG	AA	AA	AG	AG	AG	GG	--	AG	AG	AG	AG	AG	AG	AG	AG	AG	AA	AG	AG	AG	AA	AA	AG	AA	AG	GG	AG	GG	AG	AG	AG	AA	AG	AA	AA	AA	GG	AA	GG	GG	GG	AA
MC1387	SYN25794	GG	GG	AG	AG	GG	GG	AA	AG	GG	GG	AG	AG	AA	AG	GG	AG	GG	AG	GG	AG	GG	AG	AA	AG	AG	GG	AG	GG	GG	GG	GG	GG	GG	AG	GG	AG	AG	GG	GG	AG	GG	AA	GG	AA	GG	GG	GG	AA
MC1388	SYN7340	AA	AA	AG	AG	AA	AA	GG	AG	AA	AA	AG	AG	GG	AG	--	AG	AA	AG	--	AG	AA	GG	GG	AG	AG	AA	AG	AA	AA	GG	AG	AA	AA	AA	AG	AG	AG	--	AG	GG	AA	GG	AA	GG	AA	AA	AA	GG
MC1389	PZE-104107517	GG	GG	GG	GG	AG	GG	GG	AG	AG	AG	GG	AG	GG	AA	AG	AG	AG	AA	AG	GG	GG	AG	GG	AG	GG	GG	GG	AG	AA	AA	AG	AG	GG	AG	AG	AG	GG	GG	GG	GG	GG	GG	GG	GG	AA	GG	GG	GG
MC1390	PZE-104107930	AA	AA	AG	AG	--	AA	AG	GG	AG	AG	AG	AA	AA	GG	AG	AG	AG	GG	GG	AA	AG	AG	AG	GG	AA	AA	AA	AA	AG	AA	AG	AG	AG	AA	AA	AA	AA	AG	AA	GG	AA	AA	AA	GG	GG	AA	AA	GG
MC1391	SYN34550	AA	AA	AA	AA	AG	AA	AG	AG	AG	AG	AG	AG	AG	GG	AG	--	AG	GG	AG	GG	AA	AA	AG	AG	AG	AG	AG	AA	AG	AA	AA	AG	AA	AA	AG	AA	AA	AA	AA	AA	AA	GG	AA	AA	GG	AA	AA	AA
MC1392	PZE-104108744	AG	AG	AG	AG	AG	AG	AG	AG	AG	AA	GG	AG	--	AG	--	AG	AG	AG	AG	AA	AA	AA	AG	AG	AA	AG	AA	AA	AG	AG	GG	AA	AG	AA	AA	AA	AA	--	AG	AA	AA	AA	AA	GG	AA	AA	GG	GG
MC1393	SYN32524	AG	AG	AG	AG	--	GG	--	AG	--	GG	AG	AA	AG	GG	--	AA	AA	--	AG	AA	AG	AG	AA	AA	AG	GG	--	GG	GG	GG	--	GG	AG	GG	GG	GG	GG	AG	GG	AA	GG	AA	GG	AA	GG	AA	GG	AA
MC1394	SYN1119	GG	GG	AG	AG	AG	GG	AG	AG	--	AG	GG	AG	AG	AG	AA	AG	GG	AG	GG	AA	GG	GG	AA	AA	AG	GG	AG	GG	AA	AG	GG	GG	GG	GG	GG	GG	GG	GG	GG	AG	GG	AA	GG	AA	AA	GG	GG	AA
MC1395	PZE-104112413	AA	AA	AA	AA	AG	AG	AA	GG	AG	AA	AG	AA	AG	AG	AA	AG	AG	AG	AA	AA	--	AA	AA	AA	AA	AG	AA	AA	AA	AA	AG	AA	AA	AA	AA	AA	AA	--	AG	AA	AA	AA	AA	AA	AA	AA	AA	AA
MC1396	PZE-104112784	GG	GG	AA	AA	--	AG	--	GG	AG	AG	AG	AG	AG	GG	AG	--	GG	GG	AG	AA	AG	GG	AA	AG	AG	AG	AG	AG	GG	AG	GG	GG	AG	AG	AA	--	AA	AG	AG	AA	AA	AA	GG	AA	GG	GG	GG	AA
MC1397	PZE-104114286	AG	AG	GG	GG	--	AG	GG	AG	AG	GG	GG	AG	GG	AG	AG	AG	AG	AG	AG	GG	AG	GG	GG	--	AG	GG	GG	GG	AG	AG	AG	AG	AG	AG	GG	GG	GG	GG	AG	GG	GG	GG	AA	GG	GG	AA	GG	GG
MC1398	PZE-104114501	CG	CG	CC	CC	CG	CC	CG	CG	GG	CG	CG	CG	CG	GG	CG	GG	GG	CG	CG	CG	CG	CC	CG	CG	CG	CG	CG	CG	GG	CG	CG	GG	CG	GG	CG	CG	CC	CG	CG	CG	CC	GG	CC	CC	GG	CC	GG	CC
MC1399	SYN14363	GG	GG	AG	AG	GG	GG	AG	AG	GG	GG	AG	GG	--	GG	--	AG	GG	GG	AG	AG	GG	AA	AA	AG	AG	GG	AG	GG	GG	GG	AG	GG	GG	GG	AG	GG	GG	AG	GG	AG	GG	AA	GG	AA	GG	GG	GG	AA
MC1400	PZE-104117395	AG	AG	AG	AG	AG	AG	--	AG	AA	AA	AG	--	AG	AA	AA	AA	AA	--	AG	AA	AG	AA	AG	AG	AG	AA	AG	AA	AA	--	AG	AA	AA	GG	AA	AG	AA	--	AG	AG	AA	AA	GG	GG	AA	GG	AA	GG
MC1401	PZE-104117479	AG	AG	AG	AG	AG	AG	GG	AG	GG	GG	AG	--	AG	GG	GG	GG	GG	--	AG	GG	AG	GG	AG	AG	AG	GG	AG	GG	GG	AG	AG	GG	GG	AA	GG	AG	GG	--	AG	AG	GG	GG	AA	AA	GG	AA	GG	AA
MC1402	PZE-104117537	AG	AG	GG	GG	AG	AG	--	AA	GG	GG	GG	AG	GG	--	GG	AG	GG	--	GG	AG	AG	GG	GG	GG	AG	GG	--	GG	GG	AG	AG	GG	AA	AA	GG	AG	AG	AG	AG	AG	GG	GG	AA	GG	GG	AA	GG	GG
MC1403	PZE-104118032	AG	AG	GG	GG	AG	GG	AG	AG	GG	AG	AG	AG	--	AA	AG	AG	GG	--	AG	AG	GG	GG	AG	AG	AG	AA	AG	GG	AA	AG	AG	AG	--	GG	AG	GG	GG	AG	AG	AA	GG	AA	GG	GG	AA	GG	AA	GG
MC1404	SYN1804	AA	AA	AG	AG	--	AG	--	AG	AG	GG	AG	AA	AG	AG	--	GG	AG	--	--	GG	AG	AG	AG	AG	AG	GG	AG	GG	AG	AG	AG	AG	AA	AG	GG	GG	GG	AA	AA	AG	GG	GG	AA	AA	GG	AA	AA	AA
MC1405	SYN7198	AG	AG	GG	GG	AG	AG	AG	AA	AA	AG	AA	AG	AG	AA	AG	AA	AA	--	AA	AG	GG	GG	AG	AG	AG	AA	AA	AA	AA	AG	AA	AG	AG	GG	AG	AG	AG	AA	AG	AA	GG	AA	GG	GG	AA	GG	AA	GG
MC1406	PZE-104118623	CG	CG	CG	CG	CG	CC	CC	CC	CG	CC	CG	CG	--	CC	--	CG	CG	--	CG	CC	CG	GG	CG	CG	CG	CC	CC	CG	CC	GG	CG	CG	GG	CG	CC	CC	CC	CC	CC	CC	CC	CC	GG	GG	CC	GG	CC	GG
MC1407	SYN7192	GG	GG	GG	GG	AG	AG	AG	AG	GG	AG	AG	GG	GG	AG	AG	GG	GG	AG	GG	AG	GG	GG	AG	AG	AG	AA	--	GG	AG	GG	AG	AG	GG	GG	GG	GG	GG	GG	AG	AG	GG	AA	GG	GG	AA	GG	GG	GG
MC1408	SYN21287	AA	AA	AA	AA	AC	AC	AC	AC	AA	AC	AC	AA	AA	AC	AC	AA	AA	AC	AA	AC	AA	AA	AC	AC	AC	CC	--	AA	AC	AC	AC	AC	AC	AA	AA	AA	AA	AC	CC	CC	AA	CC	AA	AA	CC	AA	AA	AA
MC1409	SYN21286	GG	GG	GG	GG	--	GG	AG	GG	AG	AG	AG	GG	--	AG	AG	AG	AG	AG	GG	AG	AG	GG	AG	AG	AG	AA	AG	AG	AG	GG	GG	AG	GG	AG	GG	GG	GG	GG	AG	AG	GG	AA	GG	GG	AA	GG	GG	GG
MC1410	PZE-104119465	AG	AG	GG	GG	AG	GG	AG	GG	GG	AG	AG	GG	GG	AA	AG	GG	GG	--	AG	AG	GG	AA	AG	AG	AG	AA	AA	GG	AA	GG	AG	AG	AG	GG	GG	GG	GG	AG	GG	AA	GG	AA	GG	GG	AA	GG	AA	GG
MC1411	SYN34685	AA	AA	AA	AA	AG	AG	AG	AG	GG	AA	AG	--	AA	AG	AA	AG	GG	AG	GG	AG	AA	AG	AG	AA	AG	AG	GG	AG	AA	AG	--	AA	AG	AG	AG	AG	AG	AA	AG	AG	AA	GG	AA	AA	AA	AA	AA	AA
MC1412	SYN34687	AG	AG	AG	AG	--	GG	AG	AG	AG	AG	AA	AG	AG	AG	AG	AG	AG	AG	AG	AG	AG	AG	AA	AA	AG	AA	AG	AG	AA	AG	--	AA	AG	AA	AG	AG	AG	AG	GG	AG	GG	AA	GG	AA	AA	GG	AA	AA
MC1413	PZA01810.2	AG	AG	AG	AG	AG	GG	GG	GG	AG	AG	AG	AG	AG	AG	AG	AG	AG	AG	GG	AG	GG	AG	AG	AA	AG	AG	GG	AA	AG	AG	GG	AG	GG	AG	GG	AA	AG	AA	AG	AG	GG	GG	AA	AA	AA	AA	GG	AA
MC1414	SYN38521	AA	AA	AG	AG	AG	AG	AG	AG	AA	AA	AG	--	AG	AA	AA	AA	AA	--	AG	AG	AG	AG	GG	AG	AG	AG	--	AA	AA	AA	AG	AA	AG	AG	AA	AA	AA	AG	AG	AG	AA	GG	AA	GG	AA	AA	AA	GG
MC1415	SYN38524	AA	AA	AG	AG	AG	AG	AG	AG	AG	AG	GG	GG	AG	AG	AG	AG	AG	AG	AG	AG	AG	GG	GG	GG	AG	GG	GG	AG	AG	AG	--	AG	AG	AG	AA	AA	AA	AA	AG	AG	AA	GG	AA	GG	GG	AA	AA	GG
MC1416	SYN35471	AG	AG	GG	GG	AG	GG	AG	GG	GG	GG	GG	--	AG	AG	GG	GG	GG	AG	AG	AG	AG	AG	AG	GG	AG	GG	AG	GG	AG	GG	AG	AG	--	AG	AG	GG	GG	AG	AG	AA	GG	AA	GG	GG	GG	GG	AA	GG
MC1417	PZE-104123129	AA	AA	GG	GG	AG	AG	GG	AG	AG	GG	GG	GG	GG	GG	GG	AG	AG	GG	GG	AG	GG	AG	GG	GG	AG	GG	GG	AG	AG	AA	AG	GG	AG	AG	GG	AG	AA	GG	AG	GG	GG	GG	AA	GG	GG	AA	AA	GG
MC1418	PZE-104123291	AC	AC	AC	AC	AC	AC	AA	CC	AC	AC	CC	AC	AC	AC	AC	CC	AC	AC	AC	AA	AA	AA	AC	CC	AC	CC	AC	AC	AC	CC	CC	AC	AA	AC	AA	AC	AA	AC	AC	AA	AA	AA	CC	CC	CC	CC	AA	CC
MC1419	SYN1385	AC	AC	AA	AA	AC	AC	AA	CC	AC	AC	AC	AA	AA	AC	AC	CC	AC	AC	AA	AA	AA	AA	AA	AC	AC	AC	AA	AC	AC	CC	AC	AC	AA	AC	AA	AC	AA	AC	AC	AA	AA	AA	CC	AA	CC	CC	AA	AA
MC1420	PZE-104123974	AG	AG	GG	GG	AG	AG	GG	AG	GG	AG	AA	AG	GG	AG	AG	GG	GG	AG	AG	AG	GG	AG	GG	AG	AG	AG	GG	GG	AG	AA	AG	AG	GG	GG	AG	GG	GG	GG	AG	GG	GG	GG	AA	GG	AA	AA	GG	GG
MC1421	PZE-104124143	AA	AA	AG	AG	AA	AG	AG	AA	AG	GG	GG	AA	AA	AG	GG	AG	AG	AG	AG	AA	AG	AG	AA	AG	AA	AG	AA	AG	AG	AA	AA	AG	AA	AA	GG	AA	GG	AA	AA	AA	GG	AA	AA	AA	GG	AA	AA	AA
MC1422	PZE-104126365	GG	GG	AA	AA	AG	AG	AA	AG	AA	AA	AA	AA	AG	AG	AA	AA	AA	AG	AA	AA	AA	AA	AA	AA	AG	AA	AA	AA	AG	AG	AG	AA	AA	AG	AA	AG	AA	AA	AG	AA	AA	AA	GG	AA	AA	GG	GG	AA
MC1423	SYN36940	AA	AA	AA	AA	AA	AA	AC	AA	AC	AC	CC	CC	AA	AC	AC	AA	AC	AC	AC	AC	AC	AA	AC	AC	AC	CC	CC	AC	AC	AC	AA	CC	AA	CC	AA	CC	CC	CC	AC	CC	AA	CC	AA	AA	CC	AA	AA	AA
MC1424	PZE-104127834	AA	AA	AC	AC	AA	AA	AC	AA	CC	AA	AA	AA	--	AA	--	AC	CC	AA	AA	AA	AA	CC	AC	AC	AC	AA	AC	CC	AA	AC	AC	AC	AA	AC	AA	CC	CC	AC	AA	AA	AA	CC	AA	CC	AA	AA	AA	CC
MC1425	PZE-104128385	GG	GG	AG	AG	GG	GG	GG	GG	AA	GG	GG	GG	AG	GG	--	AG	AA	GG	GG	GG	GG	AA	AG	AG	GG	GG	GG	AA	GG	AG	AG	AG	AG	AG	GG	AA	AA	GG	GG	GG	GG	GG	GG	AA	GG	GG	GG	AA
MC1426	PZE-104128483	AA	AA	AG	AG	AA	AA	AA	AA	GG	AA	AA	AA	AG	AA	--	AG	GG	AA	AA	AA	AA	GG	AG	AG	AA	AA	AA	GG	AA	AG	AG	AG	AG	AG	AA	GG	GG	AA	AA	AA	AA	AA	AA	GG	AA	AA	AA	GG
MC1427	SYN16580	AA	AA	AG	AG	AA	AG	AG	AA	GG	AG	AA	AG	AA	AG	AG	AG	GG	AA	AA	AG	AG	AG	AG	AA	AA	AA	--	AG	AA	AG	AA	AG	AA	--	GG	--	GG	AA	AA	AG	GG	AA	AA	AA	AA	AA	AA	AA
MC1428	PZA03081.10	AA	AA	AG	AG	AG	GG	--	GG	GG	AG	AG	AG	AA	AG	AG	GG	GG	AA	AG	AG	--	GG	AG	AA	AG	AA	AG	GG	AA	AG	GG	AG	AG	AA	GG	AG	GG	AG	GG	GG	GG	GG	AA	AA	AA	AA	AA	AA
MC1429	PZE-104129391	CC	CC	AC	AC	AC	AA	AA	AA	AC	AC	AC	AC	--	--	AC	AA	AC	CC	AC	AC	AC	AA	AC	CC	AC	CC	AC	AC	CC	AC	AA	AC	AC	CC	AC	CC	AC	CC	AC	AC	AA	AA	CC	CC	CC	CC	CC	CC
MC1430	SYN34761	AG	AG	AA	AA	AG	AG	AG	GG	AG	AA	AG	GG	AG	AG	AA	AG	AG	AG	GG	--	AA	AG	AG	AA	AG	AG	GG	AG	AG	AG	GG	AA	AG	AG	AG	GG	AG	AG	GG	AG	AA	GG	AA	AA	AA	AA	GG	AA
MC1431	SYN1998	AG	AG	GG	GG	AG	AG	AG	AG	AA	GG	AG	AA	--	AG	GG	AG	AA	GG	AA	--	GG	AG	AG	GG	AG	GG	AG	AG	GG	AG	--	AG	AG	AG	AG	AG	AG	AG	AG	GG	GG	AA	GG	GG	GG	GG	AA	GG
MC1432	SYN25714	AG	AG	AG	AG	AG	GG	GG	AG	GG	AG	AG	GG	AA	AG	AG	AG	GG	AA	GG	GG	AG	GG	AG	AA	AG	AA	AG	GG	AA	AG	--	AA	GG	AG	GG	GG	GG	--	GG	GG	GG	GG	AA	AA	AA	AA	GG	AA
MC1433	PZE-104131639	AG	AG	AG	AG	AG	AA	AA	AG	AG	AG	AG	AA	AG	AG	AG	GG	AG	GG	AG	AA	AG	AG	AG	GG	AG	GG	AG	AG	GG	AG	AG	GG	AG	AG	AG	AA	AA	AG	AG	AG	AA	AA	GG	GG	GG	GG	AA	GG
MC1434	PZE-104131987	AA	AA	AA	AA	AG	AG	AG	AG	AG	AA	AG	GG	AG	AG	AA	AG	AG	--	AG	GG	AA	GG	AG	AA	AG	AA	AG	GG	AA	AG	--	AA	AG	AG	AG	GG	AG	AG	GG	AG	AA	GG	AA	AA	AA	AA	AA	AA
MC1435	PZE-104132015	GG	GG	GG	GG	AG	AG	AG	AG	AG	GG	AG	AA	AG	AG	GG	AG	AG	GG	AG	AG	GG	AG	AG	GG	AG	GG	AG	AG	GG	AG	AG	GG	AG	--	AG	GG	GG	--	AA	AG	GG	AA	GG	GG	GG	GG	GG	GG
MC1436	PZE-104132140	AA	AA	AA	AA	AG	AG	AG	AG	AA	AA	AG	GG	AG	AG	AA	AA	AA	--	GG	AG	AA	AG	AG	AA	AG	AA	AG	AG	AA	AG	--	--	AG	AG	AA	GG	AG	AG	GG	AG	AA	GG	AA	AA	AA	AA	AA	AA
MC1437	PZE-104132368	AC	AC	AC	AC	AC	AC	CC	AC	CC	AC	AA	AC	AA	AC	AC	CC	CC	AC	AC	AC	AC	AC	AC	AA	CC	AC	CC	AC	AC	AC	--	AA	AC	AA	AC	AA	AC	--	AC	CC	CC	CC	CC	AA	AA	AA	CC	AA
MC1438	PZB00878.2	AG	AG	AG	AG	AG	AA	AA	AG	AA	AG	AG	AG	AG	AA	AG	AG	AA	AG	AA	AA	AG	AA	AG	GG	AA	AG	AA	AA	AG	AG	AG	AG	AA	AG	AA	AA	AA	AG	AA	AA	AA	AA	AA	GG	GG	GG	AA	GG
MC1439	PZE-104135262	AG	AG	AA	AA	AG	AA	AA	AG	AA	AG	AG	--	--	AA	AG	AG	AA	AG	AA	AG	AG	AG	AA	AG	AA	AG	AA	AA	AG	AG	--	AG	AG	AG	AA	AA	AA	AA	AA	AA	AA	AA	AA	AA	GG	GG	AA	AA
MC1440	SYN37884	AG	AG	AG	AG	AG	AG	AG	AG	AA	GG	GG	AG	AG	AG	GG	AG	AA	AG	AG	AG	GG	AA	AA	AG	AG	AG	AA	AA	GG	AG	AG	GG	AG	GG	GG	AG	AG	AG	AG	GG	GG	AA	GG	AA	GG	GG	AA	AA
MC1441	SYN1825	CC	CC	AA	AA	CC	AC	AA	AC	AA	AC	CC	AC	AC	CC	AC	AC	AA	CC	CC	AC	AC	AA	AA	AC	AC	CC	AC	AC	CC	AC	CC	AC	CC	AC	AC	AC	AC	AC	CC	AC	AA	AA	CC	AA	CC	CC	CC	AA
MC1442	SYN25951	AC	AC	CC	CC	AC	CC	CC	CC	CC	AC	AC	CC	AC	AC	AC	CC	CC	AC	CC	AC	AC	AC	CC	AC	AC	AC	CC	CC	AC	AC	CC	AC	AC	AC	AC	CC	CC	AC	AC	AC	CC	CC	AA	CC	AA	AA	CC	CC
MC1443	PZE-104136787	AG	AG	AA	AA	AG	--	AA	AG	AA	AG	GG	AA	AG	AG	AG	AG	AA	AG	AG	AG	AG	AG	AA	AG	AG	GG	AG	AA	GG	AG	--	AG	GG	AG	AG	AA	AA	AG	AG	GG	AA	AA	GG	AA	GG	GG	AA	AA
MC1444	SYN37141	AG	AG	AG	AG	AG	AG	AG	--	AA	GG	AG	AG	AA	AG	GG	AA	AA	AG	AA	AG	GG	GG	AA	AG	AG	GG	AG	AA	GG	GG	AA	AG	AA	GG	GG	AG	GG	AA	AA	AA	GG	AA	GG	AA	GG	GG	AA	AA
MC1445	PZE-104137332	AG	AG	AG	AG	AA	AA	AG	AA	AG	AA	AG	AG	AG	AA	AA	AA	AG	AA	AG	AG	AA	AA	GG	AG	GG	AG	GG	AA	AG	AG	AA	AA	AA	AA	AA	AA	AA	AG	AA	AA	AA	GG	GG	GG	AA	AA	GG	GG
MC1446	PZE-104137721	AC	AC	AC	AC	AC	AC	AC	--	AC	CC	AC	AC	AC	AC	CC	AC	AC	AC	AA	AA	CC	CC	AA	AC	AC	CC	AC	CC	AC	CC	AA	CC	AA	CC	CC	CC	CC	AC	AC	CC	CC	AA	CC	AA	CC	CC	AA	AA
MC1447	SYN18857	GG	GG	AA	AA	GG	AG	AA	AG	AA	AG	GG	AA	AA	AG	AG	AA	AA	GG	GG	AA	AG	AG	AA	AG	AG	GG	AG	AG	GG	--	AG	AG	AA	AG	AG	AA	AA	AA	AG	AA	AA	AA	GG	AA	GG	GG	GG	AA
MC1448	PZE-104138472	CC	CC	AA	AA	CC	AC	AA	AC	AA	AC	AC	AC	--	CC	AC	AA	AA	CC	AC	AC	AC	AA	AA	AC	AC	CC	AC	AC	CC	AC	AC	CC	CC	AC	AC	AC	AA	AC	CC	CC	AA	AA	CC	AA	CC	CC	CC	AA
MC1449	SYN34780	AG	AG	AG	AG	AG	AG	AG	AG	AA	AG	GG	AG	AG	AG	AG	AA	AA	AG	AG	GG	AG	AG	GG	GG	AG	AG	AG	GG	GG	AG	GG	AG	GG	AG	AG	AG	AA	GG	AG	GG	AA	GG	AA	GG	GG	GG	AA	GG
MC1450	SYN27456	AG	AG	AG	AG	AG	GG	AG	AA	AA	AG	AA	AG	AG	AA	AG	AA	AA	AA	AA	AA	AG	AA	AA	AA	AG	AG	AG	AA	AA	AG	AG	AA	AA	AA	AG	AA	AA	AA	AG	AA	GG	AA	GG	AA	AA	AA	GG	AA
MC1451	PZE-104141590	GG	GG	AA	AA	AG	AG	AA	GG	AG	AG	GG	GG	AG	--	AG	GG	AG	AG	GG	AG	AG	AG	AG	GG	AG	GG	AG	AG	AG	GG	AG	GG	AG	GG	GG	GG	GG	GG	GG	GG	AA	AA	GG	GG	GG	GG	GG	AA
MC1452	PZE-104141673	GG	GG	AA	AA	AG	AA	AA	AG	AA	AG	GG	AG	AG	AG	AG	AG	AA	GG	GG	AG	AG	AA	AG	GG	AG	GG	AG	AG	AG	AG	AG	AG	GG	GG	GG	GG	AG	--	AA	GG	AA	AA	GG	GG	GG	GG	GG	AA
MC1453	PZE-104141757	AA	AA	GG	GG	AG	GG	GG	GG	GG	GG	AG	AG	AG	GG	GG	GG	GG	AG	AG	GG	AG	GG	GG	GG	GG	GG	GG	AG	AG	AG	GG	AG	GG	AG	GG	AG	AA	GG	GG	GG	GG	GG	GG	GG	GG	AA	AA	GG
MC1454	PZE-104141865	CC	CC	AC	AC	CC	CC	AC	AC	AC	CC	AC	AC	AC	CC	CC	AC	AC	CC	AC	AA	CC	CC	AA	AC	AA	AC	AA	AC	AC	AC	CC	CC	CC	CC	AC	AC	AA	AA	CC	AA	CC	AA	AA	AA	CC	CC	CC	AA
MC1455	PUT-163a-60354034-2730	CC	CC	CC	CC	AC	AC	CC	AC	CC	AC	AC	AC	AC	AA	AC	AC	CC	AC	AC	CC	CC	CC	CC	AC	AC	AA	AC	AC	AC	AC	AC	AC	CC	--	AC	AC	CC	AA	AA	AA	CC	CC	AA	CC	AA	CC	CC	CC
MC1456	SYN11069	AG	AG	AG	AG	AG	AA	AG	AG	GG	AG	AG	GG	GG	GG	AG	AG	GG	GG	AG	GG	AG	GG	GG	GG	AG	GG	GG	GG	GG	AG	AG	GG	GG	AG	GG	AG	GG	GG	AG	GG	AA	GG	AA	GG	GG	GG	AA	GG
MC1457	PUT-163a-78113253-4315	GG	GG	AA	AA	AG	AG	AA	AA	AA	AG	GG	AA	AG	AG	AG	AA	AA	GG	GG	AA	AG	AA	AA	AG	AG	AG	AA	AA	AG	AG	GG	GG	AA	AG	AA	AA	AA	AA	AG	AA	AA	AA	GG	AA	GG	GG	GG	AA
MC1458	SYN23339	AG	AG	GG	GG	--	AG	GG	GG	GG	GG	AG	GG	AG	AG	GG	GG	GG	AG	AG	GG	GG	AG	GG	GG	AG	GG	GG	AG	GG	AG	AA	GG	AG	GG	AG	AG	GG	GG	AG	GG	GG	GG	AA	GG	GG	GG	AA	GG
MC1459	SYN23338	AC	AC	CC	CC	CC	CC	CC	CC	CC	AC	AC	CC	CC	CC	AC	CC	CC	AC	AC	CC	AC	CC	CC	AC	AC	AC	CC	CC	AC	AC	CC	AA	CC	AC	AC	CC	CC	AA	CC	AA	CC	CC	AA	CC	AA	AA	CC	CC
MC1460	PZE-104144719	AA	AA	AC	AC	AC	AA	AC	AA	AC	AA	AC	CC	AC	AA	AA	AA	AC	AA	AC	CC	AA	AC	CC	AC	CC	AC	CC	AA	AA	AC	AA	AA	AA	AA	AC	AA	AA	AA	AA	AC	AA	CC	CC	CC	AA	AA	AA	CC
MC1461	PZE-104145076	AG	AG	GG	GG	AG	AG	GG	GG	GG	GG	AG	AG	AG	AG	GG	GG	GG	AG	AG	GG	GG	GG	GG	GG	AG	AG	AG	GG	GG	AG	AG	GG	AG	GG	GG	GG	GG	GG	AG	GG	GG	GG	AA	GG	GG	GG	AA	GG
MC1462	PZE-104146000	AG	AG	AA	AA	AG	AA	AA	AA	AG	AG	AA	AA	AG	AG	AG	AA	AG	GG	AA	AA	AG	AG	AA	AG	AA	AG	AA	AA	AG	AA	AA	AG	AG	AA	GG	AA	AA	AA	AG	AG	AA	AA	AA	AA	GG	GG	AA	AA
MC1463	PZE-104146082	AG	AG	AG	AG	AG	AG	AG	AG	GG	AA	GG	GG	AG	AA	AA	AG	GG	AA	GG	GG	AG	AG	GG	AG	AG	AG	GG	AG	AG	AA	AG	AG	GG	AG	GG	AG	AA	AG	GG	AG	AA	GG	AA	GG	AA	AA	GG	GG
MC1464	SYN923	GG	GG	AA	AA	GG	AG	AA	GG	GG	AG	GG	AA	AA	AG	AG	GG	GG	GG	GG	AG	AG	AA	AA	AG	AG	GG	AG	AG	GG	AG	AG	GG	AG	GG	AA	GG	AG	AA	GG	AG	AA	AA	GG	AA	GG	GG	GG	AA
MC1465	PUT-163a-148985612-672	AG	AG	GG	GG	AG	GG	GG	GG	GG	AG	AG	GG	AG	AG	AG	GG	GG	AA	AG	GG	AA	GG	GG	AG	AG	AA	AG	GG	AG	AA	GG	GG	AG	GG	GG	GG	AG	GG	AG	GG	GG	GG	AA	GG	AA	AA	GG	GG
MC1466	SYN1162	AG	AG	AA	AA	AG	AA	AA	AA	GG	AG	AG	AG	AG	GG	AG	AG	GG	GG	GG	AA	GG	GG	AG	GG	AG	GG	AG	AG	GG	GG	AG	GG	AG	GG	AG	GG	GG	--	AG	AG	AA	AA	GG	GG	GG	GG	AA	AA
MC1467	SYN3834	AC	AC	AA	AA	AC	AC	AC	CC	CC	AA	AC	AA	AA	AA	AC	CC	CC	AA	AC	AC	CC	CC	AA	AA	AC	AC	AA	CC	AC	CC	CC	AA	AA	AC	AC	AC	AA	AC	CC	AC	CC	AA	CC	AA	AA	AA	CC	AA
MC1468	SYN28881	AG	AG	AA	AA	AG	AA	AA	AG	AA	AG	AG	AG	AG	AG	AG	AG	AA	AG	AG	AA	AG	AG	AA	AG	AG	AG	AA	AA	AG	AG	AG	GG	AA	AG	AG	AG	GG	AA	AG	AA	AA	AA	GG	AA	GG	GG	AA	AA
MC1469	PZE-104148799	AC	AC	CC	CC	AC	AC	AC	AC	CC	CC	AA	AC	CC	AC	AC	CC	CC	CC	AC	CC	CC	AC	CC	CC	CC	CC	CC	AC	CC	AC	AA	AC	AC	CC	AA	CC	AC	AC	AC	AA	AA	CC	CC	CC	CC	CC	AA	CC
MC1470	SYN24006	GG	GG	AA	AA	--	AG	AG	GG	AA	AG	GG	AG	AG	GG	GG	AG	AA	GG	GG	AG	AG	AG	AG	GG	AG	AG	AA	GG	AG	GG	GG	GG	GG	--	AG	GG	AG	GG	AG	GG	GG	AA	GG	GG	GG	GG	GG	AA
MC1471	SYN24015	GG	GG	AA	AA	--	AG	--	AG	AA	AG	AG	AG	AG	GG	AG	--	AA	GG	AG	AA	AA	AA	AG	GG	AG	AA	AA	AA	AG	GG	AG	AG	AA	AG	AG	AG	GG	GG	GG	GG	AA	AA	GG	GG	GG	GG	GG	AA
MC1472	SYN23995	AG	AG	GG	GG	AG	AA	AG	AA	AG	AG	AA	AG	GG	AA	AA	--	AG	AA	AA	GG	AA	AG	GG	AG	AG	AG	GG	AA	AA	AG	AA	AG	AG	AG	AG	AG	AG	AG	AG	AA	AA	GG	AA	GG	AA	GG	AA	GG
MC1473	SYN24018	AC	AC	AC	AC	AC	AC	CC	AA	CC	AA	AC	AC	AC	AA	AC	AC	CC	AA	AC	CC	AC	AC	CC	AC	AC	AC	CC	AC	AC	AA	AA	AC	AA	CC	CC	CC	CC	AC	AC	AC	CC	CC	AA	CC	AA	CC	AA	CC
MC1474	PZE-104151042	AG	AG	GG	GG	AG	GG	GG	GG	GG	AG	AA	AG	AG	AG	AG	GG	GG	GG	AG	AG	GG	AG	AG	AA	GG	GG	GG	GG	AG	GG	GG	AG	AG	GG	GG	GG	GG	GG	GG	AA	GG	GG	GG	AA	AA	AA	GG	GG
MC1475	PZE-104151167	GG	GG	AA	AA	--	AG	AG	GG	AA	AA	AA	GG	--	AG	AG	AG	AA	AG	AA	AA	AG	GG	AG	AG	AA	GG	AG	GG	AA	AG	GG	GG	AG	GG	GG	GG	AG	AG	AG	AA	GG	AA	AA	GG	AA	GG	GG	AA
MC1476	SYN39090	AG	AG	AA	AA	AG	AA	AG	AA	AA	AA	AG	AG	AG	GG	AG	AA	AA	AG	GG	AA	AA	AA	AA	AA	AG	AG	AG	AG	AA	GG	AA	AG	AA	AA	AG	AA	AG	AG	AA	AA	GG	AA	GG	AA	AA	GG	AA	AA
MC1477	PZA00005.8	CC	CC	CC	CC	CC	AC	AC	CC	AC	CC	AC	AC	AC	CC	AC	AC	AC	CC	AC	CC	CC	AC	CC	CC	AC	AC	AC	AC	AC	AA	AC	AC	AC	AC	AA	AC	AC	AC	AC	AA	AA	CC	AA	CC	CC	CC	CC	CC
MC1478	PZE-104152590	CC	CC	AC	AC	--	AC	AA	AC	AA	AC	AA	AC	AC	AA	AC	AA	AA	AA	AA	AC	AA	AC	AA	AC	AC	AC	AC	AA	AC	AC	CC	AA	AC	AA	AA	AA	AA	--	AA	AA	AA	AA	CC	AA	CC	CC	CC	CC
MC1479	SYN19936	AG	AG	AG	AG	AG	GG	GG	AG	GG	AG	GG	AG	AG	GG	AG	GG	GG	GG	GG	GG	GG	AG	GG	AG	AG	GG	GG	AG	AG	AG	AG	GG	AA	GG	GG	GG	GG	GG	AG	GG	GG	GG	AA	GG	AA	GG	AA	AA
MC1480	SYN37133	AA	AA	AC	AC	AC	CC	AC	AC	AC	AC	AC	CC	AC	CC	CC	CC	AC	CC	CC	AA	AC	CC	AC	CC	AC	CC	AC	AC	CC	CC	AC	CC	AC	CC	CC	CC	CC	--	AC	AA	CC	AA	CC	CC	CC	AA	AA	CC
MC1481	SYN7817	AG	AG	GG	GG	AG	GG	AA	AG	AG	GG	AG	AG	AG	AA	AG	GG	AG	AG	AG	AA	GG	GG	AG	GG	AG	GG	AG	AA	GG	AG	AG	AG	AG	GG	AA	GG	GG	GG	GG	GG	AA	AA	GG	GG	GG	GG	AA	GG
MC1482	PZE-104154015	GG	GG	AG	AG	AG	AA	AG	AG	AA	AG	AA	GG	AG	AG	AG	AA	AA	AA	AA	AA	AA	AG	AA	AA	AG	AG	AG	AG	AA	AA	GG	AG	GG	AA	AG	AA	AG	AG	AA	AA	GG	AA	GG	AA	AA	GG	GG	AA
MC1483	SYN1371	AG	AG	GG	GG	AG	AA	AG	AG	AG	GG	AG	AA	AG	GG	AG	AA	AG	AG	GG	GG	AG	AA	AG	AG	AG	AA	AG	GG	AG	AG	AG	AA	AG	AA	AG	AA	AA	GG	AG	GG	AA	GG	AA	AA	GG	AA	GG	GG
MC1484	PZE-104154610	CC	CC	CC	CC	AC	AA	AC	CC	AC	CC	AC	AC	AC	CC	CC	AC	AC	CC	AC	AC	CC	AC	AA	AC	AC	AC	AA	AC	AC	CC	CC	AC	CC	AC	CC	AC	AC	AC	CC	CC	CC	AA	CC	AA	CC	CC	CC	CC
MC1485	SYN27082	AG	AG	AG	AG	AA	AA	AG	AG	AA	AG	AG	AG	AA	AA	AA	AG	AA	AG	AA	AG	--	AA	AG	AA	AG	AG	AG	AA	AA	AA	AA	AG	AA	AG	AA	AG	AA	AA	AA	AA	AA	GG	AA	AA	AA	GG	AA	AA
MC1486	SYN16455	AA	AA	AG	AG	AG	GG	GG	AG	GG	AG	AA	AG	GG	GG	GG	GG	GG	GG	AG	GG	GG	GG	GG	GG	AG	GG	GG	AG	GG	GG	AG	GG	GG	GG	AG	GG	GG	GG	GG	GG	GG	GG	AA	GG	GG	AA	AA	GG
MC1487	PZE-104157368	TT	TT	TT	TT	--	AT	--	AA	AA	TT	AT	AA	AT	AT	AT	AA	AA	AT	AT	AA	AA	TT	AA	TT	--	AT	AT	AA	AT	AT	AA	AA	AT	AA	AT	AT	AA	--	TT	TT	AA	AT	TT	TT	TT	TT	TT	TT
MC1488	SYN8790	AC	AC	AC	AC	AA	CC	CC	AC	AC	AC	AC	AC	CC	AA	AC	CC	AC	AA	AC	AC	CC	CC	CC	AC	AC	AC	AC	AC	AA	AC	AC	CC	CC	CC	AC	CC	CC	CC	CC	CC	CC	CC	AA	CC	AA	AA	CC	AA
MC1489	PZE-104157695	AC	AC	AA	AA	--	AC	AC	AC	AC	AA	CC	CC	AA	AC	AA	AC	AC	AC	CC	AC	AA	AA	AC	AA	AA	AA	AC	AC	AC	AA	CC	AC	CC	CC	AC	CC	AC	AC	AA	CC	AA	AC	AA	AA	AA	AA	CC	AA
MC1490	SYN16139	AG	AG	GG	GG	AG	AG	AG	AG	AG	GG	AG	AG	GG	GG	GG	AG	AG	GG	AG	AG	GG	GG	AG	GG	GG	GG	AG	AG	AG	GG	AA	AG	AG	--	GG	AG	GG	--	GG	GG	GG	AG	GG	GG	GG	GG	AA	GG
MC1491	SYN21477	AA	AA	GG	GG	AG	AG	AA	AA	AG	AG	AG	AG	AG	AG	AG	--	GG	AG	AG	AG	AG	GG	AG	GG	AG	AG	--	AG	GG	AG	AG	GG	AG	GG	GG	GG	AG	AG	GG	GG	AA	AA	GG	GG	GG	AA	AA	GG
MC1492	PUT-163a-71322556-3163	CC	CC	AC	AC	AC	CC	CC	CC	CC	CC	CC	AC	AC	AC	AC	AC	AC	AC	AC	CC	CC	CC	AC	AA	CC	AC	CC	AC	AA	AC	AC	AC	CC	CC	AC	CC	AC	CC	AC	AC	CC	CC	CC	AA	AA	CC	CC	AA
MC1493	PZE-105002024	AA	AA	AA	AA	--	GG	--	AA	GG	AA	AG	AG	AG	AG	AG	GG	GG	GG	AA	AG	GG	AG	GG	AG	GG	AG	GG	GG	AG	AG	AG	AG	GG	AG	AG	GG	GG	GG	GG	AG	GG	GG	GG	GG	AA	AA	AA	AA
MC1494	SYN2371	AA	AA	GG	GG	GG	AA	AA	AG	AA	GG	AG	AG	AG	AG	AG	AA	AA	AG	AG	AA	AA	AG	AA	AG	AG	AG	AA	AG	AG	AG	AG	AA	GG	GG	AG	GG	AG	AA	GG	AG	AA	AA	GG	AA	GG	AA	AA	GG
MC1495	ZM013572-0266	CC	CC	AA	AA	AC	CC	AC	AC	CC	AC	AC	AC	AA	AC	AC	AC	AC	AC	AC	AA	AA	AA	AA	AA	AA	AA	AA	AA	AA	AA	AC	AC	AA	AA	AA	AC	AC	AC	AA	AA	CC	AA	AA	CC	AA	CC	CC	AA
MC1496	PZE-105002659	AA	AA	GG	GG	AG	AA	AG	AA	AA	AG	AG	AG	AG	AG	AG	AG	AA	AG	AG	AG	AG	AG	GG	GG	GG	GG	GG	AG	GG	AG	AG	AA	GG	--	GG	AA	AA	AG	GG	AG	AA	GG	GG	AA	GG	AA	AA	GG
MC1497	SYN35026	AA	AA	AG	AG	AA	GG	GG	AA	GG	AG	AG	AA	AA	AA	AG	AG	AG	AA	AG	AG	AA	AA	AG	AA	AG	AG	GG	AG	AA	AG	AA	AG	AA	AA	AG	AA	AG	AG	AA	AA	GG	GG	AA	AA	AA	AA	AA	AA
MC1498	SYN35353	AG	AG	AG	AG	AG	AA	AG	GG	AA	GG	AG	GG	AG	AA	AA	AG	--	AA	AG	GG	AA	AG	GG	AG	AG	AG	GG	AA	AG	AG	AG	AA	AG	AA	AG	AA	AA	GG	AA	GG	AA	GG	AA	AA	AA	AA	GG	AA
MC1499	SYN35358	AG	AG	AG	AG	AG	AG	GG	AA	AG	AA	AG	AG	AG	AG	GG	AG	AA	AA	--	AG	GG	GG	GG	GG	AG	AG	AG	AA	GG	AG	AA	AG	AG	AA	GG	AG	AG	AA	AA	AG	GG	GG	AA	GG	GG	GG	AA	GG
MC1500	SYN22658	AG	AG	AG	AG	GG	GG	GG	GG	GG	GG	AG	GG	GG	GG	AG	GG	GG	AG	AG	GG	GG	AG	GG	AG	AG	AG	GG	AA	AG	AG	GG	AG	GG	AA	AG	AA	GG	AG	GG	AG	GG	GG	AA	GG	AA	AA	GG	AA
MC1501	SYN22663	AG	AG	AG	AG	--	AA	AG	GG	AA	AG	AG	AG	--	AG	AG	AG	AA	AG	AG	AG	AG	AA	GG	GG	AG	AG	AG	AG	GG	AG	AG	AA	GG	AA	GG	AA	AA	GG	GG	GG	AA	GG	AA	GG	GG	AA	GG	GG
MC1502	PZE-105006205	AC	AC	CC	CC	--	AC	CC	AC	AC	CC	--	CC	CC	CC	CC	AC	AC	AC	AC	CC	AC	AA	AC	--	AC	CC	CC	AC	AC	CC	CC	CC	AC	AA	CC	AA	CC	--	CC	AC	CC	CC	AA	AA	CC	AA	CC	CC
MC1503	PZA01570.1	AG	AG	AG	AG	AG	GG	GG	AG	GG	AG	AG	GG	AG	GG	AG	GG	GG	AG	AG	GG	GG	AG	GG	AG	AG	AG	GG	GG	AG	AG	AG	AG	AG	GG	GG	GG	AG	GG	AA	AG	GG	GG	AA	GG	AA	AA	GG	AA
MC1504	SYN512	AG	AG	GG	GG	AG	AA	AA	AG	AA	AG	GG	AG	AA	AG	AG	AG	AA	AG	GG	AA	AG	AG	AG	AG	AG	GG	AG	GG	AG	AG	AA	GG	AA	AG	AA	AG	AA	GG	AA	AG	AA	AA	GG	AA	GG	GG	AA	GG
MC1505	SYN508	AA	AA	GG	GG	AG	GG	AG	AA	GG	AG	GG	AG	AG	AG	GG	AG	GG	AG	GG	AG	GG	GG	AA	GG	AG	GG	AG	GG	GG	GG	AG	AG	GG	GG	GG	GG	GG	AG	AG	GG	GG	AA	GG	GG	GG	AA	AA	GG
MC1506	PZE-105011679	CC	CC	AC	AC	AA	CC	AC	AC	CC	AC	AC	AC	AA	CC	AC	CC	CC	AC	AC	AC	--	CC	AC	AC	AA	AA	AA	CC	AC	AC	AC	AC	AC	CC	CC	CC	CC	CC	AC	CC	CC	AA	AA	CC	AA	CC	CC	AA
MC1507	PUT-163a-13177998-175	AG	AG	GG	GG	AG	GG	GG	GG	AG	GG	AG	AA	GG	GG	GG	GG	GG	AG	AG	GG	AG	AG	GG	GG	AG	GG	GG	AA	AG	GG	AG	AA	AA	GG	AG	GG	GG	AG	AG	AG	GG	GG	AA	GG	GG	GG	AA	GG
MC1508	SYN12682	AG	AG	AG	AG	AG	AA	AG	AG	AA	AG	AG	AA	GG	AA	AG	AA	AA	AA	AG	GG	AA	AG	AG	AG	AG	GG	GG	AA	AG	AG	AG	AA	GG	AA	AA	AA	AA	AG	AG	AA	AA	GG	AA	AA	GG	AA	GG	GG
MC1509	SYN1049	AG	AG	AA	AA	AG	AG	AA	AA	AG	AA	AG	AA	AA	AG	AA	AG	AG	GG	AG	AA	AG	GG	AA	AA	AG	AG	AG	GG	AA	AG	AA	AA	GG	AG	AG	AG	AG	AA	AG	AG	AA	AA	GG	AA	AA	AA	GG	AA
MC1510	SYN3124	AA	AA	AG	AG	GG	AA	AG	AG	AG	AG	AG	GG	AG	AG	AG	AA	AG	AG	AG	AG	AA	AA	AG	AG	AG	AG	AG	AG	AG	AG	GG	AG	AA	AA	AA	AA	AA	AA	AA	AA	AA	GG	AA	AA	GG	AA	AA	GG
MC1511	PZE-105014611	AG	AG	AA	AA	--	AG	AA	AG	--	AG	AA	GG	AG	AG	AG	AG	GG	AG	AA	AG	GG	GG	AA	AG	AA	AG	AG	AA	GG	AA	AG	GG	AA	AG	AG	AG	AG	AA	AA	AG	AA	AA	AA	AA	AA	AA	GG	AA
MC1512	SYN14968	AA	AA	AA	AA	AG	GG	GG	AG	GG	AA	AG	GG	GG	AG	AG	GG	GG	AG	AG	GG	AA	GG	GG	AG	AG	AA	AG	GG	AG	AG	AG	AG	GG	GG	AG	GG	GG	GG	AA	GG	GG	GG	AA	GG	AA	AA	AA	AA
MC1513	SYN29224	AG	AG	AG	AG	GG	AA	AG	AG	AA	AG	AA	GG	AG	AG	AG	--	AA	AG	AA	AG	AG	AA	AG	GG	AG	AA	AG	AG	GG	AA	AG	AA	AA	AA	AA	AA	AA	AG	AA	AG	AA	GG	AA	GG	GG	AA	GG	GG
MC1514	PUT-163a-93016565-4831	AG	AG	AG	AG	--	AA	AG	AG	AG	AG	AG	AG	GG	AA	AA	AG	AG	AG	AG	GG	AA	AA	GG	AG	GG	AG	AG	GG	AG	AG	AG	AA	AA	AG	GG	AG	AA	AG	AA	AG	AA	GG	GG	GG	AA	GG	AA	AA
MC1515	PZE-105018841	GG	GG	AA	AA	AA	GG	AG	AA	AG	AA	AA	AA	AG	AA	AG	AG	AG	AG	AA	AG	AG	AA	AA	AA	AG	AG	AG	AA	AA	AG	AA	AG	AA	GG	AG	GG	GG	AG	AA	AA	GG	AA	GG	AA	AA	GG	GG	AA
MC1516	SYN23467	AG	AG	AG	AG	AG	AA	AA	AG	AG	AA	AG	--	AG	AG	AG	AG	AG	AG	AG	AA	GG	GG	AG	AG	AG	AG	AG	AG	AG	AA	AG	AG	GG	GG	AG	GG	AA	AG	GG	GG	AA	AA	GG	AA	GG	GG	AA	GG
MC1517	SYN23466	AG	AG	AG	AG	--	AG	AG	GG	AG	AG	GG	AA	AG	GG	GG	AG	AG	--	GG	AG	GG	AG	AG	GG	AG	GG	AG	AG	GG	AG	GG	GG	GG	GG	GG	GG	AA	GG	GG	GG	GG	AA	GG	GG	GG	GG	AA	GG
MC1518	PZE-105019465	AG	AG	AG	AG	--	GG	AG	AG	AG	AG	AG	AG	AG	AG	GG	AG	AG	GG	AG	AA	AG	AG	AA	GG	AG	AA	AA	AA	GG	AG	AG	AA	AG	AG	AA	AG	AG	AG	GG	AG	GG	AA	GG	AA	GG	GG	AA	GG
MC1519	PZE-105019472	AG	AG	AA	AA	AA	AA	AG	AG	AG	AA	AG	AG	AG	AA	AA	AG	AG	AA	AG	GG	AA	AG	GG	AA	AG	AG	AG	GG	AA	AG	AG	AA	AG	AA	GG	AA	AG	--	AA	AG	AA	GG	AA	GG	AA	AA	GG	AA
MC1520	PZE-105019544	AA	AA	AG	AG	AG	AG	--	AA	AA	AA	AA	AA	AG	AG	GG	--	AA	AG	AA	AG	AG	AA	AG	AG	AG	AA	AG	AG	GG	AA	AA	AA	AG	AA	AA	AA	AG	AG	AA	AA	GG	GG	AA	AA	GG	AA	AA	GG
MC1521	SYN37537	CC	CC	AC	AC	AC	CC	AC	AC	AC	CC	CC	CC	AC	AC	AC	AC	AC	AC	CC	AC	AC	CC	AA	AA	AC	AC	AA	AA	AA	AC	CC	AC	AC	AA	CC	AA	CC	AC	CC	AC	CC	AA	CC	CC	AA	CC	CC	AA
MC1522	SYN6674	AG	AG	GG	GG	AG	AG	AG	AG	AG	GG	GG	GG	AA	AG	AG	AG	AG	AG	GG	AA	AG	AG	AG	GG	AG	AA	AA	GG	GG	AG	AG	GG	AA	AG	GG	AG	AG	GG	GG	AG	GG	AA	GG	GG	GG	GG	AA	GG
MC1523	PZE-105022648	AA	AA	AG	AG	GG	AG	AA	AG	AG	AG	AG	AA	AA	AG	AG	AG	AG	AG	AA	AA	AA	AG	AA	AG	AA	AG	AG	AA	AG	AA	GG	AA	AG	AA	AA	AA	AA	AG	AA	AA	AA	AA	AA	AA	GG	AA	AA	GG
MC1524	PZE-105023037	CC	CC	CC	CC	CC	AC	AC	CC	AC	CC	AC	AC	AC	AC	CC	CC	AC	CC	AC	AC	AA	--	AC	CC	CC	AC	CC	AA	AC	AC	CC	AC	CC	CC	CC	CC	AC	AA	CC	AC	AA	CC	CC	CC	CC	CC	CC	CC
MC1525	PZE-105024349	AG	AG	AA	AA	AG	GG	AG	GG	GG	AA	AG	AG	AG	GG	AA	--	GG	AG	AG	AA	AG	GG	AG	AG	AA	AG	AG	GG	AG	AA	GG	AG	GG	AG	GG	AG	GG	AG	GG	AA	GG	AA	AA	GG	AA	AA	AA	AA
MC1526	PZE-105024985	AG	AG	AA	AA	AG	AA	AA	GG	AG	AA	AG	AA	AA	GG	AA	AG	AG	AG	AG	AA	AA	AG	AG	AA	AA	AG	AG	GG	AA	AG	AG	AA	AG	AA	AG	AA	AG	AG	AA	AA	AA	AA	AA	AA	AA	AA	AG	AA
MC1527	PZE-105026200	AG	AG	AG	AG	AG	AA	--	AG	AA	AA	AG	AA	AA	AG	AG	AG	AA	AG	AA	AG	AG	AG	AA	--	AA	AG	AG	AA	AA	GG	AG	GG	AG	GG	AG	GG	AA	AG	AA	GG	AA	AA	AA	GG	GG	AA	GG	GG
MC1528	PZA00985.1	AG	AG	AA	AA	AG	AG	AG	GG	AG	AA	AG	GG	GG	GG	AG	GG	AG	AG	AG	GG	GG	GG	GG	AG	AG	AA	AG	GG	AG	GG	GG	GG	GG	GG	AA	GG	AG	GG	GG	GG	AA	GG	AA	GG	AA	AA	GG	AA
MC1529	PZE-105028067	AC	AC	AA	AA	AA	AA	AC	CC	AC	AA	AA	CC	AC	CC	AC	AC	AC	AC	AA	CC	AC	AC	CC	AC	AC	AC	CC	AC	AC	AC	AC	CC	AC	CC	AC	CC	CC	CC	AA	AC	AA	CC	AA	CC	AA	AA	CC	AA
MC1530	SYN11235	AG	AG	GG	GG	AG	AG	AG	AA	AA	GG	GG	AA	AG	AA	AG	AA	AA	AG	GG	AA	AA	GG	AA	AG	AG	AG	AA	AG	AG	AG	AA	AA	AG	AG	AG	AG	AA	AG	GG	AG	GG	AA	GG	AA	GG	GG	AA	GG
MC1531	SYN1406	AG	AG	AG	AG	AG	AG	AG	AG	AA	AG	AG	AG	AA	AG	AG	AA	AA	AG	AA	AG	AA	AG	AG	AG	AG	AG	GG	AA	AA	AA	AA	AA	AA	AA	AA	AA	AA	AA	AA	AG	AA	GG	AA	AA	GG	AA	GG	GG
MC1532	PZE-105029444	GG	GG	AG	AG	GG	GG	AA	AG	GG	AG	GG	AA	GG	AA	--	--	GG	AG	GG	AG	GG	--	AG	GG	AG	GG	AG	AG	GG	GG	GG	AG	GG	AA	AG	AA	AG	GG	GG	GG	AA	AA	GG	GG	GG	GG	GG	GG
MC1533	PZE-105031844	GG	GG	AG	AG	AA	AG	AA	AA	AG	AA	AA	AG	AG	AA	AA	AA	AA	AG	AA	AG	AG	AA	AA	--	AG	GG	AG	GG	AA	AG	AA	AG	AG	AG	AG	AG	AA	AA	AG	AG	AA	AA	GG	AA	AA	GG	GG	GG
MC1534	PUT-163a-60348955-2602	AG	AG	GG	GG	AG	AA	AG	AA	AA	GG	GG	AG	AA	AA	GG	--	AG	AG	GG	AA	AA	GG	AG	GG	AG	AG	AA	AA	GG	AG	AG	AA	GG	AA	AG	AA	AA	AG	GG	AG	GG	AA	GG	GG	GG	GG	AA	GG
MC1535	PUT-163a-93283750-4847	GG	GG	AG	AG	AG	AG	AA	GG	AG	AG	AG	AG	GG	AG	AG	--	GG	GG	AG	AG	GG	AG	AG	--	AG	AG	AA	GG	AA	GG	GG	AG	GG	AG	AA	AG	GG	AG	GG	AG	AA	AA	GG	AA	AA	GG	GG	GG
MC1536	SYN22690	AG	AG	AG	AG	AG	AA	AA	AA	AA	AG	AA	AA	AA	AA	AG	AG	AA	AG	AG	AG	AG	AA	AA	GG	AG	GG	AG	AG	GG	AG	AA	AG	AG	AG	AA	AG	AG	AG	AG	AG	AA	AA	GG	GG	GG	GG	AA	GG
MC1537	PZA03226.3	AC	AC	AC	AC	AC	AC	CC	AC	CC	AC	CC	CC	CC	AC	AA	CC	AC	AC	AC	CC	AC	CC	AC	AA	AC	AC	CC	CC	AA	CC	CC	AC	CC	AC	CC	AC	CC	AC	CC	AC	CC	CC	AA	AA	AA	AA	CC	AA
MC1538	SYN12483	GG	GG	GG	GG	AG	AG	AG	AG	GG	GG	GG	AG	GG	AG	AG	--	GG	AG	AG	AG	GG	AG	AG	AG	AG	GG	AG	AG	AG	AG	AG	AG	AG	GG	GG	GG	AG	GG	AG	AG	GG	AA	GG	GG	AA	GG	GG	GG
MC1539	SYN7167	GG	GG	AG	AG	AG	AG	AA	GG	AG	AG	GG	AG	GG	GG	GG	AG	AA	GG	GG	AG	AG	GG	AG	GG	AG	GG	AG	GG	GG	AG	AG	GG	AG	GG	AG	GG	AG	GG	AA	AG	AA	AA	GG	GG	GG	GG	GG	GG
MC1540	SYN30419	AG	AG	GG	GG	GG	GG	GG	GG	AG	AG	AG	GG	GG	AG	AG	GG	GG	AG	AG	AG	AA	AG	GG	--	AG	AG	GG	GG	GG	AG	GG	AG	AG	AA	AG	AA	AG	AG	GG	AG	GG	GG	AA	GG	GG	AA	GG	AA
MC1541	SYN30432	AA	AA	AA	AA	GG	GG	AG	AA	GG	AA	AG	GG	AA	AA	--	GG	AG	AA	AG	GG	AA	AG	AG	AG	AG	AA	AG	AG	AG	AG	GG	AA	GG	AG	AG	AG	GG	AG	GG	GG	AA	GG	AA	AA	GG	AA	AA	AA
MC1542	SYN14218	AA	AA	GG	GG	AG	GG	GG	AG	GG	AG	AA	AG	GG	AA	AG	AG	GG	AA	AA	AG	AA	AA	GG	AG	AG	AG	GG	AA	AG	AA	GG	AA	AA	AG	GG	AG	AG	AG	AA	AG	GG	GG	AA	GG	AA	AA	AA	AA
MC1543	SYN31360	AG	AG	AG	AG	GG	AG	AG	AG	AG	AA	AG	AG	GG	AA	AG	AG	AG	AA	AG	GG	AG	GG	GG	GG	AG	AA	AG	AG	GG	AG	GG	AG	GG	AG	AA	AG	AG	AG	GG	AG	AA	GG	AA	GG	GG	AA	GG	AA
MC1544	PZE-105036968	CC	CC	CC	CC	AC	AC	AC	AC	AA	CC	CC	CC	AC	CC	AC	AC	AC	--	CC	AC	CC	CC	AA	CC	AC	CC	AC	CC	CC	CC	AA	AC	AA	CC	AC	CC	AC	AC	AA	AC	CC	AA	CC	CC	CC	CC	CC	CC
MC1545	SYN27691	GG	GG	AA	AA	AA	AA	AA	AA	AA	AG	AA	AG	AG	AG	AG	AG	AA	AG	AA	AA	GG	AA	AA	AA	AG	AG	AA	AA	AA	AA	AG	AG	AG	AG	AA	AA	GG	AG	GG	GG	AA	AA	GG	AA	AA	GG	GG	GG
MC1546	SYN2228	GG	GG	AA	AA	AA	AA	AA	AG	AA	AA	AG	AG	AG	AG	AG	AA	AA	AG	AA	AA	AG	AG	AG	AA	AG	GG	AG	AA	AA	AG	AA	AA	AG	AA	AA	AA	AA	AG	AA	AA	AA	AA	GG	AA	AA	GG	GG	AA
MC1547	SYN11993	GG	GG	AA	AA	--	AG	AA	AA	AG	AG	AA	GG	--	AA	AG	AG	AG	AG	--	AG	GG	AA	AA	AG	AG	GG	AG	AA	AG	AG	AA	AG	GG	AG	AA	AA	AA	AG	GG	AG	AA	AA	GG	AA	AA	GG	GG	GG
MC1548	PZE-105039330	GG	GG	GG	GG	AG	AG	GG	AA	AG	GG	AG	AA	AG	AA	AG	--	AG	AG	AG	AG	GG	AG	AG	GG	GG	GG	GG	AA	GG	AA	AA	GG	AA	AG	GG	AG	AA	AG	AA	AG	GG	GG	GG	GG	GG	GG	GG	GG
MC1549	PZE-105039652	GG	GG	GG	GG	AG	AG	GG	AG	AG	GG	AG	AG	GG	AG	--	AG	AG	AG	AA	GG	AG	GG	GG	GG	GG	GG	GG	AG	GG	AG	AG	AG	AG	AG	GG	GG	GG	AG	AA	AG	GG	GG	GG	GG	AA	GG	GG	GG
MC1550	PZE-105040002	GG	GG	AG	AG	--	GG	AG	AG	GG	AG	AG	AG	AG	AG	--	GG	AG	AG	AG	AG	GG	AG	GG	GG	GG	GG	GG	AG	GG	GG	AG	GG	GG	GG	AG	AG	AG	AG	GG	GG	AA	GG	GG	GG	AA	GG	GG	GG
MC1551	PZE-105040816	GG	GG	AG	AG	GG	GG	AA	AG	AG	AG	GG	GG	AG	GG	AG	AG	AG	GG	GG	AG	GG	GG	AA	GG	AG	GG	AG	AA	GG	--	GG	GG	GG	GG	AA	AG	GG	--	GG	GG	AA	AA	GG	GG	GG	GG	GG	GG
MC1552	PZE-105041346	AA	AA	AG	AG	--	AG	GG	AG	AG	AG	AG	AA	AG	AA	AG	AG	AG	AA	AA	GG	AG	AA	GG	AA	AG	AA	AG	AG	AA	AG	AA	AG	AA	AG	GG	GG	AG	--	AA	AG	GG	GG	AA	AA	AA	AA	AA	AA
MC1553	SYN38535	AA	AA	AG	AG	GG	AG	AG	AG	GG	AG	AG	GG	AA	GG	AG	AG	AG	AG	AG	GG	GG	AG	AG	GG	AG	AA	AG	AA	GG	GG	GG	AG	AG	AG	AA	AA	AA	GG	AG	AG	AA	GG	AA	GG	GG	AA	AA	GG
MC1554	PZE-105042410	AA	AA	AA	AA	CC	AA	AC	AC	--	AC	AA	AA	AA	AC	AC	AA	--	AC	AC	CC	AA	AA	AC	AC	AC	AA	AC	AA	AC	AC	AC	AA	AC	AA	AA	AA	AC	AC	AC	AA	AA	CC	AA	AA	CC	AA	AA	CC
MC1555	PZE-105042690	AG	AG	AA	AA	AG	AG	AA	AG	AG	AG	AG	--	AA	AG	AG	--	--	--	AG	AA	AA	GG	AA	AG	AG	GG	AG	AA	AG	AA	AG	AA	AA	AA	AG	AA	AA	AA	AG	AA	AA	AA	GG	AA	GG	GG	AA	AA
MC1556	PZE-105042742	AG	AG	AA	AA	GG	GG	AG	AG	AG	AG	GG	AA	AG	AG	AG	AG	AG	GG	GG	GG	AA	GG	AG	AG	GG	GG	GG	AG	AG	AG	GG	AA	AG	AA	AG	AA	AG	AG	AG	GG	AA	GG	GG	AA	GG	GG	AA	AA
MC1557	SYN37049	AA	AA	GG	GG	--	--	GG	AG	AG	GG	AG	AG	AG	GG	GG	--	AG	AG	AG	--	GG	GG	AG	GG	AG	AA	AG	GG	--	AA	GG	GG	--	AG	AG	AG	AG	AG	AG	AG	GG	GG	AA	GG	GG	AA	AA	GG
MC1558	PZE-105043361	AC	AC	AC	AC	AC	AC	AC	AA	AC	AA	AA	AC	--	AC	AA	AC	AC	--	--	AC	CC	AC	AC	AC	AC	AA	AC	AA	AC	CC	AC	AA	AA	AA	AA	AA	AC	AC	AA	AC	AA	CC	AA	CC	AA	AA	CC	CC
MC1559	PZE-105043718	AC	AC	AC	AC	CC	AC	AC	CC	AC	AC	AC	AA	CC	CC	AC	CC	AC	CC	AC	CC	CC	AC	CC	CC	CC	AC	AC	AC	CC	CC	CC	AC	CC	AC	AA	AA	AA	CC	CC	CC	AA	CC	CC	CC	CC	CC	AA	CC
MC1560	SYN26667	AG	AG	AG	AG	AG	AG	AA	AG	AG	AA	AG	AG	AA	AG	AA	AA	--	GG	AG	AG	AA	AA	AA	AG	AG	GG	AG	AA	AG	AG	AG	AA	--	AA	AG	AA	AG	AG	AG	AA	AA	AA	GG	GG	AA	GG	AA	GG
MC1561	PZE-105044894	AG	AG	AA	AG	--	AG	AG	AG	AG	AG	AA	GG	AG	AG	AG	AG	AG	--	AG	GG	AG	--	AG	AG	GG	AG	AG	AA	AG	AG	GG	AG	AG	--	AA	AG	AA	AG	AA	GG	AA	GG	GG	AA	GG	GG	AA	AA
MC1562	PZE-105045323	AG	AG	AA	AG	AG	AG	AG	AA	AA	AG	AG	GG	AA	AA	AG	--	AA	AG	AG	AG	AA	AG	AG	AG	GG	AG	AG	AA	AG	AA	AG	AG	GG	AA	AA	AA	GG	GG	AG	AG	AA	GG	GG	AA	GG	GG	AA	AA
MC1563	PZE-105045981	AG	AG	GG	GG	GG	AA	GG	GG	AG	GG	AG	GG	GG	GG	GG	AG	AG	AG	AG	AG	GG	GG	GG	GG	AG	AA	AG	AG	GG	AG	GG	GG	AG	GG	AG	GG	AG	AG	AG	AG	GG	GG	AA	GG	GG	AA	GG	GG
MC1564	PZE-105046397	GG	GG	AG	AG	AG	AG	AG	AG	AA	AG	AA	AA	AG	AA	AG	AG	AA	AG	AG	GG	AG	--	GG	GG	GG	AG	AG	AA	GG	--	AA	GG	AG	AG	AA	AG	AA	AG	AA	AG	AA	GG	GG	GG	GG	GG	GG	GG
MC1565	PZE-105046760	AG	AG	GG	GG	GG	AG	AG	AG	GG	GG	AA	GG	AG	GG	GG	AG	GG	GG	AG	AA	AG	AG	AA	GG	AG	AG	AA	GG	AG	GG	GG	AA	GG	AG	AG	AG	AG	AG	AG	AG	GG	AA	GG	GG	GG	GG	AA	GG
MC1566	PZE-105047718	AG	AG	AG	AG	GG	GG	AA	AG	AG	AG	GG	AG	AG	GG	AG	AG	AG	GG	--	AG	AA	AA	AA	GG	AG	GG	AG	AG	AG	AG	AG	AA	GG	AA	AG	AA	AA	GG	AG	AA	AA	AA	GG	GG	GG	GG	AA	GG
MC1567	SYN8630	AA	AA	AG	AG	GG	AA	AG	GG	AA	AG	AA	AG	GG	AG	AG	AG	AA	AG	AG	GG	AG	GG	GG	GG	AG	AA	AG	AA	AG	AG	GG	AG	AA	AA	AA	AA	AG	AG	AG	GG	AA	GG	AA	GG	GG	AA	AA	GG
MC1568	PZE-105048128	AA	AA	AG	GG	--	GG	GG	GG	GG	GG	AG	AG	AG	GG	GG	--	GG	AG	AG	AG	AA	GG	GG	AG	AG	AG	AG	GG	AG	AG	AG	AG	AG	AG	AG	AG	AG	AA	AG	AG	GG	GG	AA	AA	GG	AA	AA	AA
MC1569	PZA-000996001	GG	GG	AG	GG	--	AA	AG	AG	AA	GG	AG	AG	AA	GG	GG	AA	AG	GG	GG	AA	AG	GG	AA	AG	AG	GG	AG	AG	GG	AA	AG	GG	AG	AG	GG	AG	AA	AG	AA	AA	GG	AA	GG	AA	GG	GG	GG	AA
MC1570	PZE-105048375	AA	AA	AA	AA	--	AG	AG	AG	GG	AA	AA	AG	AG	AA	AA	GG	AG	AA	AA	AG	AA	AA	GG	AA	AG	AA	AG	AG	AA	GG	AG	AA	AA	AG	AA	AG	GG	AG	AA	AG	AA	GG	AA	AA	AA	AA	AA	AA
MC1571	SYN1664	GG	GG	AA	AA	AA	AG	AA	AG	AA	AA	AG	AG	AG	AA	AA	AG	AA	AG	AG	AA	AG	AA	AG	AA	AG	AG	AG	AA	AG	AA	AA	AG	AG	AG	AG	AG	AA	AG	AA	AA	AA	AA	GG	AA	AA	GG	GG	AA
MC1572	PZE-105048907	AA	AA	AG	AA	AA	GG	AG	AG	AG	AA	AA	AA	GG	AA	AA	GG	AG	AA	AA	AG	AA	AA	GG	AG	AG	AA	AG	AG	AA	AG	AA	AA	AG	AA	AA	AA	AA	AG	GG	AG	AA	GG	AA	GG	AA	AA	AA	GG
MC1573	PZE-105048919	GG	GG	AA	AG	GG	AG	AG	GG	AG	AG	GG	GG	AG	GG	AG	GG	AG	GG	GG	GG	GG	AG	GG	AG	GG	GG	GG	AG	GG	AG	GG	AG	AG	AG	AG	AG	AA	AG	AA	GG	AA	GG	GG	AA	GG	GG	GG	AA
MC1574	PZE-105049283	AG	AG	AA	AG	--	--	AG	GG	AG	AG	AG	GG	AG	GG	AG	AG	AA	GG	GG	AG	AG	AG	GG	AG	GG	GG	GG	AA	GG	AA	AG	GG	AA	AG	AG	AG	AA	GG	AA	AG	AA	GG	GG	AA	GG	GG	AA	AA
MC1575	PZE-105049349	AG	AG	AG	AA	--	AG	AA	AA	AG	AA	AG	AG	AG	AA	AA	AG	AG	AA	AA	AA	AG	GG	AA	AG	AA	AA	AA	AG	AA	AG	AA	AA	GG	AG	AA	AG	AA	AG	AG	AA	AA	AA	AA	GG	AA	AA	GG	GG
MC1576	SYN2065	CC	CC	AA	AA	AA	AC	AA	AA	AC	AA	AC	AA	AA	AA	AA	AC	AC	AC	--	AA	AA	AA	AA	AA	AC	AC	AC	AC	AC	AA	AA	AA	AA	AC	AC	AC	AC	AC	AA	AA	AA	AA	CC	AA	AA	CC	CC	AA
MC1577	PZE-105051659	GG	GG	AG	GG	AG	GG	AG	AG	GG	GG	AG	AG	AA	AG	GG	AG	GG	GG	AG	AG	AA	GG	AA	AG	AG	AA	AA	GG	GG	AG	GG	AG	AG	GG	AG	GG	AA	GG	AA	AA	GG	AA	GG	AA	GG	GG	GG	AA
MC1578	SYN31657	GG	GG	AG	GG	--	AG	AG	AG	AG	GG	GG	AG	AA	GG	GG	AA	AG	--	GG	AG	GG	AG	AA	AG	AG	GG	AG	AG	AG	GG	GG	GG	GG	GG	GG	GG	GG	GG	GG	AG	GG	AA	GG	AA	GG	GG	GG	AA
MC1579	PZE-105052784	CC	CC	AC	AA	--	AC	AC	AC	AC	AA	AA	AA	CC	AC	--	CC	AC	AC	AC	AC	CC	CC	CC	AC	CC	AC	AC	AC	AC	AC	AC	CC	AC	CC	AA	CC	CC	CC	AC	CC	AA	CC	CC	CC	AA	CC	CC	CC
MC1580	PZE-105053157	GG	GG	AG	GG	--	AG	GG	GG	AG	GG	AA	GG	GG	AG	GG	AG	AG	GG	AG	AG	AA	AA	GG	AG	GG	AA	AG	AG	AG	AG	AG	GG	GG	GG	AG	GG	GG	AG	AA	GG	GG	GG	GG	AA	GG	GG	GG	AA
MC1581	SYN1582	GG	GG	AG	AA	--	AG	AA	AA	AG	AA	AA	AA	AG	AA	AA	AG	AG	AG	AA	AA	AG	AG	AA	AG	AG	AA	AA	AG	AG	AG	AG	AA	GG	AA	AA	AA	AA	GG	AA	AG	AA	AA	GG	GG	AA	GG	GG	GG
MC1582	PZE-105053870	AA	AA	AG	AG	AA	--	AG	AA	AG	AG	GG	AA	AA	AA	AG	AG	GG	AA	AA	AG	AG	AA	AA	AA	AA	AG	AG	GG	AG	--	AG	GG	AA	AG	GG	AG	GG	AG	AA	AG	GG	AA	AA	AA	AA	AA	AA	AA
MC1583	SYN2297	GG	GG	AA	AA	--	AG	AA	AA	AG	AA	AG	AG	AA	AA	AA	AG	AG	AG	--	AA	AG	GG	AA	AA	AG	AG	AG	AG	AG	AG	AG	AA	AG	AA	AG	AA	AA	AG	AA	AG	AA	AA	GG	AA	AA	GG	GG	AA
MC1584	PZE-105054703	AA	AA	AG	AG	AA	--	AG	AA	AG	AG	GG	AG	AA	AA	AG	AG	GG	--	--	AG	AA	AG	AA	AA	AA	AG	AG	GG	AG	AG	AA	GG	AG	AG	GG	AG	GG	AG	GG	AG	GG	AA	AA	AA	AA	AA	AA	AA
MC1585	PZE-105056273	AG	AG	AG	GG	--	GG	AG	AG	GG	GG	GG	AG	AG	AG	--	AG	GG	AG	AG	AG	AG	GG	AA	AG	AA	AG	AG	AG	GG	GG	GG	AG	GG	GG	GG	GG	GG	AG	GG	AG	GG	AA	AA	AA	GG	AA	GG	AA
MC1586	PZE-105056823	GG	GG	AG	--	AA	AG	GG	AA	AA	AG	AA	--	--	--	--	AG	AG	--	--	GG	AG	GG	AG	AA	GG	AG	AG	AG	AA	AA	AA	AG	AA	AG	AG	AG	GG	AG	AA	--	GG	GG	GG	AA	AA	GG	GG	AA
MC1587	PZE-105057534	AG	AG	AG	AG	--	AA	AA	GG	AG	AG	AG	--	AG	AG	AG	AG	AA	AG	AG	AA	AA	AA	AG	GG	AA	AG	AG	AA	AG	AG	AG	AG	AA	AG	AG	AG	AG	--	AA	AG	AA	AA	AA	GG	GG	AA	GG	GG
MC1588	SYN34507	GG	GG	AA	AG	AG	AG	AG	AG	GG	AG	AA	--	AA	GG	AG	AG	AG	AG	--	AG	GG	AA	AG	AG	AG	AG	AG	AA	GG	AA	--	AA	AA	AA	AA	AA	AA	AG	AG	GG	AA	GG	AA	AA	GG	GG	GG	AA
MC1589	SYN1696	AG	AG	AA	AG	AG	AG	AG	AG	GG	AG	AA	AG	AA	AG	AG	AG	AG	AG	AG	AG	AG	AA	AG	AG	AG	AA	AG	AA	AG	AG	AG	AG	AA	AG	AA	AG	AA	AA	AG	GG	AA	GG	AA	AA	GG	GG	AA	AA
MC1590	SYN1695	GG	GG	AG	AG	AG	GG	AG	AA	AG	AG	GG	GG	AG	AG	AG	AG	GG	AG	AG	AG	GG	GG	AA	AA	AG	GG	AG	GG	AG	GG	AG	GG	GG	GG	GG	GG	GG	GG	GG	AG	GG	AA	GG	AA	AA	GG	GG	AA
MC1591	PZE-105060590	GG	GG	AG	AG	AG	GG	AG	AA	AG	AG	AG	AG	AG	AG	AG	AG	GG	--	AG	AA	AG	GG	AA	AA	AA	GG	AG	GG	AA	GG	AG	AG	GG	AG	GG	AG	GG	AG	AA	GG	GG	AA	AA	AA	AA	GG	GG	AA
MC1592	SYN6475	AG	AG	GG	AG	AG	GG	AG	AG	AG	AG	AG	GG	AG	AA	AG	GG	GG	AG	AA	AG	AG	AG	AG	AG	AG	AA	AA	GG	AG	GG	AG	GG	AG	GG	AG	GG	GG	GG	AG	GG	GG	AA	GG	GG	AA	GG	AA	GG
MC1593	PZA03451.7	AG	AG	AG	AG	GG	AG	AG	GG	GG	AG	AG	AA	GG	GG	AG	GG	AG	AG	GG	AG	GG	AG	GG	GG	AG	GG	GG	AG	AG	AG	AG	AG	AG	AA	AG	AA	AA	AG	AG	AG	AA	GG	AA	GG	GG	AA	GG	GG
MC1594	PZE-105061842	AG	AG	GG	AG	AG	AG	AG	AG	AA	AG	AG	AG	GG	AG	AG	AG	AG	AG	AG	AG	GG	AG	AG	AG	AG	GG	AG	GG	AA	GG	AG	AG	GG	GG	GG	GG	GG	GG	AG	GG	GG	AA	GG	GG	AA	GG	AA	GG
MC1595	SYN35833	AC	AC	AA	AC	AC	AC	AC	AC	CC	AC	CC	AA	AA	CC	AC	AC	AC	AC	CC	CC	CC	AC	AC	AC	AC	CC	CC	AC	AC	AC	AC	CC	AA	CC	AC	CC	CC	AA	AC	AA	AA	CC	AA	AA	CC	AA	CC	AA
MC1596	PZE-105062787	AG	AG	AA	AG	AG	AG	AG	AG	GG	AG	AA	AG	AA	AG	AG	AG	AG	GG	AG	GG	AA	AG	AG	AG	GG	AA	AG	AA	GG	AA	AG	AG	AG	AG	AA	AG	AA	AG	AG	AG	AA	GG	GG	AA	GG	AA	GG	AA
MC1597	PZE-105062847	AA	AA	AG	AA	AA	AG	AA	AG	AG	AA	GG	AG	AG	AG	AA	--	AG	AA	AA	AG	AA	AA	AG	AG	AA	AG	AG	AG	AA	GG	AA	AA	GG	AG	AG	AG	AG	AG	AG	AA	AA	AA	AA	GG	AA	AA	AA	GG
MC1598	PZE-105062945	AG	AG	GG	GG	--	AG	GG	GG	AG	GG	AA	AA	AG	AG	GG	AG	AG	AG	AG	AG	AA	AG	GG	GG	AG	AA	AG	GG	AG	AA	AG	AG	AG	AG	AG	AG	AG	--	AG	AG	GG	GG	AA	GG	GG	AA	GG	GG
MC1599	PZE-105063137	AA	AA	AA	AA	AA	AG	AA	AA	AG	AA	AG	AG	AA	AG	AA	AG	AG	AG	AA	AG	AA	GG	AA	AA	AG	AG	AG	AA	AG	AG	AA	AG	AA	AG	AG	AG	AA	AG	AA	AA	AA	AA	GG	AA	AA	AA	AA	AA
MC1600	SYN26864	AG	AG	AG	AG	AG	GG	AG	AG	AG	AG	AG	GG	GG	AG	AG	GG	GG	AG	AG	AG	AG	AG	AG	AG	AG	GG	AG	GG	AG	GG	AA	GG	AA	GG	GG	GG	GG	AG	AA	GG	GG	AA	GG	GG	AA	GG	AA	GG
MC1601	PZE-105064380	AC	AC	AC	AC	AC	AA	AC	AC	AC	AC	AC	AA	AC	AC	AC	AA	AA	AC	AC	AC	AA	AA	AC	AC	AC	AA	AC	AA	AC	AC	AC	AC	AC	AC	AA	AC	AA	AC	CC	AC	AA	CC	AA	AA	CC	AA	CC	AA
MC1602	PZE-105065011	AG	AG	GG	GG	AG	GG	GG	AG	GG	GG	AG	AG	AG	GG	GG	AG	GG	AG	AG	GG	AG	GG	AG	AG	AG	AA	AG	AG	AG	AG	AG	GG	GG	AG	AG	AG	GG	AG	GG	AG	GG	GG	AA	AA	GG	AA	GG	AA
MC1603	SYN2168	AG	AG	AG	AG	AG	AG	AG	AG	AA	AG	AG	GG	AG	AG	AG	AG	AG	AG	AA	AG	AA	GG	AG	AG	AG	AA	AA	AG	AA	AG	AA	GG	AG	AG	AG	AG	GG	AG	AA	GG	GG	AA	GG	GG	AA	GG	AA	GG
MC1604	SYN38049	AC	AC	AC	AC	AC	CC	AC	AC	AC	AC	AC	AC	AC	AC	AC	--	CC	AC	AC	AC	AC	CC	AC	AC	AC	CC	AC	CC	AC	CC	AC	CC	CC	CC	CC	CC	CC	CC	AC	AC	CC	AA	CC	CC	AA	CC	AA	CC
MC1605	SYN28084	AG	AG	GG	GG	AG	GG	GG	AG	GG	GG	AG	GG	AA	GG	GG	AG	GG	AG	AG	GG	AG	GG	AG	AG	AG	AA	AG	GG	AG	GG	GG	GG	AG	GG	AG	GG	GG	AG	GG	GG	GG	GG	AA	AA	GG	AA	GG	AA
MC1606	SYN28088	AG	AG	AG	AG	--	AG	AG	AG	AG	AG	AG	AG	GG	AA	AG	AG	AG	AG	AG	AG	GG	AG	AG	AG	AG	GG	AG	AG	AG	GG	AG	AA	GG	AG	GG	AG	GG	--	AA	GG	GG	AA	GG	GG	AA	GG	AA	GG
MC1607	PZE-105067036	AC	AC	CC	CC	CC	AA	AC	CC	AC	CC	CC	AC	CC	--	AC	AC	AC	AC	CC	CC	CC	AA	CC	CC	AC	CC	CC	AA	CC	CC	AC	CC	CC	CC	AC	CC	CC	AC	CC	AC	AA	CC	AA	CC	CC	AA	CC	CC
MC1608	SYN29083	AG	AG	AG	AG	GG	AG	AG	GG	GG	AG	GG	AG	GG	GG	AG	GG	GG	AG	GG	AG	GG	GG	GG	GG	AG	GG	GG	AG	AG	AG	GG	GG	GG	AG	AG	AG	AG	AA	AG	AG	AA	GG	AA	GG	GG	AA	GG	GG
MC1609	PZE-105067125	AG	AG	AG	AG	GG	AG	AG	AG	AG	AG	GG	AG	AG	GG	AG	AG	AG	AG	AG	AG	AA	AG	AG	AG	AG	AG	GG	AG	GG	AA	AG	AG	GG	AG	AG	AG	AG	AG	GG	AG	AA	GG	AA	AA	GG	AA	GG	AA
MC1610	SYN29076	AC	AC	AC	AC	AC	CC	AC	AC	CC	AC	AC	CC	CC	AC	AC	CC	CC	AC	AC	AC	CC	CC	AC	AC	AC	AC	AA	CC	AA	CC	AC	CC	--	CC	AC	CC	CC	AC	AA	CC	CC	AA	CC	CC	AA	CC	AA	CC
MC1611	SYN19088	AG	AG	AG	AG	AG	AA	AG	AG	AA	AG	AA	AA	AA	AG	AG	AA	AA	AG	AG	AG	AA	AA	AG	AG	AG	AA	AG	AA	AG	AG	AG	AA	AA	AG	AA	AG	AA	AA	AG	AA	AA	GG	AA	AA	GG	AA	GG	AA
MC1612	SYN16073	AG	AG	AG	AG	AA	AG	AG	AA	AA	AG	AA	AG	AA	AA	AG	--	AA	AG	AG	AA	AG	AG	AA	AA	AG	AG	AA	AG	AA	AA	AG	AA	AA	AA	AG	AA	AA	GG	AG	AA	GG	AA	GG	AA	AA	GG	AA	AA
MC1613	SYN16070	AG	AG	AG	AG	AG	GG	AG	AG	GG	AG	GG	GG	GG	AG	AG	GG	GG	AG	AG	AG	GG	GG	AG	AG	AG	GG	AG	GG	AG	AG	AG	GG	GG	AG	GG	AG	GG	GG	AG	GG	GG	AA	GG	AG	AA	GG	AA	GG
MC1614	PZE-105068432	AA	AA	AG	AG	AG	AG	AG	AA	AG	AG	GG	AG	AG	AG	AG	--	AG	AG	AG	AA	AG	AG	AA	AA	AG	GG	AG	AG	AG	AA	AG	AG	AA	AA	GG	AA	AG	AG	AA	AG	GG	AA	GG	AA	AA	AA	AA	AA
MC1615	PZE-105068746	AA	AA	AA	AA	AA	AG	AA	AA	GG	AA	AG	AG	AG	AA	AA	AG	GG	AA	AA	AA	AG	AG	AA	AA	AA	AG	AG	AG	AA	AA	AA	AG	AA	AG	AG	AG	AG	AA	AG	AG	AA	AA	AA	AA	AA	AA	AA	AA
MC1616	PZE-105069022	GG	GG	GG	GG	GG	AA	AG	GG	AA	GG	AA	AG	AG	GG	AG	AG	AA	GG	GG	GG	AG	AA	GG	GG	GG	AG	AG	AA	AG	GG	AG	AA	AA	AG	AA	AG	AG	GG	AA	AG	AA	GG	GG	GG	GG	GG	GG	GG
MC1617	PZE-105069861	AG	AG	AG	AG	AA	GG	AG	AA	GG	AG	AG	AG	AG	AG	AG	AG	GG	AA	AA	AG	AA	GG	AA	AA	AA	AG	AG	GG	AG	GG	AG	AG	GG	AG	GG	AG	GG	GG	GG	AG	GG	AA	AA	AA	AA	AA	GG	AA
MC1618	PZE-105069970	AG	AG	AG	AG	--	AG	GG	AG	AG	AG	AG	--	AG	AG	GG	AG	AG	GG	GG	AG	GG	AG	GG	GG	GG	AG	AG	AG	AG	AG	--	AG	GG	AG	AG	AG	AA	AA	AG	AG	GG	GG	GG	GG	GG	GG	AA	GG
MC1619	PZE-105070809	AA	AA	AG	AG	AG	AA	AA	AG	AG	AG	GG	AG	AG	AG	AA	AA	AG	AA	AA	AG	AG	GG	AA	AA	AA	AG	AG	AA	AG	GG	AG	AG	GG	AG	AG	AG	AG	GG	AA	GG	AA	AA	AA	AA	AA	AA	AA	AA
MC1620	PZE-105070840	AA	AA	AG	AG	AG	AA	AA	AG	AG	AG	GG	--	AG	AG	AA	AA	AG	AA	AA	AG	AG	GG	AA	AA	AA	AG	AG	AA	AG	AG	AG	AG	GG	AG	AG	AG	AA	GG	AA	GG	AA	AA	AA	AA	AA	AA	AA	AA
MC1621	PZE-105071793	CC	CC	AC	AC	CC	AC	CC	CC	AC	AC	CC	CC	CC	AC	CC	AC	AC	AC	CC	CC	AC	AC	CC	CC	AC	CC	CC	AC	CC	CC	CC	AC	AC	AC	CC	AC	CC	CC	AA	AC	CC	CC	AA	CC	CC	CC	CC	CC
MC1622	PZE-105072436	AG	AG	AA	AA	AG	GG	AG	AG	GG	AA	AG	GG	AA	AG	AG	AG	GG	AG	AG	AA	GG	AG	AA	AA	AG	AG	AA	GG	AG	GG	AG	GG	AG	GG	AG	GG	GG	GG	AG	GG	GG	AA	GG	AA	AA	GG	AA	AA
MC1623	PZE-105073970	AG	AG	--	AG	--	AA	--	AG	--	AG	AA	AA	AG	AG	--	--	--	AG	AG	AA	AG	AA	AG	AG	AG	AG	AA	AA	AA	AG	AA	GG	AA	AG	AA	AG	GG	--	GG	AA	AA	AA	GG	GG	AA	GG	AA	GG
MC1624	PZE-105075596	GG	GG	AG	AG	GG	AA	AG	GG	AG	AG	GG	AG	GG	GG	AG	AG	AG	GG	AG	AG	GG	GG	GG	GG	GG	GG	GG	AG	AG	AG	AG	GG	GG	GG	AG	GG	AA	AG	GG	AG	AA	GG	GG	GG	GG	GG	GG	GG
MC1625	PZE-105076460	AG	AG	AG	AG	AG	GG	GG	AA	GG	AG	AG	AG	AA	AG	GG	AG	GG	AG	GG	AG	AG	GG	AG	AG	AG	AG	GG	AG	AG	AA	AA	AG	GG	AA	GG	AA	AA	AA	AG	AA	GG	GG	AA	AA	GG	AA	GG	AA
MC1626	PZE-105077073	GG	GG	AG	AG	AG	GG	AG	GG	GG	AG	GG	AG	AG	AG	AG	AG	GG	AG	AG	AG	AG	GG	AA	AA	AG	GG	AG	GG	AG	AG	GG	GG	GG	AG	GG	AG	AA	AG	GG	AG	GG	AA	GG	AA	AA	GG	GG	AA
MC1627	PZE-105077111	AG	AG	AG	AG	AA	AG	AG	AG	AG	AG	GG	--	AG	AA	AG	AA	AG	AA	AG	AA	AG	AG	AA	AA	AA	GG	AG	GG	AG	AG	AG	GG	AA	AG	GG	AG	AA	AA	GG	AG	GG	AA	AA	AA	AA	GG	AA	AA
MC1628	PZE-105077140	AG	AG	AG	AG	AA	AA	AA	AG	AA	AG	AG	AG	AG	AG	AA	AA	AA	AA	AA	AA	AG	GG	AA	AA	AA	AG	AA	AG	AG	AA	AG	AG	AA	AA	AA	AA	AA	AA	AG	AA	AA	AA	AA	AA	AA	GG	AA	AA
MC1629	SYN8698	GG	GG	AG	AG	AG	AG	AA	AG	AG	AG	GG	AG	AG	AG	AA	AG	AG	AG	AA	AG	AG	GG	AA	AA	AG	GG	AG	AG	AG	AG	GG	GG	GG	--	AG	AG	AA	AG	AG	AG	AA	AA	GG	AA	AA	GG	GG	AA
MC1630	PZE-105077385	AT	AT	TT	TT	AT	AA	AT	AA	AT	TT	AT	AT	AT	TT	AT	--	AT	AT	AT	AT	AT	TT	TT	TT	AT	AA	AT	AA	TT	AA	TT	AA	AT	AA	AA	AA	AA	AT	AT	AA	AA	TT	AA	TT	TT	AA	TT	TT
MC1631	SYN36111	GG	GG	AA	AA	AA	GG	AG	GG	AG	AA	AG	AA	GG	AG	AG	AG	AG	AG	AG	AG	AG	AG	AG	AG	AG	AG	AA	AG	AA	AG	AG	AG	AG	AG	AG	AG	AA	GG	GG	GG	GG	AA	GG	GG	AA	GG	GG	GG
MC1632	SYN38024	CC	CC	AC	AC	AC	CC	AC	CC	AC	AC	CC	AC	AA	AC	AC	--	AC	AC	AC	AC	AC	CC	AA	AA	AC	CC	AC	CC	AA	AC	AA	AC	CC	CC	CC	CC	CC	AC	CC	CC	CC	AA	CC	AA	AA	CC	CC	AA
MC1633	SYN15204	AA	AA	AG	AG	--	AA	AG	AA	AG	AG	AA	AA	AG	AG	AG	GG	AG	AG	AG	AG	AG	AA	GG	GG	AG	AA	AG	AA	GG	AG	GG	AA	AA	AA	AA	AA	AA	AA	AA	AA	AA	GG	AA	GG	GG	AA	AA	GG
MC1634	PZE-105077796	AT	AT	AT	AT	AA	TT	AT	TT	AT	AT	AA	AA	AA	AA	AT	AA	AT	AT	AT	AA	AT	AA	AA	AA	AT	AT	AA	AT	AA	AA	AA	AT	AA	AT	AT	AT	AA	AA	TT	AT	TT	AA	TT	AA	AA	TT	AA	AA
MC1635	PZE-105078090	AG	AG	AA	AA	AG	GG	AG	GG	AG	AA	GG	--	AG	AA	AG	--	AG	AG	AG	AA	AG	AA	AA	AA	AG	GG	AG	AG	AA	AG	AA	AA	AG	AG	GG	AG	GG	AG	AG	AA	GG	AA	GG	AA	AA	GG	AA	AA
MC1636	PZE-105079193	AG	AG	AA	AA	AG	AG	AG	GG	GG	AA	AG	AG	GG	GG	AA	GG	GG	GG	AA	GG	AG	GG	GG	AG	GG	AG	AG	AA	AA	GG	GG	GG	AG	GG	AA	GG	GG	AA	AG	AA	AA	GG	GG	GG	AA	AA	GG	GG
MC1637	PZE-105080598	AA	AA	GG	GG	AG	AG	GG	GG	AG	GG	AG	AG	GG	GG	GG	AG	AG	GG	GG	AG	GG	AG	GG	GG	GG	GG	GG	AG	GG	AG	AA	GG	AG	GG	GG	GG	AA	GG	AG	GG	GG	GG	GG	GG	GG	AA	AA	GG
MC1638	PZE-105080859	AG	AG	AG	AG	--	AA	AG	AA	AA	AG	AA	AG	AA	AG	AA	AA	AA	AG	AG	GG	AA	AG	AG	AA	AG	AA	AG	GG	AA	AG	AA	AA	AG	--	AA	AA	GG	AA	AA	AA	AA	GG	AA	AA	AA	GG	AA	AA
MC1639	PZE-105084224	AG	AG	AG	AG	AG	AA	AG	AG	AA	AG	AG	GG	GG	AG	AG	AG	AA	GG	AG	GG	AG	AG	GG	GG	GG	AA	AG	AA	AG	AG	AG	AG	AG	AG	AA	AG	GG	AG	AG	AG	AA	GG	GG	GG	GG	AA	GG	GG
MC1640	PZE-105086521	AG	AG	AG	AG	AG	AA	AG	AG	AA	AG	AG	GG	GG	AG	AG	AG	AA	GG	AG	GG	AA	GG	GG	GG	GG	AA	AG	AA	AG	AA	AG	AG	AG	AG	AA	AG	AA	--	AG	AG	AA	GG	GG	GG	GG	AA	GG	GG
MC1641	PZE-105086878	AT	AT	AT	AT	AT	TT	AT	AT	AT	AT	AA	AT	AA	AT	AT	AT	AT	AA	AT	AA	TT	AA	AA	AA	AA	AT	AA	TT	AA	AT	AT	AT	AA	AT	AT	AT	TT	AA	AT	AA	TT	AA	AA	AA	AA	TT	AA	AA
MC1642	PZE-105087394	AG	AG	AG	AG	AG	GG	AG	AG	GG	AG	GG	AA	AA	AG	AG	AG	GG	AA	AG	AA	GG	AA	AA	AA	AA	GG	AG	AG	AG	AG	GG	AG	AG	AG	GG	AG	GG	AG	AG	AG	GG	AA	AA	AA	AA	GG	AA	AA
MC1643	PZE-105091721	AG	AG	AG	AG	AA	AA	AG	GG	AA	AG	GG	AG	GG	AG	AA	AG	AA	GG	AG	GG	GG	AG	GG	AG	GG	GG	GG	AG	AG	AG	AA	AG	--	GG	AG	GG	GG	AA	GG	AG	AA	GG	GG	GG	AA	GG	AA	AA
MC1644	PZE-105091972	AG	AG	AG	AG	GG	GG	AG	AA	GG	AG	AG	AG	AA	AG	GG	AG	GG	AA	AG	AA	AG	AG	AA	AG	AA	AG	AG	AG	AG	AG	GG	AG	AA	AA	GG	AA	AA	GG	AA	GG	GG	AA	AA	AA	GG	AA	GG	GG
MC1645	PZE-105093168	AG	AG	AA	AA	AA	AA	AA	AG	AG	AA	AG	AA	AG	AA	AA	AG	AG	AA	AA	AA	AG	AG	AG	AG	AA	AG	AA	AG	AG	AG	--	AA	GG	AG	AA	AG	GG	GG	AA	GG	AA	AA	AA	GG	AA	GG	AA	AA
MC1646	PZE-105093464	AG	AG	GG	GG	--	GG	GG	AG	AG	GG	GG	--	--	GG	GG	AG	AG	AG	GG	GG	AG	AG	AG	AG	AG	AG	GG	GG	AG	AA	GG	GG	AA	AG	GG	AG	AA	AG	GG	AG	GG	GG	AA	AA	GG	AA	GG	GG
MC1647	SYN32229	AA	AA	GG	GG	AG	AA	AG	AA	AA	GG	GG	AG	AA	AG	AG	AA	AA	AG	AG	GG	AG	AG	AG	AG	AG	AG	GG	AG	AG	AG	AG	AG	AA	AG	AG	AG	GG	AA	AG	AA	AA	GG	AA	AA	GG	AA	AA	GG
MC1648	PZE-105094949	GG	GG	AA	AA	AG	AG	AG	GG	GG	AA	AG	AA	GG	AG	AA	GG	GG	GG	AG	GG	AG	GG	GG	AG	GG	GG	GG	AG	AA	AG	AG	AG	--	AG	AG	AG	AA	AG	GG	GG	AA	GG	GG	GG	AA	GG	GG	AA
MC1649	PZE-105095399	GG	GG	GG	GG	AG	AG	GG	AG	AA	GG	AA	GG	GG	GG	GG	AG	AA	GG	--	GG	GG	AG	GG	GG	GG	AA	AG	GG	GG	AG	AG	GG	GG	--	AG	GG	AA	GG	AG	GG	GG	GG	GG	GG	GG	GG	GG	GG
MC1650	SYN37760	AG	AG	GG	GG	AG	AG	AG	AG	AA	GG	AA	GG	AG	AG	GG	--	AA	AG	AG	AG	GG	AG	AA	AG	AG	AG	AG	AA	GG	AG	AA	GG	--	GG	AG	GG	AA	AG	GG	AG	GG	AA	GG	AA	GG	GG	AA	GG
MC1651	PZE-105096701	AC	AC	AA	AA	--	AA	AA	AA	AC	AA	AC	AA	AC	AA	AA	AC	AC	AC	--	AA	AA	AC	AC	AC	AC	--	AA	AC	AA	AC	AC	AA	AA	AA	AC	AA	CC	AA	AA	AC	AA	AA	CC	CC	AA	CC	AA	AA
MC1652	PZE-105096793	AA	AA	GG	GG	AG	AG	AG	AG	AG	GG	GG	GG	AG	AG	GG	AG	AG	AG	AG	AG	GG	AG	AG	GG	AG	AG	AG	GG	GG	AG	AG	GG	AA	AG	GG	AG	GG	AA	GG	AG	GG	AA	GG	GG	GG	AA	AA	GG
MC1653	PZE-105097077	AA	AA	AC	AC	CC	AC	AA	AC	AC	AC	AC	AC	AC	--	AC	--	AC	AC	--	AA	AA	CC	AC	CC	AC	AA	AA	AC	AC	AC	AC	AC	AC	AC	AC	AC	AA	AC	AA	CC	AA	AA	CC	CC	CC	AA	AA	CC
MC1654	PZE-105097108	AG	AG	AG	AG	AG	AA	AA	AA	AG	AG	AG	AG	AG	AA	AG	AA	AG	AA	AA	AG	GG	AG	AA	AG	AA	AA	AA	GG	GG	AG	AG	AG	AG	GG	AA	GG	GG	AG	AG	AG	AA	AA	AA	AA	GG	GG	AA	GG
MC1655	SYN13750	AG	AG	GG	GG	AG	AG	AG	AA	AA	GG	AG	AG	--	AG	GG	AG	AA	AG	AG	AA	AA	AG	AG	GG	AG	AG	AG	AA	AG	AA	AA	AG	AA	AA	AG	AA	AA	AG	AA	GG	GG	AA	GG	GG	GG	GG	AA	GG
MC1656	SYN35104	GG	GG	AG	AG	AG	--	AG	AA	AG	AG	AA	AG	AG	AG	AG	AG	AG	AG	AA	AA	AG	AG	AA	AA	AG	AG	AG	AA	AG	AG	AG	AG	GG	AA	AG	AA	AG	GG	GG	AG	GG	AA	GG	AA	AA	GG	GG	AA
MC1657	PZE-105098137	AG	AG	AG	AG	AG	AA	AG	AA	AA	AG	AG	AG	GG	GG	AG	AG	AA	GG	AG	GG	--	AA	GG	GG	GG	AA	AG	AG	GG	AG	AA	AG	AA	AG	AA	AG	GG	AG	AA	AG	AA	GG	GG	GG	GG	GG	AA	GG
MC1658	PZE-105101338	AA	AA	AG	AG	AA	AG	AG	AG	AA	AG	AA	AA	AG	AG	AG	AG	AA	AG	--	AG	AA	AA	AA	AA	AG	GG	AG	AA	AA	AA	AA	AG	AA	AA	AG	AA	AA	AG	AA	AA	GG	AA	GG	AA	AA	AA	AA	AA
MC1659	PUT-163a-30705690-1902	AA	AA	AC	AC	AA	AC	AC	AC	AA	AC	AA	AA	AC	AC	AC	AC	AA	AC	AA	AA	AA	AA	AA	AA	AC	CC	AC	AA	AA	AC	AA	AC	AA	AC	AC	AC	AC	AA	AC	AC	CC	AA	CC	AA	AA	AA	AA	AA
MC1660	PZE-105103602	AG	AG	GG	GG	GG	GG	GG	AA	GG	GG	AA	GG	AG	AG	GG	AG	GG	AG	AG	GG	GG	AG	AG	AG	AG	AG	GG	GG	GG	AG	GG	GG	GG	GG	AG	GG	AG	GG	AG	GG	GG	GG	AA	AA	GG	AA	GG	GG
MC1661	PZE-105105471	GG	GG	AG	AG	GG	AG	AG	AG	GG	AG	AG	GG	GG	AG	AG	GG	GG	AG	AG	GG	AA	GG	GG	GG	AG	AA	AG	GG	AG	GG	GG	AA	AA	AG	AA	AG	GG	GG	AA	GG	AA	GG	AA	GG	GG	GG	GG	GG
MC1662	PZE-105105740	CC	CC	AC	AC	AC	CC	CC	AC	AC	AC	AA	AA	AA	AC	AC	--	AC	AC	--	AC	--	CC	AC	AA	CC	CC	CC	AC	AC	AC	AC	CC	CC	AC	AC	AC	CC	AA	CC	AA	CC	CC	CC	AA	AA	CC	CC	AA
MC1663	PZE-105105910	AC	AC	AA	AA	AC	AA	AA	AC	AA	AA	AC	AA	AA	AA	AA	AA	AA	AC	AA	AA	--	AC	AA	AA	AC	AC	AA	AC	AC	CC	AC	AA	AA	AA	AA	AA	AC	AA	AC	AC	AA	AA	CC	AA	AA	CC	AA	AA
MC1664	PUT-163a-18162524-1229	AG	AG	AA	AA	AG	AA	AA	AG	AA	AA	AA	AA	AA	AA	AA	AA	AA	AG	AA	AA	GG	AA	AA	AA	AG	AG	AA	AG	AG	AA	AG	AA	AA	AA	AA	AA	AG	AA	AG	AG	AA	AA	GG	AA	AA	GG	AA	AA
MC1665	SYN33594	AA	AA	GG	GG	--	AG	AG	GG	AA	GG	AG	GG	AG	AG	GG	AG	AA	AG	--	AG	GG	AG	AG	GG	AG	GG	AG	AA	AG	GG	AG	GG	AG	AG	AG	AG	GG	GG	GG	GG	GG	AA	GG	GG	GG	AA	AA	GG
MC1666	SYN1390	AG	AG	AG	AG	AA	AG	GG	AA	AA	AG	AA	AA	AA	AG	AG	AG	AA	AA	--	AG	AA	AA	AG	AA	AG	AG	GG	AG	AA	AA	AA	AG	AA	AA	AG	AA	AA	AA	AA	AA	GG	GG	AA	AA	AA	GG	AA	AA
MC1667	SYN16675	AG	AG	GG	GG	AG	GG	GG	AA	GG	GG	AG	GG	AG	GG	GG	--	GG	AG	GG	GG	AA	AG	GG	GG	AG	AG	GG	GG	GG	AG	AG	GG	AG	GG	GG	GG	AA	GG	AG	GG	GG	GG	AA	GG	GG	AA	GG	GG
MC1668	SYN36807	AA	AA	AA	AA	AG	AG	AG	GG	AG	AA	AG	AA	AG	--	AA	AG	AG	AA	--	AG	GG	GG	AG	AA	AG	AG	AG	AG	AA	AG	GG	AA	AG	AA	AG	AA	GG	--	GG	AA	AA	GG	AA	AA	AA	AA	AA	AA
MC1669	SYN35491	AG	AG	AA	AA	AG	AG	AG	AG	AG	AA	AG	AA	GG	AG	AA	GG	AG	AG	GG	AG	GG	AA	GG	AG	AG	AG	AG	AG	AA	AG	AG	AA	AA	GG	AG	AG	AA	AA	AG	GG	AA	GG	AA	GG	AA	AA	GG	AA
MC1670	PZE-105110447	AT	AT	AT	AT	AA	AT	AT	AA	AA	AT	AT	AA	TT	AT	AT	AA	AA	AA	TT	AA	AA	AA	AT	AT	AA	AT	AT	TT	AA	AA	AT	AA	AA	--	TT	AA	AT	AT	AA	TT	TT	AA	AA	TT	AA	AA	TT	AA
MC1671	PZE-105110627	AC	AC	AA	AA	AC	AA	AC	AC	AC	AA	AC	AC	--	AA	AA	AC	AC	AC	AA	AC	AA	AA	CC	AC	CC	AA	AC	AA	AC	CC	AA	AA	AA	AC	AA	AC	AA	AA	AA	AC	AA	CC	CC	CC	AA	CC	AA	AA
MC1672	ZM013389-0408	AG	AG	GG	GG	GG	GG	AG	AG	GG	GG	GG	GG	AA	GG	GG	--	GG	GG	AG	AG	AG	AG	AA	AG	AG	GG	AG	AG	GG	GG	AG	AG	AA	AG	GG	AG	GG	GG	AG	GG	GG	AA	GG	AA	GG	GG	AA	GG
MC1673	SYN34468	GG	GG	AG	AG	AG	AA	AA	GG	AG	AG	AG	GG	--	AA	AG	AG	AG	AG	AG	AA	AG	GG	AG	GG	AG	AG	AA	AA	GG	AA	AG	AG	AA	AG	AG	AG	AG	AG	AA	GG	AA	AA	GG	GG	GG	GG	GG	GG
MC1674	PZA00674.4	AG	AG	AA	AA	AG	AG	AG	AA	GG	AA	GG	AA	GG	AG	AA	AG	GG	GG	AG	GG	AG	AG	GG	AG	GG	AA	AG	AA	AA	AG	GG	AG	GG	AG	AA	AG	AG	--	GG	AG	AA	GG	GG	GG	AA	AA	GG	AA
MC1675	PZE-105113328	GG	GG	AA	AA	AG	AG	AA	AG	GG	AA	AG	AA	AG	AG	AA	--	GG	AG	AG	AG	AG	AG	AG	AG	AA	AG	AA	AG	AG	AG	GG	AG	AG	AG	AG	AG	AG	--	GG	AG	AA	AA	AA	GG	AA	GG	GG	AA
MC1676	PUT-163a-60355040-2750	AA	AA	GG	GG	--	AG	AA	AA	AG	GG	AA	AG	--	AA	AG	AA	AG	AG	AG	AG	AA	AA	AA	AG	AA	AA	AA	AG	AG	AA	AG	AG	AA	AA	AG	AA	AA	--	AA	AG	AA	AA	AA	AA	GG	AA	AA	GG
MC1677	SYN19113	GG	GG	AG	AG	AG	AA	GG	AG	AA	AG	AA	GG	AA	AG	GG	AA	AA	AG	AG	GG	AG	AA	AG	AG	AG	GG	GG	GG	GG	AA	AA	AG	AA	AA	AA	AA	AG	--	AA	AG	GG	GG	AA	AA	GG	GG	GG	GG
MC1678	PZA00300.16	AG	AG	AG	AG	GG	AG	AG	AG	GG	AG	GG	GG	GG	--	GG	GG	GG	AG	GG	AG	AG	GG	AG	GG	AG	AG	AG	GG	AG	GG	GG	GG	GG	GG	AG	GG	GG	GG	GG	GG	GG	AA	GG	GG	GG	AA	GG	GG
MC1679	PZE-105115759	AA	AA	AA	AA	AG	AG	AG	AA	AG	AA	AG	AG	AG	AA	AG	--	AG	AG	AG	AA	AG	AG	AG	AG	AG	AG	AG	GG	AA	AG	AG	AA	AA	AA	AA	AA	AG	AA	AA	AA	GG	AA	GG	GG	AA	AA	AA	AA
MC1680	PZE-105116229	AA	AA	AA	AA	AA	AA	AG	AG	AG	AA	AG	AA	AA	AG	AG	AG	AG	GG	AG	GG	AG	AA	AG	AG	GG	AA	AG	AG	AA	AG	AA	AA	AA	GG	AG	GG	GG	AA	AA	AA	AA	GG	GG	GG	AA	AA	AA	AA
MC1681	PZE-105116507	GG	GG	AG	AG	AG	AG	AA	AG	AA	AG	GG	GG	GG	AA	AG	AA	AA	AA	AG	AA	AG	GG	AG	AG	AA	AG	AA	AA	GG	AG	AA	AG	AA	AG	AA	AG	AA	AG	AG	AG	AA	AA	AA	AA	GG	GG	GG	GG
MC1682	PZE-105116521	GG	GG	AG	AG	GG	GG	AA	GG	AA	AG	GG	GG	GG	AG	AG	--	AA	AG	AG	AG	AA	GG	AG	GG	AA	--	AA	AA	GG	AG	AA	AG	AA	GG	AA	GG	AA	GG	GG	GG	AA	AA	AA	GG	GG	GG	GG	GG
MC1683	SYN11021	GG	GG	AA	AA	AG	GG	AG	GG	AG	AA	AG	AA	AG	AG	AG	GG	AG	GG	GG	AG	GG	GG	AG	AG	AG	AG	AG	AG	AG	AG	GG	AG	AA	AG	AG	AG	AG	--	AG	GG	AA	GG	AA	GG	AA	GG	GG	AA
MC1684	SYN11018	AA	AA	GG	GG	GG	GG	GG	AG	AG	GG	GG	GG	AG	AG	GG	GG	AG	AA	AG	AG	AG	GG	AG	GG	AG	AG	GG	AG	GG	AG	AG	AG	AA	AA	GG	AA	AG	AG	AA	AG	GG	GG	AA	GG	GG	AA	AA	GG
MC1685	SYN11012	GG	GG	AA	AA	AG	AG	AA	AG	AG	AA	GG	AA	AG	AG	AA	AG	AG	GG	AG	AG	AG	AG	AA	AA	AG	AG	AA	AG	AA	AA	AG	AA	AA	AA	AA	AA	AA	AA	AG	AA	AA	AA	GG	AA	AA	GG	GG	AA
MC1686	PZE-105117679	GG	GG	AA	AA	AG	AG	AA	AG	AG	AA	GG	AA	AG	AG	AA	AG	AG	GG	--	AG	AG	AG	AA	AA	AG	AG	AA	AG	AA	AA	AG	AA	AA	AA	AA	AA	AA	AA	AG	AG	AA	AA	GG	AA	AA	GG	GG	AA
MC1687	PZE-105117757	AG	AG	AG	AG	GG	AG	AG	AG	GG	AG	AG	GG	AG	AG	GG	--	GG	AG	AA	GG	AG	AG	GG	AG	GG	AA	AG	AA	GG	AA	AG	GG	GG	AA	AG	AA	AG	GG	AG	AG	AA	GG	GG	AA	GG	AA	GG	GG
MC1688	SYN34523	AA	AA	AG	AG	AG	AG	AG	AG	AG	AG	AG	GG	AA	--	GG	--	AG	AG	AG	GG	AA	AA	AG	GG	AG	--	AG	AG	AG	AA	AA	AG	GG	AA	AG	AA	AA	AG	AA	AA	AA	GG	AA	GG	GG	AA	AA	GG
MC1689	SYN31794	CC	CC	AC	AC	AC	AC	AA	CC	AA	AC	CC	CC	AC	AC	CC	AC	AA	CC	CC	AC	CC	CC	AA	CC	AC	AC	AA	AC	CC	CC	AA	CC	CC	AC	AA	AA	AA	CC	AC	CC	AA	AA	CC	CC	CC	CC	CC	CC
MC1690	SYN22185	GG	GG	AG	AG	AG	AA	AA	AA	AA	AG	GG	--	AG	AG	--	AA	AA	AG	--	AA	AA	AG	AA	AG	AG	AG	AA	AA	AG	AA	AA	GG	AA	AA	AA	AA	AG	GG	AG	GG	AA	AA	GG	AA	GG	GG	GG	GG
MC1691	SYN7362	AA	AA	AG	AG	AA	AA	GG	GG	AG	AG	AA	AA	AA	AG	AA	AG	AG	AG	--	AG	GG	GG	AG	AA	AG	AG	GG	GG	AG	AG	AG	AA	GG	AG	AG	AA	AA	AG	GG	AA	GG	GG	AA	AA	AA	AA	AA	AA
MC1692	SYN7364	AA	AA	AC	AC	AA	AA	CC	CC	AC	AC	AA	AA	AA	AC	AA	AC	AC	AC	--	AC	CC	CC	AC	AA	AC	AC	CC	CC	AC	CC	AC	AA	CC	CC	AC	CC	AC	AC	CC	AA	CC	CC	AA	AA	AA	AA	AA	AA
MC1693	PZE-105121226	AG	AG	AG	AG	AG	GG	AA	AA	AG	AG	AG	--	AG	--	AG	AG	AG	--	AG	AG	AG	AG	AG	GG	AG	AG	AA	AA	GG	AA	AG	AG	AA	AA	AA	AA	AA	GG	AA	AG	AA	AA	GG	GG	GG	GG	AA	GG
MC1694	SYN34899	AG	AG	GG	GG	GG	GG	AG	AA	GG	GG	AG	GG	AG	AG	GG	AG	GG	AA	AG	AG	AG	GG	AG	GG	AG	GG	AG	AG	GG	GG	GG	GG	GG	GG	AG	GG	AG	GG	AG	GG	GG	AA	GG	GG	GG	GG	AA	GG
MC1695	SYN19128	AG	AG	AG	AG	AA	AA	GG	GG	AG	AG	AG	AA	AG	--	AG	AG	AG	GG	AG	AG	AG	AA	AG	AA	AG	AG	GG	GG	AA	GG	AG	AA	AA	GG	GG	GG	GG	AG	GG	AG	GG	GG	AA	AA	AA	AA	GG	AA
MC1696	PZA01304.1	AG	AG	AG	AG	AG	AG	AG	GG	AA	AG	AG	GG	GG	GG	GG	AG	AA	GG	AG	GG	AA	GG	GG	GG	AG	AA	AG	AG	AG	GG	AG	GG	GG	AG	AG	GG	GG	GG	AG	GG	AA	GG	AA	GG	GG	AA	GG	GG
MC1697	SYN38466	AC	AC	AC	AC	AA	AA	AA	AC	AA	AC	CC	CC	CC	CC	CC	AC	AA	AC	--	AA	CC	CC	AC	AC	AC	AC	AA	AA	AC	CC	AC	AC	CC	AC	AC	CC	AC	AC	AC	AC	AA	AA	CC	AA	CC	CC	AA	CC
MC1698	PZE-105122421	AG	AG	AG	AG	AG	AA	AA	AG	AA	AG	GG	GG	AG	AG	AG	AA	AA	GG	GG	AA	AG	AA	AA	AG	AG	AG	AA	AG	AG	AA	AA	AG	GG	AG	AA	AA	AA	GG	AG	AG	AA	AA	GG	AA	GG	GG	AA	GG
MC1699	SYN16059	AA	AA	GG	GG	AA	AG	GG	AG	AG	GG	AA	GG	AG	GG	GG	AG	AG	AG	AA	GG	AG	GG	GG	GG	AG	AG	GG	AG	AG	GG	AG	GG	GG	GG	AG	GG	AG	AA	AG	AG	GG	GG	AA	GG	GG	AA	AA	GG
MC1700	SYN9626	AG	AG	GG	GG	GG	AG	AG	AA	GG	GG	GG	GG	GG	AG	GG	AG	GG	AA	GG	AG	AG	AG	AG	AG	AG	GG	AG	AG	GG	AG	GG	GG	AA	AG	GG	GG	GG	AA	GG	AG	GG	AA	GG	AA	GG	GG	AA	GG
MC1701	SYN23392	AA	AA	AG	AG	AG	AA	AA	AG	AA	AG	GG	GG	AG	AA	AG	AG	AA	AG	--	AG	AG	AA	AA	AG	AG	--	--	AA	AG	AA	AA	AG	AA	AG	AG	AA	AG	AG	AA	AG	AA	AA	GG	AA	GG	AA	AA	GG
MC1702	SYN15524	GG	GG	AG	AG	AG	AA	GG	AA	AG	AG	AA	AA	AG	AA	AA	AA	AG	AG	AA	AG	AG	AG	GG	AA	AG	GG	GG	AG	AA	GG	AA	AA	AG	AA	GG	AA	AG	AA	AA	AG	GG	GG	AA	AA	AA	GG	GG	AA
MC1703	SYN8745	AA	AA	AG	AG	GG	GG	AA	AG	AG	AG	AG	GG	AA	AG	AG	AG	AG	AG	AG	AG	AG	AA	AA	GG	AG	AA	AA	AG	GG	AA	AG	AG	GG	AA	AG	AG	AA	GG	AG	GG	AA	AA	GG	GG	GG	AA	AA	GG
MC1704	SYN1324	AG	AG	GG	AG	GG	GG	AG	GG	GG	AG	AG	AG	AA	GG	AA	GG	GG	AG	AG	AG	GG	GG	AA	AG	AG	GG	AG	GG	AG	GG	GG	AG	GG	GG	GG	GG	AG	GG	GG	GG	GG	AA	GG	GG	AA	GG	AA	AG
MC1705	SYN20647	AG	AG	GG	AG	GG	GG	AG	GG	GG	AG	AG	AG	AA	GG	AA	GG	GG	AG	AG	AG	GG	GG	AA	AG	AG	GG	AG	GG	AG	GG	GG	AG	GG	GG	GG	GG	AG	GG	GG	GG	GG	AA	GG	GG	AA	GG	AA	AG
MC1706	SYN20659	GG	GG	AA	AG	AA	AA	AG	AA	AA	AG	AG	AG	GG	AA	GG	AA	AA	AG	AG	AG	AA	AA	GG	AG	AG	AG	AG	AA	AG	AA	AA	GG	AA	GG	AA	AG	AG	AA	AA	AA	AA	GG	AA	AA	GG	GG	GG	AG
MC1707	PZE-105125373	AC	AC	AA	AA	AC	AA	AC	CC	AA	AA	AC	AC	CC	AC	AA	AC	AA	AC	AC	AC	AA	AA	CC	AA	AC	AA	AC	AC	AA	AC	CC	AC	AA	AC	AA	AA	AC	AC	AC	AC	AA	CC	AA	AA	AA	AA	CC	AA
MC1708	PUT-163a-149076210-846	GG	GG	AG	AG	AG	AG	GG	AG	GG	AG	GG	AG	GG	AG	AG	GG	GG	AA	GG	GG	GG	AG	GG	AA	GG	GG	GG	AG	AG	AG	AG	AG	GG	AG	GG	AG	GG	GG	GG	GG	GG	GG	GG	AA	AA	GG	GG	AA
MC1709	PZE-105126109	AG	AG	AG	GG	AG	AA	AG	AG	AG	GG	AG	GG	GG	AG	GG	AA	AG	AG	GG	AG	AA	AA	AG	AG	AG	GG	AG	GG	AG	AA	GG	GG	AA	AG	GG	AG	AA	AA	AA	AA	GG	AA	GG	AA	GG	GG	AA	AG
MC1710	PZE-105126583	AG	AG	AG	AG	--	GG	AG	AA	AG	AG	AG	GG	GG	GG	AG	AG	AG	AG	AG	GG	GG	AG	GG	GG	GG	AA	AG	AA	GG	AA	AG	GG	GG	AG	AA	AG	GG	--	GG	GG	AA	GG	GG	GG	GG	AA	GG	GG
MC1711	PZE-105127617	AA	AA	AG	AA	AG	GG	AA	AG	AG	AA	AG	AA	GG	AG	AA	--	AG	AA	AA	AA	AG	AA	AG	AG	AA	AA	AA	AA	AG	GG	AG	AA	AG	AG	AA	GG	GG	AA	AG	GG	AA	AA	AA	GG	AA	AA	AA	AA
MC1712	PZE-105128217	GG	GG	GG	AG	AG	AG	GG	AG	AG	AG	AG	AA	AG	AA	AA	AG	AG	AA	AG	GG	AG	GG	AG	AG	AG	GG	GG	AG	AA	AA	AA	AG	AG	AG	GG	AA	AA	GG	AG	AG	GG	GG	AA	GG	AA	GG	GG	AA
MC1713	PZE-105128434	AA	AA	AA	AG	AG	AG	AA	AG	AG	AG	AG	GG	AG	GG	GG	AG	AG	GG	AG	AG	GG	GG	AG	AG	AG	AA	AA	AG	GG	GG	GG	AG	GG	AG	AA	GG	GG	AG	GG	GG	AA	AA	GG	AA	GG	AA	AA	GG
MC1714	PZE-105128581	AG	AG	AG	AG	AG	GG	AG	AA	AG	AG	--	AA	AA	GG	AG	AG	AG	AG	AG	AG	GG	GG	AG	GG	GG	AG	--	AA	GG	GG	AG	GG	GG	AG	AG	AG	AG	AG	GG	GG	AA	GG	GG	GG	GG	AA	GG	GG
MC1715	PZE-105129384	AG	AG	GG	GG	GG	AG	AG	GG	AG	GG	GG	GG	GG	AG	GG	AG	AG	GG	GG	AG	AG	GG	AG	GG	AA	GG	AG	GG	AG	AA	GG	GG	GG	AG	GG	AG	AG	AG	GG	GG	GG	AA	AA	GG	GG	GG	AA	GG
MC1716	PZE-105129597	CC	CC	CC	CC	CC	AC	CC	CC	AC	CC	CC	CC	AC	--	CC	AC	AC	CC	CC	AC	AA	AA	AC	CC	CC	CC	CC	CC	AC	AC	AC	CC	AC	AC	CC	AC	AC	AC	AC	AA	CC	CC	CC	CC	CC	CC	CC	CC
MC1717	PZE-105130792	AA	AA	AA	AG	AG	AG	AA	AA	AG	AG	AG	AA	AG	AG	AG	AG	AG	AG	AA	AA	AG	AG	AG	AG	AA	AA	AA	AA	GG	AA	AA	AG	AA	AA	AA	AA	AG	AA	AG	AG	AA	AA	AA	AA	GG	AA	AA	GG
MC1718	SYN1397	AG	AG	AG	AA	--	AA	AG	AG	AA	AA	AG	GG	AG	AA	AG	AG	AA	AG	AG	AG	AA	AA	AG	AG	AG	AA	AG	AG	AA	AA	AA	AA	AA	AG	AA	AG	AA	AG	AA	AA	AA	GG	AA	GG	AA	AA	GG	AA
MC1719	PZE-105133858	AG	AG	AG	AG	AG	AA	AG	AG	AA	AG	GG	GG	AG	AG	GG	AG	AA	GG	GG	AG	AA	GG	AG	GG	GG	AA	AG	AG	AG	GG	AG	AG	GG	GG	AG	GG	AA	AG	AG	AA	AA	GG	GG	GG	GG	AA	GG	GG
MC1720	PUT-163a-16926285-1144	AG	AG	AG	AG	AG	AA	AG	AG	AA	AG	AG	GG	AA	AG	GG	AG	AA	GG	AG	AG	AA	AA	AG	GG	GG	AA	AG	AG	AG	AG	AA	AG	AA	AA	AA	AG	AA	AA	AA	AA	AA	GG	GG	GG	GG	AA	GG	GG
MC1721	SYN14522	AA	AA	AA	AG	AG	AG	--	AG	AG	AG	AG	AA	AG	AG	AG	--	AG	GG	AG	AG	GG	AG	AG	AG	AG	AA	--	AA	GG	GG	AA	AG	GG	GG	AA	GG	GG	AG	AG	AA	AA	AA	GG	AA	GG	AA	AA	GG
MC1722	PZE-105134476	GG	GG	AG	AA	AG	AA	AG	GG	AG	AA	AG	GG	AG	AG	AG	--	AG	AA	AG	AG	AA	AG	AG	AG	AG	AG	AG	AG	AA	AA	AG	AA	AA	AA	AG	AA	AA	AG	AG	GG	AA	GG	AA	GG	AA	GG	GG	AA
MC1723	PZE-105134931	AC	AC	AC	AC	AC	AC	AC	AA	AC	AC	AC	CC	AC	AC	CC	CC	AC	CC	AC	CC	CC	AC	AC	CC	CC	AA	AC	AC	CC	CC	AA	AC	AC	AC	AC	AC	AC	AC	AC	AA	AA	CC	CC	CC	CC	AA	CC	CC
MC1724	PZE-105134993	GG	GG	GG	GG	--	AG	GG	GG	AG	GG	AG	GG	--	--	GG	AG	AG	AG	AG	AG	AA	GG	GG	GG	AG	GG	GG	GG	AG	AG	GG	GG	GG	AG	AG	GG	AG	AG	GG	GG	GG	GG	AA	GG	GG	GG	GG	GG
MC1725	SYN33025	GG	GG	AG	AA	AG	AG	AG	AG	GG	AA	--	GG	AG	AG	AG	--	GG	AG	AG	AG	GG	AA	GG	AG	AG	AG	AG	AG	AG	AG	AG	AA	AG	AG	AA	AG	GG	AG	AG	AA	AA	GG	AA	GG	AA	GG	GG	AA
MC1726	PZE-105136417	AG	AG	AA	AG	AG	AG	--	AG	GG	AG	--	AG	GG	GG	AG	--	GG	GG	AG	AG	AG	AG	AG	AG	AG	AG	AA	AA	GG	GG	GG	AG	AG	GG	AG	GG	GG	AG	AA	AG	AA	AA	GG	AA	GG	GG	AA	GG
MC1727	PZE-105137112	AA	AA	AC	CC	AC	CC	AC	AA	AC	CC	--	AA	--	AC	AC	--	--	CC	--	AC	CC	CC	AA	AC	AA	AC	AC	CC	CC	AC	AA	CC	--	CC	CC	AC	AC	--	CC	CC	CC	AA	AA	AA	CC	AA	AA	CC
MC1728	PZE-105137926	AA	AA	AA	AA	AG	AA	AA	AG	AG	AA	--	--	--	AG	--	--	AG	AA	--	AG	AA	GG	AG	AA	AG	AG	AA	AA	AA	AG	AG	AA	AG	AA	AA	AG	GG	AG	GG	AA	AA	AA	GG	AA	AA	AA	AA	AA
MC1729	SYN26067	AA	AA	AA	AA	--	AG	AA	GG	GG	AA	--	AG	GG	AG	AA	--	GG	AG	--	AG	GG	GG	AG	AA	AG	AG	AA	AA	AG	GG	AG	AG	AG	AA	AA	AG	AG	GG	GG	AA	AA	AA	GG	AA	AA	AA	AA	AA
MC1730	SYN29254	AG	AG	GG	GG	AG	GG	--	AG	AG	GG	--	AG	GG	AG	GG	AG	AG	GG	--	GG	AG	AA	GG	GG	AG	GG	GG	AG	GG	AG	AG	GG	AA	GG	AG	AG	GG	AG	AA	AA	GG	GG	AA	GG	GG	AA	GG	GG
MC1731	SYN29255	AC	AC	AC	CC	AC	AC	CC	AC	AA	CC	AC	AA	AA	AC	AC	AC	AA	CC	AA	AC	CC	AC	AC	AC	AC	AC	CC	AC	AC	AC	AA	CC	AC	AA	AA	AA	AA	CC	AA	CC	CC	CC	AA	AC	CC	AA	CC	CC
MC1732	SYN32728	AG	AG	AA	AA	AA	AG	AA	AG	AG	AA	AA	AA	GG	AA	AA	AG	AG	AG	AA	AG	GG	AA	AG	AA	AG	AG	AA	AA	AG	AG	AA	AA	AG	GG	AA	GG	GG	AG	GG	AA	AA	AA	GG	AA	AA	GG	AA	AA
MC1733	PZE-105141327	AA	AA	AA	AG	GG	AA	AA	AG	AA	AG	AG	AA	AA	GG	AG	AG	AA	AG	GG	AA	AG	AG	AA	AG	AA	AA	AA	AA	AG	AA	GG	AA	GG	AA	AG	AA	AA	AG	GG	AA	AA	AA	AA	AA	GG	AA	AA	GG
MC1734	SYN31105	GG	GG	AA	AA	AA	GG	AG	AA	GG	AA	AA	AG	AG	--	AA	AG	GG	AA	AA	AG	AA	AG	AG	AA	AG	GG	AG	GG	AG	GG	AA	AG	GG	GG	GG	AG	GG	AA	GG	AA	GG	AA	GG	AA	AA	GG	GG	AA
MC1735	PZE-105146550	AA	AA	AG	AG	--	AG	AG	GG	AG	AG	GG	--	AG	GG	AG	--	AG	GG	GG	AA	GG	AG	AG	GG	AA	GG	AG	GG	AG	AA	AG	AG	AA	AA	AA	AA	AG	AA	AG	AA	GG	AA	AA	AG	GG	AA	AA	GG
MC1736	PZE-105147561	AC	AC	AC	AC	AC	AA	AC	CC	AA	CC	AA	AC	AA	AC	--	AC	AA	AA	AA	AC	AC	AA	AC	AC	AC	AA	AC	AC	AC	AA	AC	AC	CC	AC	AC	AC	AC	AA	CC	CC	AA	CC	AA	AC	CC	AA	CC	CC
MC1737	SYN11895	AA	AA	AA	AA	GG	GG	GG	AG	GG	AG	GG	--	AA	GG	GG	GG	GG	GG	GG	AG	GG	GG	AG	AG	AG	AG	GG	AG	GG	AG	AG	AG	AG	AG	AG	GG	AG	AG	AG	AA	GG	GG	AA	AG	GG	AA	AA	GG
MC1738	SYN35169	AG	AG	GG	GG	AG	GG	AG	AG	AG	GG	AG	AG	GG	GG	AG	AG	--	GG	GG	AG	GG	AG	AG	GG	AA	GG	AG	AG	GG	GG	AG	GG	AG	AG	AG	AG	GG	--	GG	GG	GG	AA	AA	AG	GG	AA	GG	GG
MC1739	SYN29324	CC	CC	AC	AC	AC	AC	AA	AC	AC	CC	CC	AC	AC	CC	AC	AC	AC	CC	CC	AA	CC	--	AA	AC	AC	AA	AA	AA	CC	CC	AC	CC	CC	CC	CC	CC	AC	CC	AC	AC	AA	AA	CC	AA	CC	CC	CC	CC
MC1740	SYN29330	AC	AC	AC	AC	--	AA	AC	AC	AA	AC	AA	AC	--	AC	CC	--	AA	AC	AA	CC	AA	AA	CC	CC	CC	AC	AC	AC	AC	AA	CC	AA	--	CC	AA	CC	CC	AC	AA	AA	AA	CC	CC	CC	CC	CC	AA	CC
MC1741	PZE-105151649	AA	AA	AG	AG	AA	AG	AA	AG	AG	AG	AA	AG	AA	AG	AA	AG	AG	GG	AA	AA	GG	AA	AA	AA	AA	AA	AA	AA	AG	AA	AA	AG	GG	AA	AA	AA	AG	AA	AG	GG	AA	AA	AA	AA	AA	AA	AA	AA
MC1742	PZE-105152305	AA	AA	AG	AG	--	AA	AA	AG	AA	GG	GG	AG	AG	AG	AG	AG	AA	AG	AA	AA	AA	AA	AA	AG	AA	AA	AA	AA	AG	AG	GG	AG	AG	GG	GG	GG	AA	AA	AA	AA	AA	AA	AA	AA	GG	AA	AA	GG
MC1743	SYN24659	AA	AA	AA	AA	AA	GG	GG	AA	GG	AA	AA	AG	GG	AG	AG	AG	GG	AA	AA	GG	AA	AG	GG	AG	AG	AG	GG	GG	AG	AG	AA	AG	AG	AG	GG	GG	AG	GG	AA	AG	GG	GG	AA	GG	AA	AA	AA	AA
MC1744	SYN21728	GG	GG	AA	AA	--	GG	GG	AG	GG	AA	AA	GG	GG	AG	AG	GG	GG	AG	AA	GG	GG	AG	GG	AG	AG	AG	GG	GG	AG	AG	AG	AG	GG	AG	AG	GG	AG	GG	GG	AG	GG	GG	AA	GG	AA	GG	GG	AA
MC1745	SYN1872	CC	CC	CC	CC	CC	AC	AA	AC	AC	CC	CC	CC	CC	AC	AC	CC	AC	AC	CC	AC	AC	CC	AC	CC	AC	AC	AA	AA	CC	CC	CC	AC	CC	AC	CC	CC	CC	CC	CC	CC	AA	AA	CC	AA	CC	CC	CC	CC
MC1746	PZE-105156153	GG	GG	AA	AA	AG	AG	AG	AG	AA	AA	AG	AG	GG	AA	AA	AG	AA	AA	GG	AG	AG	AG	AG	AG	AA	AG	AA	AA	AA	AA	AG	AG	AG	AA	GG	AA	GG	AG	AG	AG	AA	AA	AA	AA	AA	GG	GG	AA
MC1747	PUT-163a-148940529-435	AG	AG	AG	AG	AG	GG	GG	GG	AG	AG	AA	GG	AG	GG	AG	AG	AG	GG	AG	AG	GG	AG	AG	AA	GG	GG	GG	GG	AA	GG	GG	AG	GG	AG	GG	GG	AG	AG	GG	AG	GG	GG	GG	AA	AA	GG	AA	AA
MC1748	PZE-105157980	AG	AG	AG	AG	AG	AA	AA	AA	AG	AG	GG	AA	--	AG	AG	AG	AG	AA	GG	AG	AA	AG	AG	--	AA	AA	AA	AA	GG	AA	AA	AG	AA	AG	AG	AG	AG	AG	AA	AG	AA	AA	AA	GG	GG	GG	AA	GG
MC1749	SYN1931	AG	AG	AG	AG	AG	AG	AG	AG	AG	AG	AG	GG	GG	AG	AG	AG	AG	AG	GG	GG	AG	AG	GG	AG	AG	AG	AG	AG	AG	AG	GG	GG	AG	GG	GG	GG	AG	GG	GG	AG	AA	GG	AA	GG	AA	GG	AA	AA
MC1750	SYN7969	AG	AG	AG	AG	--	AG	AG	GG	AG	AG	AA	--	GG	GG	--	AG	AG	GG	AG	AA	GG	GG	AG	AG	AG	GG	AG	AG	AA	GG	AG	AG	GG	GG	AG	GG	GG	GG	AG	AG	GG	AA	GG	AA	AA	AA	GG	AA
MC1751	PZE-105163590	AG	AG	GG	GG	AG	AG	GG	AA	AA	GG	GG	AG	GG	GG	AG	--	AA	AG	GG	GG	AA	AG	GG	GG	GG	AG	GG	AG	AG	--	AG	AA	AG	AA	GG	AA	GG	--	GG	GG	GG	GG	GG	GG	GG	GG	AA	GG
MC1752	PZE-105163718	CC	CC	AC	AC	AC	CC	AC	CC	CC	AC	AC	CC	CC	CC	AC	CC	CC	CC	AC	AC	CC	CC	AC	AC	AA	AC	AA	CC	AC	CC	AC	CC	AC	CC	AC	CC	AC	CC	AC	AC	CC	AA	AA	CC	AA	CC	CC	AA
MC1753	PZE-105164922	AC	AC	AC	AC	AC	AC	CC	AC	AC	AC	CC	AC	CC	AC	CC	AC	AC	AC	CC	CC	CC	AC	CC	AC	CC	CC	CC	CC	AC	AA	AC	CC	AC	CC	CC	CC	CC	CC	CC	CC	CC	CC	CC	CC	CC	AA	CC	CC
MC1754	PZE-105165053	CC	CC	AA	AA	--	AC	CC	AC	AC	AA	AC	AC	AC	AC	AC	AA	AC	--	AC	CC	AC	AA	CC	AA	CC	CC	CC	CC	AA	AC	AC	CC	AC	AC	AC	AC	CC	AA	AA	AC	CC	CC	CC	CC	AA	CC	CC	AA
MC1755	PZE-105165764	GG	GG	AG	AG	AG	AG	AA	AG	AG	AG	GG	GG	AG	GG	GG	AG	AG	AG	GG	AG	AG	AG	AG	GG	AA	AG	AA	AG	AG	AG	AG	GG	AG	AG	AG	GG	AG	GG	GG	GG	AA	AA	AA	AA	GG	GG	GG	GG
MC1756	SYN21851	AG	AG	GG	GG	GG	AG	GG	GG	GG	GG	AG	GG	AG	GG	GG	AG	GG	AG	AG	AG	GG	GG	AG	AG	AG	AG	AG	AG	GG	AA	GG	GG	GG	GG	GG	GG	GG	AG	AG	GG	GG	GG	AA	AA	GG	AA	GG	GG
MC1757	PZE-105166634	AG	AG	AG	AG	GG	GG	GG	AG	GG	AG	AG	AG	--	--	GG	AG	GG	AG	AG	AG	AG	AG	AG	AG	GG	AG	GG	AG	GG	GG	AG	AG	AG	AG	AG	AG	AG	AG	AG	AA	GG	GG	GG	AA	GG	AA	GG	GG
MC1758	SYN9391	AA	AA	AG	AG	AG	AA	AA	AA	AA	AG	GG	AG	AG	AA	AG	AG	AA	AG	GG	AG	AA	AA	AG	AG	AA	AA	AA	AA	AG	AG	AG	AG	AG	AG	AG	AA	AG	AG	GG	GG	AA	AA	AA	AA	GG	AA	AA	GG
MC1759	PZE-105169622	AC	AC	AC	AC	AC	AC	AC	CC	CC	AC	AA	AC	AC	CC	AC	AC	AC	AC	AA	AC	AC	CC	AC	AC	AC	AA	AC	AC	AC	AC	CC	AC	AC	AC	AC	CC	AC	AC	AC	AA	AA	CC	AA	CC	AA	AA	CC	AA
MC1760	ZM012862-0609	AG	AG	AG	AG	AG	AG	AG	AG	AG	AG	GG	AG	GG	GG	GG	AA	AA	GG	GG	GG	AG	GG	GG	AG	GG	--	AG	AG	AG	GG	AA	GG	AG	AA	AG	AG	GG	AG	AA	AG	AA	GG	GG	AA	GG	AA	GG	GG
MC1761	SYN18050	AG	AG	GG	GG	--	GG	AG	AA	AG	AG	AG	AG	--	GG	AA	AG	AA	GG	AG	AG	AG	GG	AG	AG	AG	AG	AG	AA	AA	AG	AA	GG	AG	AG	GG	GG	GG	GG	AG	AG	GG	AA	GG	GG	AA	AA	GG	GG
MC1762	SYN22387	AC	AC	AC	AC	AC	AC	--	AC	AC	AC	CC	--	CC	CC	AC	--	AA	CC	CC	AC	--	AA	AC	CC	AC	AC	--	AC	AC	AC	AC	CC	CC	CC	CC	AC	CC	AC	AA	CC	CC	AA	CC	CC	CC	AA	CC	CC
MC1763	SYN36222	AA	AA	AG	AG	AG	AG	AG	AG	AG	AA	AG	AG	AG	AG	AA	--	AG	GG	AG	AG	AG	GG	AG	AG	AG	AG	AG	AG	AG	AG	GG	AA	AG	AA	AG	AG	AG	AA	AG	AA	GG	AA	GG	GG	AA	AA	AA	GG
MC1764	SYN35254	GG	GG	GG	GG	AG	AG	AG	AA	AG	GG	GG	AG	GG	AG	AG	AG	AG	GG	GG	AG	GG	GG	AG	GG	AG	GG	AG	AG	AG	GG	AG	AA	GG	AG	GG	--	AG	AG	AG	AG	GG	AA	GG	GG	GG	GG	GG	GG
MC1765	SYN2910	GG	GG	AA	AA	GG	GG	GG	GG	AG	AG	AG	GG	AA	GG	GG	GG	AG	AG	AG	AG	AG	AG	AG	AG	AG	AG	GG	AG	AG	AG	GG	GG	AG	AG	GG	GG	AG	AG	GG	AG	GG	GG	AA	AA	GG	GG	GG	AA
MC1766	SYN37237	GG	GG	AA	AA	AG	AG	AG	AA	AG	AG	GG	AG	--	AG	AG	--	AG	GG	GG	AG	AA	AG	AG	AG	AG	GG	AG	AA	AG	GG	AG	AA	AG	AG	AG	AG	AG	AA	AA	AG	GG	AA	GG	AA	GG	GG	GG	AA
MC1767	SYN14688	AA	AA	AG	AG	AG	AG	AG	AG	AG	AG	AG	--	--	AG	AG	AG	AG	AG	AG	GG	AA	AA	GG	AA	AG	AA	AG	AG	AG	AA	AG	AA	AG	AG	AA	AA	AG	AG	AG	AA	AA	GG	AA	AA	AA	AA	AA	AA
MC1768	SYN33410	AA	AA	GG	GG	AG	AA	AG	AA	AA	GG	GG	AG	AA	AG	AG	AA	AA	AG	GG	GG	AG	AA	AG	GG	AG	AG	AG	AA	GG	AA	AG	AA	AA	AA	AA	AG	AA	--	AG	AG	AA	GG	AA	GG	GG	AA	AA	GG
MC1769	PZE-105177818	AG	AG	AA	AA	AA	AA	AA	AG	AG	AA	AG	AG	--	--	AG	AG	AG	AG	AG	AG	GG	GG	AG	AA	AG	AA	AA	AG	AA	GG	AG	GG	GG	GG	AG	AG	GG	GG	AG	AG	AA	AA	GG	AA	AA	AA	GG	AA
MC1770	SYN28054	AG	AG	AA	AA	AA	AG	AG	AA	AA	AA	AG	AG	AA	AA	AA	AA	AA	AG	AG	AG	AG	AA	AG	AA	AG	GG	AG	AA	AA	AG	AA	AA	AA	GG	AG	AG	AG	AA	AG	AG	GG	AA	GG	AA	AA	GG	AA	AA
MC1771	SYN31315	CC	CC	CC	CC	AC	CC	CC	AC	AC	AC	AC	CC	AC	AC	AC	AC	AC	AC	AC	CC	CC	CC	CC	AC	AC	AC	CC	AC	AC	AC	CC	AC	--	CC	CC	CC	CC	AA	CC	CC	CC	CC	AA	CC	AA	CC	CC	CC
MC1772	SYN31311	GG	GG	AG	AG	AA	AG	GG	AA	GG	AG	AG	GG	GG	GG	AA	--	GG	GG	AG	AG	AG	AA	GG	AA	AG	GG	GG	GG	AG	AG	AA	AG	AG	AG	GG	GG	AA	AA	GG	AG	GG	GG	AA	AA	AA	GG	GG	AA
MC1773	SYN22419	GG	GG	GG	GG	GG	GG	AG	AG	AG	GG	AG	AG	--	AG	GG	AG	AG	AG	AG	AA	AG	AG	AA	GG	AG	AG	AG	AG	AG	GG	GG	GG	GG	AG	GG	AG	AG	GG	GG	AG	GG	AA	GG	GG	GG	GG	GG	GG
MC1774	SYN32957	--	AA	AA	AA	AG	AG	GG	AG	AA	AG	AG	AG	GG	AA	GG	AG	AA	AA	AG	AG	AG	AA	--	AG	AG	AG	GG	AA	GG	AG	AG	AG	AA	AA	GG	AG	AG	AA	AA	AG	GG	GG	AA	AA	GG	GG	AA	AA
MC1775	PZE-105180266	AG	AG	AG	AG	AG	AG	AA	AG	AA	AG	AA	AA	AG	AG	AG	AA	AA	AG	AA	AG	AG	AG	AA	AA	AG	AG	AA	AG	AA	AG	AG	GG	GG	--	AA	AG	AG	AA	AG	--	AA	AA	GG	AA	AA	--	AA	AA
MC1776	PZE-105180267	AC	AC	AC	AC	AC	--	AC	AC	AA	AC	AA	AA	AC	AC	AA	--	AA	AC	AA	AC	AA	AC	AA	AA	AC	CC	AC	AC	AA	CC	AC	CC	AC	CC	CC	AC	CC	AA	AC	--	CC	AA	CC	AA	AA	--	AA	AA
MC1777	SYN33305	GG	GG	AA	AA	AG	GG	AG	AG	GG	AA	AG	GG	GG	AG	AG	AG	GG	AG	AG	AA	AA	AG	--	AA	AG	AG	AG	AG	AG	AG	AG	AG	GG	AG	GG	AG	GG	GG	AG	--	GG	AA	GG	AA	AA	GG	GG	AA
MC1778	SYN33328	AC	AC	AC	AC	AA	AC	CC	AC	AC	AA	AC	AC	CC	--	AC	AC	AC	CC	AC	CC	CC	AA	CC	AC	AC	CC	CC	AC	AA	AC	AA	--	CC	CC	AC	CC	CC	CC	AC	--	CC	CC	AA	CC	AA	CC	AA	CC
MC1779	PUT-163a-78087119-4201	AG	AG	AG	AG	AA	AA	AG	AA	AG	AG	AG	AG	AG	AG	AA	AG	AG	AG	AG	GG	AG	AA	AG	AA	GG	AA	AG	AG	AG	GG	AA	AG	AA	AG	AA	AG	GG	AA	AG	--	AA	GG	GG	AA	AA	AA	GG	AA
MC1780	PZE-105181159	GG	GG	AG	AG	AG	AG	AA	GG	GG	AA	AA	GG	AG	AG	AG	GG	GG	AG	AA	AA	AG	AG	AG	AG	AA	AG	AA	AG	AA	AA	GG	AG	AA	AG	AG	AG	AA	GG	AG	AG	AA	AA	AA	GG	AA	GG	GG	GG
MC1781	PZE-105181205	AG	AG	AG	AG	--	AG	AA	AG	AG	AG	GG	AA	GG	AG	AG	AA	AG	AG	GG	AA	AA	AG	AG	GG	AA	AG	AA	AA	AG	AA	GG	AA	AA	AA	AA	AA	AA	AG	AG	AA	AA	AA	AA	GG	GG	GG	AA	GG
MC1782	PZE-105181967	GG	GG	AG	AG	GG	AA	AG	AG	GG	GG	AG	GG	AA	--	GG	GG	GG	AG	AG	AG	AG	AA	AG	AG	GG	AG	AG	AG	AG	AG	AG	AG	AA	AA	AA	AG	AA	AG	GG	AA	AA	GG	GG	AA	GG	GG	GG	AA
MC1783	SYN31563	GG	GG	GG	GG	AG	AG	GG	AG	GG	AG	AG	GG	AG	AG	AG	--	GG	AA	AG	GG	AG	AA	AG	AG	AG	AG	GG	GG	AG	AA	AG	AG	AA	AA	GG	AG	AA	AG	AG	--	GG	GG	AA	GG	AA	GG	GG	GG
MC1784	SYN31560	AA	AA	AG	AG	AG	GG	AG	AG	AA	AG	GG	AA	GG	AG	GG	--	AA	GG	GG	AG	AG	GG	--	GG	AG	GG	AG	AA	AG	GG	AG	AG	AG	GG	AG	AG	GG	GG	AG	--	GG	AA	GG	GG	GG	AA	AA	GG
MC1785	PZE-105182641	AG	AG	GG	GG	--	AA	AG	AA	AG	AG	AG	AG	AG	AA	AG	AA	AG	AG	AG	AG	GG	AA	--	AG	GG	AG	AG	AG	AA	AG	AA	AA	AA	AA	AG	AG	AA	GG	AA	AA	AA	GG	GG	GG	AA	GG	AA	GG
MC1786	PZE-105182647	GG	GG	GG	GG	AG	AG	GG	AG	GG	AG	AG	GG	AG	AG	AG	GG	GG	AG	AG	GG	GG	AA	AG	AG	GG	GG	GG	GG	AG	AG	GG	GG	AG	AA	GG	AG	AA	GG	GG	GG	GG	GG	GG	GG	AA	GG	GG	GG
MC1787	PZE-105182657	AA	AA	AG	AG	AG	GG	AG	AG	AA	AG	GG	AA	GG	AG	GG	--	AA	GG	GG	AG	AG	GG	AG	GG	AG	GG	AG	AA	AG	GG	AG	AG	AG	GG	AG	AG	GG	GG	AG	--	GG	AA	GG	GG	GG	AA	AA	GG
MC1788	PZE-106000346	AA	AA	AA	AA	GG	AG	AA	AG	AA	AG	AA	AG	AG	AG	AG	GG	AA	AA	AA	AA	AG	GG	AG	AG	AA	AG	AA	AG	AG	AG	AG	GG	GG	AA	AA	AA	AG	GG	GG	--	AA	AA	AA	GG	AA	AA	AA	AA
MC1789	PZE-106000372	CC	CC	AC	AC	AA	AA	AC	AC	AC	AA	AC	AC	AC	AC	AC	AA	--	--	AA	CC	AC	AA	AC	AC	CC	AA	AC	AA	AC	AC	AC	AA	AA	AC	AA	AC	AC	AA	AA	--	AA	CC	CC	AA	AA	CC	CC	CC
MC1790	PZE-106000399	GG	GG	AG	AG	AA	AA	AG	AG	AA	AA	AG	AG	AG	AA	AG	--	AA	AG	AA	GG	GG	AA	AG	AG	GG	AA	AG	AA	AG	GG	AA	AG	AG	AG	AA	AG	GG	AG	AA	AG	AA	GG	GG	AA	AA	GG	GG	GG
MC1791	PZE-106001126	AA	AA	AA	AA	AC	AC	AA	AC	AC	AC	AC	AA	AA	AC	AA	AC	AC	AC	AC	AA	AC	CC	AA	AA	AA	AA	AA	CC	AA	AC	CC	AC	CC	AC	AA	AC	AA	AC	CC	AC	AA	AA	AA	AA	AA	AA	AA	AA
MC1792	PZE-106001206	AA	AA	AG	AG	--	AG	AG	GG	AG	AG	AA	GG	AA	AG	GG	AG	AG	AG	AA	AA	AG	AG	AG	GG	AA	GG	AG	AA	GG	AG	AA	AG	GG	AA	AG	AA	AG	AG	GG	GG	GG	AA	AA	GG	AA	AA	AA	AA
MC1793	PZA00606.3	AC	AC	AA	AA	AA	--	AA	CC	AC	AA	AC	CC	AC	AC	CC	AC	AC	--	AA	AC	CC	AC	AC	CC	AC	AC	AA	AC	AC	CC	AC	AC	CC	AC	AC	AC	CC	AC	CC	CC	AA	AA	CC	CC	AA	CC	AA	AA
MC1794	SYN22071	AG	AG	AG	AG	AG	AA	AG	AG	GG	AA	AA	AA	GG	AG	AA	AG	GG	AG	AA	AG	AA	AG	AG	AA	AG	AA	AG	AG	AG	AG	GG	AG	GG	AG	AA	GG	GG	AA	GG	AG	AA	GG	AA	AA	AA	AA	GG	GG
MC1795	SYN21865	AG	AG	AG	AG	GG	GG	AG	GG	GG	GG	GG	GG	AG	AG	GG	--	GG	AG	GG	AG	AG	AG	AG	GG	AG	AG	AG	AG	GG	GG	GG	GG	AG	GG	AG	AG	AG	GG	GG	AG	GG	AA	GG	GG	GG	GG	AA	AA
MC1796	ZM012625-0147	AG	AG	GG	GG	AG	AG	GG	AG	AA	AG	AA	GG	AG	AG	AG	AG	AA	AG	AA	AG	GG	AG	GG	AG	AG	GG	GG	AG	AG	AG	AG	AG	GG	AA	GG	AG	GG	GG	AG	GG	GG	GG	AA	GG	AA	AA	GG	GG
MC1797	PZE-106003908	AA	AA	AA	AA	AG	AG	AA	AG	GG	AA	AA	AG	AG	AA	AG	--	GG	AG	AA	AA	GG	GG	AG	AG	AA	AG	AA	AG	AA	AA	GG	GG	AG	AG	AA	AG	GG	AA	GG	GG	AA	AA	AA	GG	AA	AA	AA	AA
MC1798	PUT-163a-94473612-4863	AA	AA	AA	AA	AC	AC	AA	CC	AC	AA	AA	AC	AA	AA	AC	AC	AC	AC	AA	AA	CC	CC	AC	AC	AA	AC	AA	AA	AC	CC	AC	CC	CC	CC	AC	CC	AC	AA	CC	CC	AA	AA	AA	CC	AA	AA	AA	AA
MC1799	PZE-106005121	AG	AG	AA	AA	AG	--	AA	GG	AG	AG	GG	AG	AA	GG	GG	AG	AG	AG	GG	AG	AG	GG	AG	GG	AG	AA	AA	AG	AG	GG	AG	AG	AG	AA	AG	AG	AA	AG	AG	GG	AA	AA	GG	GG	GG	GG	AA	AA
MC1800	SYN27276	AC	AC	CC	CC	CC	AC	CC	CC	AC	AC	AA	CC	AC	CC	AC	CC	AC	CC	AC	CC	AC	CC	CC	AC	AC	CC	CC	AA	AC	AA	CC	--	CC	AA	CC	AC	AA	AC	CC	CC	CC	CC	AA	CC	AA	AA	CC	CC
MC1801	PZE-106006615	AG	AG	AG	AG	GG	AA	AG	GG	GG	AA	AA	GG	GG	GG	AA	GG	GG	GG	AG	GG	GG	GG	GG	AG	AG	AG	AG	AG	AG	GG	GG	GG	GG	AG	AG	AG	GG	AG	GG	--	AA	GG	AA	GG	AA	AA	GG	GG
MC1802	PZE-106007051	GG	GG	AA	AA	AG	AG	AG	AG	GG	AG	GG	AG	GG	AG	AG	AG	GG	GG	GG	GG	GG	AG	AG	AG	GG	AG	AG	GG	GG	GG	GG	--	GG	GG	AG	GG	GG	AG	GG	--	AA	GG	GG	AA	GG	GG	GG	AA
MC1803	PZE-106007309	CC	CC	AA	AA	AC	AC	AA	AC	CC	AC	CC	AA	AA	AC	AC	AC	--	CC	CC	AC	CC	CC	AA	AC	AC	AC	AA	AA	AC	CC	AC	AC	AC	AC	AC	CC	AC	--	CC	AC	AA	AA	AC	AA	CC	CC	CC	AA
MC1804	PZE-106007551	AG	AG	AG	AG	AG	AA	AG	AG	AA	AA	AA	AG	GG	AG	AA	AG	AA	AA	AA	AG	AG	AG	GG	AG	AG	AA	AG	AA	AA	GG	AG	AG	AG	AG	AG	GG	AG	AG	GG	GG	AA	GG	AG	GG	AA	AA	GG	GG
MC1805	PZE-106008237	AG	AG	AG	AG	GG	AG	GG	AA	GG	GG	AA	AA	GG	AG	AG	AA	GG	GG	AG	GG	GG	AG	AG	AA	AG	GG	GG	AG	AG	GG	GG	GG	AG	AG	GG	AG	GG	AG	GG	AG	GG	GG	AA	AA	AA	AA	GG	AA
MC1806	PZE-106008404	AC	AC	AA	AA	AC	AA	AC	AC	AC	AA	AA	AC	AC	AC	AA	--	AC	CC	AC	CC	CC	CC	AC	AA	AC	AC	AC	AC	AA	CC	AC	AC	CC	AC	AC	CC	AC	AC	CC	AC	AA	CC	AA	AA	AA	AA	CC	AA
MC1807	PZE-106008961	AA	AA	CC	CC	AC	AC	AC	AC	CC	CC	AA	--	AC	CC	AC	AC	--	--	AC	AC	CC	AC	AC	AC	AA	--	AC	CC	AC	CC	AC	CC	AA	AC	CC	AC	CC	AA	AC	CC	CC	AA	AC	CC	AA	AA	AA	CC
MC1808	PZE-106009511	CC	CC	AC	AC	--	CC	CC	--	AC	AC	CC	AA	CC	AC	CC	AC	AC	CC	CC	AC	CC	CC	AC	AC	--	CC	CC	AC	AC	CC	AA	AA	AC	AC	CC	AC	AA	CC	AC	AC	CC	CC	AC	AA	CC	CC	CC	AA
MC1809	PZE-106010873	GG	GG	AG	AG	AG	GG	AG	AG	AA	AG	GG	AG	AA	GG	GG	AG	AA	AG	GG	AG	AG	AG	AA	AG	AG	AG	AG	GG	GG	AG	AA	AG	AA	AG	AG	AA	AG	AA	GG	AA	GG	AA	AG	AA	GG	GG	GG	AA
MC1810	PZE-106012204	AG	AG	GG	GG	GG	AG	GG	AG	GG	GG	GG	GG	AG	AG	GG	AG	GG	AA	AG	GG	AG	GG	GG	GG	GG	AG	GG	AG	GG	GG	GG	AG	AA	GG	GG	AG	AG	AG	AG	AG	GG	GG	GG	GG	GG	GG	AA	GG
MC1811	PZE-106012245	AC	AC	AC	AC	AC	AA	AC	AC	CC	AC	AC	CC	CC	AC	AA	AC	CC	AC	CC	AC	AA	AA	CC	AC	AC	AA	AC	AA	AA	AC	AC	AC	--	AC	AC	AA	CC	AA	AC	AC	AA	CC	AC	CC	AA	AA	CC	CC
MC1812	PZE-106012790	CG	CG	GG	GG	--	CG	CG	GG	CG	CG	CC	GG	GG	CG	CC	--	CG	CG	CG	GG	CC	CC	GG	CG	CG	CC	CG	CG	CG	CG	CC	CG	CG	CC	CC	CG	CG	CG	CG	CG	CC	GG	CG	GG	CC	CC	GG	GG
MC1813	SYN31781	AG	AG	AA	AA	--	AG	AG	AA	AG	AG	GG	AA	AA	AG	GG	--	AG	AG	AG	AA	GG	GG	AA	AG	AG	GG	AG	AG	AG	AG	GG	AG	AG	GG	GG	AG	AG	AG	AG	AG	GG	AA	AG	AA	GG	GG	AA	AA
MC1814	SYN37644	AG	AG	AA	AA	--	AG	AG	AA	AG	AG	GG	AA	AA	GG	GG	AA	AG	GG	GG	AA	GG	GG	AA	AG	AG	GG	AG	AG	AG	AG	GG	AG	AG	GG	GG	AG	AG	AG	AG	AG	GG	AA	AG	AA	GG	GG	AA	AA
MC1815	PZE-106013454	AG	AG	AG	AG	AG	GG	GG	AG	GG	AG	AG	AG	AG	GG	AG	AG	GG	GG	GG	GG	GG	GG	AG	AA	AG	GG	GG	GG	AG	GG	GG	GG	GG	GG	GG	GG	GG	GG	GG	AA	GG	GG	AA	AA	AA	AA	GG	GG
MC1816	PZE-106015076	AG	AG	AG	AG	AG	AG	GG	--	AG	AA	AA	--	--	AA	AG	AG	AG	AG	AA	AG	AG	AA	GG	AG	AG	GG	GG	AG	AA	AA	AA	GG	AA	AG	AG	AG	AG	AG	AG	AG	GG	GG	AG	AA	AA	AA	GG	GG
MC1817	PZE-106015863	AG	AG	AG	AG	AA	AG	AA	AG	AA	AG	AA	AG	AA	AG	AA	AG	AA	AG	AG	AA	AG	AG	AA	AA	AA	AA	AA	AG	AA	GG	AA	GG	AG	GG	AG	GG	GG	AG	AG	AA	AA	AA	AA	AA	AA	AA	GG	AA
MC1818	SYN30854	AG	AG	AG	AG	AG	AG	AG	AG	AG	AG	AG	AG	AG	AA	GG	AG	AG	AA	AG	AA	AA	AA	AG	GG	AG	AG	AG	AG	AG	AG	AA	AG	AG	GG	AG	AG	GG	AG	AG	AG	GG	AA	GG	AA	GG	GG	AA	AA
MC1819	PZE-106016962	AC	AC	AC	AC	AA	AC	AC	CC	AA	AA	AC	CC	AC	AA	CC	CC	--	AA	AC	AC	AA	AC	CC	CC	CC	AA	AC	AC	CC	AC	AA	CC	AC	AC	AC	AC	AC	AC	AC	AC	AA	CC	CC	AA	CC	CC	AA	CC
MC1820	PZE-106017225	AG	AG	AA	AA	AG	AG	AG	AG	AG	AA	AA	AG	AG	AG	AG	AG	AG	AA	AA	AG	AA	AA	AG	AG	--	AG	AG	AG	AA	AG	AA	AG	AA	AG	AG	GG	AG	AA	GG	AG	GG	AA	AG	GG	AA	AA	GG	AA
MC1821	PZE-106017957	AC	AC	AC	AC	CC	AC	AC	AC	CC	CC	AC	AC	AC	CC	AA	AA	CC	CC	CC	AC	CC	AC	AA	AA	AA	CC	AC	AC	AC	AC	AC	AA	CC	AC	CC	AC	AC	AC	AC	AC	CC	AA	AA	CC	AA	AA	CC	AA
MC1822	PZE-106017990	CC	CC	AC	AC	CC	AC	AC	AC	AC	AC	CC	AC	AC	AC	CC	CC	AC	AA	AC	CC	AA	AC	CC	CC	CC	AA	AC	AC	AC	AC	CC	CC	AA	AC	AA	AC	AC	AC	CC	AC	AA	CC	CC	CC	CC	CC	CC	CC
MC1823	PZE-106018101	GG	GG	AG	AG	GG	AG	AG	AG	AG	AG	GG	AG	AG	AG	GG	GG	AG	AA	AG	GG	AA	AG	GG	GG	GG	AA	AG	AG	AG	AG	GG	GG	AA	AG	AA	AG	AG	AG	GG	AG	AA	GG	GG	GG	GG	GG	GG	GG
MC1824	PZE-106018272	AG	AG	AG	AG	--	AG	AG	AG	AG	AG	GG	AG	AG	--	GG	GG	AG	AA	AG	AG	AA	AA	GG	GG	GG	AA	AG	AG	AG	AG	GG	GG	AA	AG	AA	AG	AG	AG	AG	AG	AA	GG	GG	AA	GG	GG	AA	GG
MC1825	PZE-106018319	AC	AC	AC	AC	AC	AC	AC	AC	AC	AC	AA	AC	AC	CC	AA	--	AC	CC	AC	AC	CC	CC	AA	AA	AA	CC	AC	AC	AC	AC	AA	--	CC	AC	CC	AC	AC	AC	AC	AC	CC	AA	AA	CC	AA	AA	CC	AA
MC1826	PZE-106018370	AG	AG	AG	AG	--	AG	AG	GG	AG	AG	GG	GG	AG	AA	GG	GG	AG	AA	AG	AG	AA	AA	GG	GG	GG	AA	AG	AG	AG	AG	GG	GG	AA	AG	AA	AG	AG	AG	AG	AG	AA	GG	GG	AA	GG	GG	AA	GG
MC1827	PUT-163a-74244759-3691	AG	AG	AG	AG	AG	AG	AG	AG	AG	AG	GG	AG	AG	AA	GG	GG	AG	AA	AG	AG	AA	AA	GG	GG	GG	AA	AG	AG	AG	AG	GG	GG	AA	AG	AA	AG	AG	AG	AG	AG	AA	GG	GG	AA	GG	GG	AA	GG
MC1828	PZE-106018508	AG	AG	AG	AG	AG	AG	AG	AG	AA	AA	AG	AG	--	--	AG	AG	AA	AA	AA	AG	AG	GG	AG	AG	GG	AA	AG	AG	AG	AA	AG	GG	AG	AG	AA	AG	AG	AG	AG	AG	AA	GG	AG	--	GG	GG	AA	GG
MC1829	PZE-106018956	CC	CC	AC	AC	CC	AA	AA	CC	AC	CC	CC	CC	AC	AA	CC	AC	AC	AC	AC	AC	CC	CC	AC	CC	AC	AC	AA	AA	CC	AC	AC	CC	CC	AC	AC	AC	AC	AC	CC	AC	AA	AA	CC	CC	CC	CC	CC	AA
MC1830	PZE-106019045	GG	GG	AG	AG	AA	AA	AA	AG	AA	AG	AG	AG	GG	GG	GG	AG	AA	GG	AG	AG	GG	AG	AG	GG	AG	AG	AA	AA	GG	AA	AG	GG	GG	AG	AA	AG	AG	GG	GG	GG	AA	AA	GG	GG	GG	GG	GG	AA
MC1831	PZE-106019347	AA	AA	GG	GG	AA	AG	GG	AA	AG	AG	AA	AA	AA	AA	AA	AA	AG	AG	AA	GG	GG	AG	AG	AA	AG	GG	GG	AG	AG	AG	AA	AA	AA	AG	GG	AG	AG	AA	AA	AG	GG	GG	AA	GG	AA	AA	AA	GG
MC1832	PZE-106020839	AG	AG	AG	AG	AG	AG	AG	AG	AG	AA	GG	AG	AG	GG	AG	GG	AG	AG	GG	AG	AA	AG	GG	GG	GG	AA	AG	AA	GG	AG	AG	AG	AG	AG	AA	GG	AA	AA	AG	--	AA	GG	GG	GG	GG	GG	AA	GG
MC1833	PZE-106021096	GG	GG	AG	AG	AG	GG	GG	AG	AG	GG	GG	AG	GG	AA	GG	AG	AG	AG	AG	AG	GG	GG	AG	AG	--	GG	GG	GG	AG	GG	GG	AG	AG	GG	AG	AG	GG	AA	GG	AA	GG	GG	AG	AA	GG	GG	GG	AA
MC1834	PZE-106022186	GG	GG	AG	AG	AA	AG	AA	AG	AA	AG	AG	AG	AG	GG	AG	AG	AG	AG	AG	AA	AA	AA	AA	AG	AG	AA	AA	AG	GG	AG	AG	GG	AG	AG	AA	AG	AG	GG	GG	AA	AA	AA	AG	AA	GG	GG	GG	AA
MC1835	PZE-106022387	AA	AA	CC	CC	AC	AA	AC	AC	AA	AC	AA	AC	AC	AA	AC	AC	AA	AC	AA	CC	CC	AC	CC	AC	AC	AC	AC	AA	AA	AA	AA	AA	AC	AA	AA	AA	AA	AA	AA	CC	AA	CC	AC	CC	AA	AA	AA	CC
MC1836	PZE-106023208	GG	GG	AG	AG	AG	AG	AG	GG	AG	AG	GG	GG	AG	GG	GG	GG	AG	AG	GG	GG	AG	GG	GG	GG	GG	AA	AG	AG	GG	AG	GG	AG	GG	AG	AA	AA	--	GG	GG	AG	AA	GG	GG	GG	GG	GG	GG	GG
MC1837	PZE-106023412	CG	CG	GG	GG	CG	CG	CG	CG	CC	CG	CC	CG	CG	CC	CC	CG	CC	CG	CC	CG	GG	GG	CG	CC	CG	CG	CG	CG	CG	CG	CG	CG	CG	CC	CC	CG	CC	CC	GG	CG	CC	GG	CC	GG	CC	CC	GG	GG
MC1838	SYN21635	GG	GG	AG	AG	AG	AA	AA	AG	AG	GG	GG	AG	GG	AG	GG	AG	AG	AA	GG	AA	AA	AA	AG	GG	AG	AA	--	AA	GG	GG	AG	AG	AA	AA	AA	AG	AA	GG	AG	AG	AA	AA	GG	AA	GG	GG	GG	AA
MC1839	PZE-106023979	AA	AA	AG	AG	AA	AG	AG	AA	AA	AA	AA	AA	AA	AG	AA	AG	AA	GG	AA	AG	AG	AA	AG	AA	AG	AG	AG	AG	AA	AA	AA	AA	AG	AA	AA	AA	AA	AA	AA	AG	AA	GG	AA	GG	AA	AA	AA	GG
MC1840	SYN3913	GG	GG	AG	AG	AG	AG	AG	AA	GG	GG	GG	AA	AG	AG	AG	AA	GG	AA	GG	AG	AG	GG	AA	AG	AG	AG	AG	AG	GG	GG	GG	AA	AG	AG	GG	AG	AG	GG	GG	AA	GG	AA	AG	AA	GG	GG	GG	AA
MC1841	SYN22001	CC	CC	AC	AC	AC	AC	AC	AC	CC	CC	CC	AC	AC	AA	AC	AA	--	AA	AC	AA	AA	AA	AA	AC	AC	AC	AC	AC	CC	AC	AC	AA	AA	AC	CC	AC	AC	AC	AC	AA	CC	AA	AC	AA	CC	CC	CC	AA
MC1842	PZE-106026117	AG	AG	GG	GG	--	AG	GG	AG	AG	AG	AA	AG	AA	AG	AA	AA	AG	GG	AA	AG	AG	AG	AG	AA	AG	GG	--	AG	AA	GG	AA	GG	AG	GG	GG	GG	GG	AG	AA	AG	GG	GG	AA	GG	AA	GG	AA	GG
MC1843	PZE-106026710	AA	AA	AG	AG	AG	AA	AG	AG	AA	AA	AA	AG	AG	GG	AG	AG	AA	GG	AA	GG	AG	AA	GG	AG	AG	AG	AG	AA	AA	AA	AA	AA	AA	AA	AA	AA	AA	AA	AA	GG	AA	GG	AG	AA	AA	AA	AA	GG
MC1844	PZE-106028114	AG	AG	AA	AA	--	--	GG	AG	AG	AA	AA	AG	AG	AG	AA	AG	AG	--	AG	GG	AG	AA	AG	AA	AG	GG	--	GG	AA	AG	AA	AG	AG	AA	GG	AG	AG	GG	AG	AA	GG	GG	AA	AA	AA	AA	GG	AA
MC1845	SYN12012	AA	AA	GG	GG	AG	AG	AA	AG	AA	AG	AG	AA	AG	AG	AG	AG	AG	GG	AG	AG	GG	AG	AA	AG	AG	AG	AA	AG	GG	AG	AG	GG	AA	GG	AG	GG	AG	GG	AA	AG	AA	AA	AG	AA	GG	AA	AA	GG
MC1846	PZE-106030415	AG	AG	GG	GG	GG	GG	AG	AG	GG	GG	GG	AA	AG	AG	AG	AG	GG	AA	GG	AG	AG	GG	AA	AG	AG	AG	AG	GG	AG	AG	GG	AG	GG	AG	GG	GG	AG	GG	AG	AG	GG	AA	AG	GG	GG	GG	AA	GG
MC1847	SYN34792	GG	GG	AG	AG	AG	GG	GG	GG	GG	GG	AG	GG	GG	AG	AG	--	AG	AA	AG	GG	AA	AA	GG	AG	AG	AG	GG	GG	AG	AG	AG	GG	GG	GG	GG	GG	AG	GG	GG	GG	GG	GG	AG	AA	AA	GG	GG	AA
MC1848	PZE-106032478	AC	AC	AC	AC	AC	AA	AA	--	AC	AC	CC	AC	AC	AA	AC	AA	AC	AA	AC	AA	AA	AA	AA	AC	AC	AA	AA	AA	CC	AA	--	AC	AA	AC	AA	CC	AA	AA	CC	AA	AA	AA	AC	CC	CC	AA	CC	CC
MC1849	PZE-106032531	AG	AG	AG	AG	AG	AA	AA	AG	AG	AG	GG	AG	AG	AA	AG	AA	AG	AA	AG	AG	AA	AA	AA	AG	AG	AA	AA	AA	GG	AA	GG	AG	AA	AG	AA	GG	AA	AG	GG	AA	AA	AA	AG	GG	GG	AA	GG	GG
MC1850	PZE-106032757	AA	AA	AA	AA	AG	AG	AA	AG	AG	AG	AG	AG	AA	AA	AA	AG	AG	AG	GG	AG	AG	AG	AA	AA	AA	AG	AA	AG	AA	GG	AG	AA	AG	AA	AA	AA	AG	AG	AA	AA	AA	AA	AA	AA	AA	AA	AA	AA
MC1851	PZE-106032910	AG	AG	AG	AG	AG	GG	GG	AG	GG	GG	AG	AG	AA	AA	AA	AG	GG	AG	GG	GG	AG	AG	AG	AA	AG	GG	--	GG	AA	GG	AG	AG	AG	AG	GG	AA	GG	AG	AG	AA	GG	GG	AA	GG	AA	AA	GG	AA
MC1852	PZE-106033097	GG	GG	AG	AG	GG	AG	AG	AG	GG	GG	AG	GG	AG	GG	AG	AG	AG	AG	GG	AA	AG	GG	AG	AG	--	AG	AG	AG	AG	AG	GG	AG	GG	AG	GG	GG	AG	GG	GG	GG	GG	AA	AG	GG	AA	GG	GG	AA
MC1853	SYN14126	AG	AG	AG	AG	AG	AG	GG	AA	AG	AG	AA	AG	AA	AA	AG	AA	AG	AG	AG	AG	AG	AA	AG	AA	AG	GG	GG	AG	AA	AG	AG	AA	AG	AA	AG	AA	AA	AA	AG	AA	GG	GG	AA	AA	AA	GG	AA	AA
MC1854	PZE-106034375	AG	AG	AG	AG	AG	AG	AA	GG	AG	AG	GG	AG	GG	AG	AG	GG	--	AA	AG	AG	AG	AG	AG	GG	AG	AA	AA	AG	GG	AA	GG	GG	AG	GG	AG	GG	GG	GG	GG	GG	AA	AA	GG	GG	GG	AA	GG	GG
MC1855	SYN2632	AG	AG	AG	AG	AG	AG	AA	GG	AG	AG	GG	AG	GG	AG	AG	GG	AG	AA	AG	AG	AG	AG	AG	GG	AG	AA	AA	AG	GG	AA	AG	GG	GG	AG	AG	AG	AG	GG	GG	AG	AA	AA	GG	GG	GG	GG	AA	GG
MC1856	SYN29136	AC	AC	CC	CC	--	CC	AC	CC	AA	AC	AC	AC	CC	AC	CC	CC	--	AA	AA	AC	AA	AC	AC	CC	AC	AC	AC	CC	CC	AC	AA	CC	AC	CC	CC	CC	CC	CC	AA	AC	CC	AA	CC	CC	CC	CC	AA	CC
MC1857	PZE-106035361	AG	AG	AG	AG	AG	AG	AG	AG	AG	AA	AG	AG	AG	AA	AG	AG	AG	AG	AA	AG	AG	AA	AG	AG	--	AG	AG	AG	GG	AG	AA	AG	AA	AA	AA	AG	AA	AG	AG	AG	AA	GG	AG	AA	GG	AA	GG	GG
MC1858	PZA03069.4	AG	AG	GG	GG	AG	AA	AA	AA	AG	GG	GG	AG	AA	AA	AG	AA	AG	AA	AG	AG	AG	AG	AA	AG	AG	AA	AA	AA	GG	AG	AG	AA	AA	AG	AG	AG	AG	AG	AG	AA	AA	AA	AG	AA	GG	GG	AA	GG
MC1859	PZE-106036120	AG	AG	AG	AG	GG	GG	GG	AG	AG	AG	GG	AG	AA	AG	GG	AG	AG	GG	GG	GG	GG	GG	AG	AG	--	GG	--	GG	GG	GG	GG	GG	GG	AG	AG	AG	GG	GG	GG	AG	GG	GG	AG	AA	GG	AA	GG	GG
MC1860	PZE-106037681	AG	AG	AA	AA	AG	AG	AG	AA	AG	AG	AA	AA	AG	AA	AG	AA	AG	AG	AG	AA	AG	AG	AA	AA	AA	GG	AG	AG	AG	GG	GG	GG	AG	GG	GG	GG	GG	AG	AA	AG	GG	AA	AA	AA	AA	AA	GG	AA
MC1861	PZE-106038001	AA	AA	AT	AT	AT	AA	AT	AA	AT	AT	AT	AA	AA	AA	AT	AA	AT	AA	AA	AT	AA	AT	AT	AT	AT	AA	AT	AA	AT	AT	AT	AT	TT	TT	AA	AT	AT	TT	AT	AA	AA	TT	AT	AA	TT	AA	AA	TT
MC1862	PZE-106038518	GG	GG	GG	GG	AG	AG	GG	AG	AG	AG	AG	AG	GG	GG	GG	AG	AG	GG	AA	GG	GG	GG	GG	GG	GG	GG	GG	AG	GG	GG	AA	AG	AA	GG	GG	AG	GG	AG	GG	GG	GG	GG	GG	GG	GG	GG	GG	GG
MC1863	PZE-106038725	GG	GG	AA	AA	--	AA	AG	AA	GG	AG	AA	AG	AG	AA	AA	--	GG	AA	AG	GG	AG	GG	AG	AA	AG	AG	GG	AA	AG	GG	GG	AG	GG	GG	AG	AG	GG	AG	AG	AA	AA	GG	AA	AA	AA	GG	GG	AA
MC1864	PZE-106038950	GG	GG	AG	AG	AA	AG	AG	AG	AA	AG	AA	AG	AG	--	AG	AG	AA	--	AA	AA	AG	AG	AG	AG	AA	AG	AA	AG	AG	GG	AG	GG	AA	GG	AG	GG	AG	--	AG	AG	GG	AA	AG	GG	AA	GG	GG	AA
MC1865	PZE-106039277	GG	GG	AG	AG	GG	AG	AG	AG	GG	AG	GG	AA	AG	AA	AG	AG	GG	AA	AG	GG	AG	GG	AG	AG	--	AG	GG	AG	AG	GG	AG	AG	AG	AG	AG	GG	AA	AA	AA	AA	AA	GG	AG	AA	GG	GG	GG	GG
MC1866	PZE-106039805	AG	AG	GG	GG	AG	GG	AG	AG	AG	AG	GG	GG	AA	AA	GG	AG	AG	AA	GG	AG	AG	AG	AG	AG	AG	AA	AA	GG	AG	AA	AA	AA	AA	AA	AG	AA	AA	GG	AA	AG	GG	AA	AG	AA	GG	AA	GG	GG
MC1867	PZE-106039945	GG	GG	AA	AA	AG	AA	AG	AG	AG	AG	AA	AA	GG	AG	AA	AG	AG	AG	AA	AG	AG	AG	AG	AG	AG	GG	GG	AA	AA	GG	AG	GG	AG	GG	AA	GG	GG	AA	AG	--	AA	GG	AG	GG	AA	GG	--	AA
MC1868	PZE-106039993	AG	AG	AG	AG	AG	AA	AG	AG	AG	AA	AG	GG	GG	GG	AG	AG	AG	GG	AG	GG	GG	GG	GG	GG	GG	GG	GG	AA	GG	GG	AG	GG	GG	GG	AG	GG	GG	GG	GG	GG	AA	GG	GG	GG	GG	GG	AA	GG
MC1869	PZE-106040387	AA	AA	AG	AG	AG	AA	AG	AA	GG	AG	AG	AG	AG	AA	AG	AA	GG	AA	AG	AG	AA	AA	AG	AG	--	AG	GG	AA	AG	AA	AG	AA	AG	AG	AG	AG	AA	GG	GG	GG	AA	GG	AG	AA	GG	AA	AA	GG
MC1870	PZE-106040697	AG	AG	GG	GG	GG	AG	GG	AG	GG	GG	AG	AA	GG	AG	GG	AG	GG	AG	AG	AG	AG	AA	GG	GG	GG	GG	GG	AG	GG	GG	GG	GG	GG	GG	AG	GG	GG	GG	AA	AG	GG	GG	GG	GG	GG	AA	GG	GG
MC1871	PZE-106041765	AG	AG	AG	AG	AG	AG	GG	AA	AA	AG	AA	GG	AA	AA	AG	--	AA	AG	AA	GG	AG	AA	AG	AA	AG	AG	AG	AG	AG	AG	AG	AG	AG	AG	AG	GG	AG	GG	AG	--	GG	GG	AA	AA	AA	GG	AA	AA
MC1872	SYN11566	AC	AC	AA	AA	AA	AA	AC	AC	AA	AA	AA	AC	CC	CC	AA	AC	AA	AC	AA	AC	AA	AC	CC	AC	AC	AC	CC	AA	AC	AC	AC	AA	AC	AA	AA	AC	AC	CC	AA	CC	AA	CC	AC	CC	AA	CC	AA	CC
MC1873	SYN11803	AA	AA	AA	AA	AG	AA	AG	AA	AG	AG	AA	AG	--	AA	AA	AA	AG	AG	AA	GG	AG	AG	AG	AA	AG	AG	AG	AA	AA	AG	AG	GG	GG	AG	AG	AG	AG	AG	AA	--	AA	GG	AA	AA	AA	AA	AA	AA
MC1874	SYN32683	AG	AG	AA	AA	AG	AA	AG	AA	AG	AG	AA	GG	AG	AA	AA	AA	AG	AG	AA	GG	AG	AG	AG	AA	AG	GG	GG	AA	AA	AG	GG	GG	AA	AG	AG	AG	AG	AG	AA	AA	AA	GG	AA	AA	AA	GG	AA	AA
MC1875	PZE-106044288	AG	AG	GG	GG	AG	AG	AA	AG	AG	GG	GG	AG	GG	AG	GG	GG	AG	GG	GG	AG	AG	AA	AG	GG	AG	AG	AA	AG	GG	GG	AG	AG	AG	AG	AA	AA	AG	AA	GG	GG	AA	AA	GG	GG	GG	AA	GG	GG
MC1876	SYN2967	AG	AG	GG	GG	--	GG	AG	AG	AG	AG	GG	AA	AA	AG	GG	AG	AG	AG	GG	AA	AA	AA	AA	AG	--	AA	AA	GG	AG	AA	AA	AG	AG	AG	AG	AG	AG	AA	AA	AA	GG	AA	AG	AA	GG	AA	GG	AA
MC1877	PZE-106045060	AG	AG	GG	GG	--	GG	AG	GG	AG	AG	GG	GG	GG	GG	GG	GG	AG	GG	GG	AA	AG	GG	AG	GG	AG	AG	AA	GG	GG	AG	AG	AG	AG	AG	AG	GG	AA	GG	AG	--	GG	AA	GG	GG	GG	GG	AA	GG
MC1878	PZE-106045624	AG	AG	AG	AG	--	AG	AG	AA	AA	AG	AA	AG	AA	AG	AG	AA	AA	AG	AA	AG	AA	GG	AA	AA	AA	AG	AG	AG	AG	AG	AA	AA	AG	--	AG	--	AG	AA	GG	--	GG	AA	AA	AA	AA	GG	AA	AA
MC1879	SYN4234	GG	GG	AG	AG	AG	GG	GG	GG	AG	AG	AG	AG	GG	AG	AG	GG	AG	AA	AG	AG	AA	AG	GG	AG	AG	AG	GG	GG	AG	AG	AG	AG	GG	AG	GG	AG	AG	GG	GG	--	GG	GG	AG	GG	AA	GG	GG	GG
MC1880	SYN3678	AG	AG	AG	AG	AG	GG	AG	GG	AG	GG	AG	GG	GG	AG	AA	GG	AG	AA	AG	AG	AA	GG	GG	AG	AG	AG	GG	GG	AG	GG	GG	AG	AG	GG	AG	AG	GG	AA	GG	--	AA	GG	AG	GG	AA	AA	GG	GG
MC1881	SYN12572	AG	AG	AG	AG	AG	AA	AG	AG	AG	AA	AG	GG	AG	AG	GG	AG	AG	GG	AG	AG	GG	AG	AG	GG	AG	AG	AA	AA	GG	AG	AG	--	AG	AG	AG	AG	AG	AA	AG	AG	GG	AA	AG	GG	GG	AA	GG	GG
MC1882	PZE-106046465	AG	AG	AG	AG	AG	AA	AA	AA	AG	AA	AG	AA	AA	AG	AG	--	AG	GG	AG	AG	GG	AA	AA	AG	AG	AG	AA	AA	AG	AG	AA	--	AG	AG	AG	AA	AG	GG	AG	--	AA	AA	AG	AA	GG	AA	GG	AA
MC1883	PZE-106049962	AG	AG	AG	AG	AG	GG	GG	AG	GG	AG	AG	AG	AG	AG	AG	AG	AG	AG	AG	AG	AG	GG	AG	AG	--	AA	AG	GG	GG	AG	AG	--	AG	AA	AA	AA	AA	AG	GG	AG	GG	GG	AG	AA	AA	AA	GG	AA
MC1884	SYN3641	AG	AG	AA	AA	AG	GG	AG	AG	GG	AG	AG	AG	AG	AG	AA	AG	AG	AG	AG	AG	AG	GG	AG	AA	AG	AA	AG	AG	AG	GG	AG	AG	GG	AG	AA	GG	AG	GG	AG	--	AA	GG	AA	AA	AA	GG	AA	AA
MC1885	PZE-106050102	AG	AG	GG	GG	AG	AG	AG	GG	AA	AG	GG	AG	AG	GG	AG	AG	AG	GG	GG	GG	GG	GG	GG	GG	AG	GG	GG	GG	AG	AG	AG	AG	GG	AG	GG	AA	AG	GG	AG	GG	AA	GG	AG	GG	GG	AA	GG	GG
MC1886	PZE-106050123	AG	AG	GG	GG	AG	AG	AG	GG	AG	AG	GG	AG	AG	AG	AG	AG	AG	GG	GG	GG	GG	GG	GG	GG	AG	AG	AG	GG	GG	GG	AG	AG	AG	AG	AG	GG	AG	AG	GG	AG	AA	GG	AG	GG	GG	AA	GG	GG
MC1887	SYN10503	AG	AG	AG	AG	AG	AG	AG	AA	AG	AG	AA	AG	AA	AG	AG	AG	AG	AA	AA	AG	AA	AA	AG	AG	--	AG	GG	AA	GG	AG	AG	AG	AA	GG	AG	GG	GG	AA	AA	AA	AA	GG	AG	AA	AA	GG	AA	AA
MC1888	PZE-106054245	AA	AA	AG	AG	--	AA	AG	AA	AG	AG	AA	AG	AA	AA	AG	AG	AG	AA	AA	AG	AG	GG	AA	AG	AA	AA	AA	AG	GG	GG	AG	--	AG	AG	GG	AG	GG	AA	GG	AA	GG	AA	AA	AA	AA	AA	AA	AA
MC1889	PZE-106055082	GG	GG	GG	GG	AG	AG	GG	AG	AG	AG	AA	AG	GG	GG	GG	AG	AA	AG	AA	GG	AG	AG	GG	GG	AG	AG	GG	AA	GG	GG	AG	GG	GG	GG	GG	GG	GG	GG	GG	GG	GG	GG	AA	GG	GG	GG	GG	GG
MC1890	SYN29718	AA	AA	AA	AA	AG	GG	AG	AG	AA	AA	GG	GG	AA	AG	GG	AA	AG	AG	GG	AA	GG	AG	AA	AG	AG	GG	AG	AG	GG	GG	AA	GG	AA	GG	AG	GG	GG	AA	AA	AA	GG	AA	GG	AA	GG	AA	AA	AA
MC1891	PZE-106055780	GG	GG	GG	GG	AG	AG	AG	AG	AG	AG	AG	AG	GG	AG	--	AG	AG	AG	AG	GG	GG	AG	GG	AG	GG	AG	AG	AG	AA	AG	AG	GG	GG	GG	AG	GG	GG	GG	GG	GG	AA	GG	GG	GG	AA	GG	GG	GG
MC1892	SYN28492	AA	AA	CC	CC	AC	CC	AA	CC	CC	CC	CC	AC	AC	AA	AC	CC	CC	AC	CC	AA	CC	AC	AC	CC	AC	AC	AA	CC	AC	AC	AC	AC	--	CC	AA	CC	CC	AC	AA	AA	AA	AA	CC	CC	CC	AA	AA	CC
MC1893	SYN21156	AA	AA	GG	GG	AG	AG	AA	AG	GG	GG	AG	AG	GG	AA	AA	--	GG	AG	AG	AA	GG	GG	AG	AG	AG	AG	AA	AA	AA	AA	GG	AA	AA	AA	AA	AA	AG	AA	AA	AA	AA	AA	GG	GG	AA	AA	AA	GG
MC1894	PZE-106057201	AG	AG	GG	GG	AA	GG	GG	GG	AG	AG	GG	AG	--	AA	AG	AG	AG	AG	GG	AG	GG	AG	GG	AG	GG	GG	GG	AG	AA	AG	AG	AG	--	AG	AG	AG	GG	--	AA	GG	GG	GG	GG	GG	AA	AA	GG	GG
MC1895	PUT-163a-148945329-486	GG	GG	GG	GG	AG	AG	GG	GG	AG	AG	GG	AG	GG	GG	GG	AG	AG	GG	GG	AG	GG	AG	GG	GG	GG	GG	GG	GG	GG	AG	AG	AG	GG	AG	AG	AG	AA	AA	AG	AG	GG	GG	GG	GG	GG	GG	GG	GG
MC1896	PZE-106058198	AA	AA	GG	GG	GG	AG	AG	AG	GG	GG	AG	GG	AA	AG	--	GG	GG	AG	AG	AA	GG	GG	AG	AG	AG	AG	AA	AA	AG	AG	GG	AG	GG	AG	AA	AG	GG	--	GG	AG	AA	AA	GG	GG	AA	AA	AA	GG
MC1897	PZE-106058363	GG	GG	AA	AA	GG	GG	AG	AG	AG	AG	AG	AG	GG	GG	GG	AG	AG	AG	AG	GG	AA	AG	AG	AG	AG	AG	GG	GG	GG	GG	GG	GG	AG	GG	GG	GG	GG	GG	GG	GG	GG	GG	AA	AA	GG	GG	GG	AA
MC1898	SYN23925	GG	GG	AA	AA	--	GG	AG	AG	AG	AG	AG	AG	GG	GG	--	AG	GG	GG	AG	GG	GG	AG	AG	AG	AG	GG	GG	GG	GG	GG	AG	GG	AG	GG	GG	GG	GG	AA	GG	AG	GG	GG	AA	AA	GG	GG	GG	AA
MC1899	PZE-106058481	AG	AG	GG	GG	AG	AG	GG	AG	GG	GG	AG	GG	GG	AA	GG	GG	AG	--	AG	AG	AA	AA	GG	GG	GG	AG	GG	AA	AG	AA	GG	AG	GG	AA	AG	AA	AA	GG	GG	GG	GG	GG	GG	GG	GG	AA	GG	GG
MC1900	SYN35091	AG	AG	AA	AA	AG	--	AG	AG	AG	AG	AG	AA	AG	GG	AG	AG	AG	AG	AG	AG	AA	AA	AG	AA	AG	AG	GG	GG	AG	AG	AG	GG	AG	GG	AG	GG	GG	GG	GG	GG	GG	GG	AA	AA	AA	AA	GG	AA
MC1901	PZE-106059005	AA	AA	AA	AA	AG	AG	AA	AA	AG	AG	AA	AA	--	AG	AG	AG	AG	AA	AA	AA	AA	AA	AA	AA	AA	AG	AG	AG	AG	AG	AG	GG	AG	GG	AG	GG	GG	GG	GG	AG	GG	AA	AA	AA	AA	AA	AA	AA
MC1902	PUT-163a-88754607-4569	AT	AT	TT	TT	TT	AA	AT	AT	TT	TT	AT	TT	AA	AA	AA	TT	TT	AT	AT	AT	TT	TT	AT	AT	AT	AT	AA	AA	AA	TT	TT	AA	AT	AA	AT	AA	AT	AA	AT	AA	AA	AA	TT	TT	AA	TT	AA	TT
MC1903	PZE-106060535	AG	AG	AG	AG	AG	AG	AA	AA	GG	AG	AA	AA	AG	AA	AG	AG	GG	AA	AA	AG	GG	GG	AA	AG	AA	AG	AA	AA	GG	AG	AG	AA	AA	AA	GG	AA	AA	AG	AG	AG	AA	AA	AA	AA	GG	GG	AA	AA
MC1904	PZE-106060834	AA	AA	AA	AA	--	GG	AA	AG	GG	AG	GG	AG	AG	GG	AG	AG	AG	GG	GG	AG	AA	AG	AA	AA	AG	AG	AG	GG	AG	AG	GG	GG	GG	AG	GG	AG	AG	GG	GG	AG	GG	AA	GG	AA	AA	AA	AA	AA
MC1905	PZA00182.4	AA	AA	AG	AG	AG	--	AG	AA	AG	AG	AA	AG	AA	AA	--	AG	AG	AA	AA	AA	AG	AG	AA	AG	AA	AG	AG	AA	GG	AG	GG	AG	--	GG	AG	GG	GG	AG	AA	AA	GG	AA	AA	AA	GG	AA	AA	AA
MC1906	PZE-106063007	GG	GG	AG	AG	AA	AG	GG	AA	AA	AG	AG	AG	AG	AA	AG	AA	AG	AG	AG	AG	GG	GG	AG	AA	GG	GG	GG	AA	AA	GG	AA	AG	AG	AG	AG	AG	AG	AA	AA	GG	GG	GG	GG	AA	AA	GG	GG	AA
MC1907	PZE-106063185	AA	AA	AA	AA	AG	AG	AA	AG	AG	AG	AA	AG	AG	AA	AA	GG	AG	AA	AA	AA	AA	AA	AG	AG	AA	AA	AA	AA	AG	AA	AG	AA	AA	AA	AA	AA	AA	AG	AA	AA	AA	AA	AA	GG	AA	AA	AA	GG
MC1908	PUT-163a-5739948-2299	GG	GG	AG	AG	AG	GG	GG	AA	AG	GG	AG	AA	AG	AA	AG	AG	GG	AG	AG	AG	AG	AG	AG	AA	GG	GG	GG	AA	AG	AG	GG	GG	AA	AG	AG	AG	AA	AG	AG	GG	GG	GG	GG	AA	AA	GG	GG	AA
MC1909	PZE-106063281	AG	AG	AG	AG	GG	AG	AA	GG	AG	AG	GG	GG	AG	GG	AG	GG	GG	GG	GG	AA	GG	AG	AG	GG	AG	AG	AA	GG	GG	AG	AG	AG	--	AG	AA	AG	GG	AG	GG	AG	AA	AA	GG	GG	GG	GG	AA	GG
MC1910	PZE-106063378	CC	CC	AA	AA	AC	AC	AC	AA	AC	AC	AA	AA	AA	AA	AA	AC	CC	AA	AA	AC	AC	AA	AC	AA	AC	AC	AC	AC	AC	AC	CC	AA	AA	AC	AC	AC	AC	AC	AC	CC	AA	CC	AA	AA	AA	CC	CC	AA
MC1911	SYN6720	AG	AG	AG	AG	AG	AA	AA	GG	AG	AA	GG	GG	AG	GG	AG	AG	AG	GG	GG	AG	GG	GG	AG	GG	AG	AG	AA	AG	AG	AG	AG	AG	AG	--	AG	AA	AG	AG	AA	AA	AA	AA	GG	GG	GG	GG	AA	GG
MC1912	PUT-163a-29577015-1798	AA	AA	AA	AA	AC	CC	AC	AC	CC	AC	AC	AA	AC	AC	AC	AC	AC	AC	AC	AC	AA	AA	AA	AA	AA	AC	AC	CC	AC	AC	CC	AC	AC	AC	AC	AC	AC	AC	CC	AC	CC	AA	AA	AA	AA	AA	AA	AA
MC1913	SYN35439	AG	AG	AG	AG	AA	AG	GG	AA	AA	AG	AA	AA	AG	AA	AG	AA	AA	AA	AA	AG	AG	AA	AG	AA	AG	AG	GG	AA	AA	AA	AG	GG	--	AA	AA	AA	AG	AG	AA	AG	GG	GG	AA	AA	AA	AA	GG	AA
MC1914	PZE-106064205	AG	AG	GG	GG	GG	AG	AG	GG	GG	GG	AG	GG	GG	GG	AG	GG	AG	AG	AG	GG	AA	AG	GG	GG	AG	AA	AG	GG	GG	AG	GG	AG	GG	GG	GG	GG	GG	AG	GG	GG	AA	GG	AA	GG	GG	AA	GG	GG
MC1915	PZE-106064553	AG	AG	AG	AG	AG	GG	AG	AG	GG	AG	AG	AG	GG	AG	GG	GG	GG	AG	AG	AG	AG	AA	AG	GG	AG	GG	AG	AA	GG	AA	AG	AG	AG	AG	GG	AG	AG	AG	AA	AA	GG	AA	GG	GG	GG	GG	AA	GG
MC1916	SYN23917	AC	AC	AA	AA	AC	CC	AC	AC	AC	AC	CC	AA	AA	AC	AC	AC	CC	CC	CC	AA	AC	AC	AA	AA	AC	CC	AC	AC	AC	AA	CC	AA	AA	AA	AA	AA	AA	AC	AA	AC	CC	AA	CC	AA	AA	CC	AA	AA
MC1917	PZE-106066077	CG	CG	GG	GG	GG	CG	CG	CG	GG	GG	CC	GG	GG	CG	CG	GG	CG	CC	CC	GG	CG	CG	GG	GG	CG	CC	CG	CG	GG	GG	GG	CG	GG	GG	GG	GG	GG	GG	GG	GG	CC	GG	CC	GG	GG	CC	GG	GG
MC1918	SYN29431	AC	AC	AC	AC	AC	AA	AA	CC	AA	AC	CC	AC	AC	CC	AA	AC	AC	CC	CC	AA	CC	CC	AC	AC	AC	AC	AA	CC	AA	AC	AA	AC	AA	AC	AA	AC	CC	CC	AC	AA	AA	AA	CC	CC	AA	CC	AA	AA
MC1919	SYN34928	AC	AC	AA	AA	AC	--	CC	AA	AC	AC	AA	AA	AC	AA	AC	AC	AC	AA	AA	AC	AC	AA	AC	AA	AC	AC	CC	AA	AC	AA	CC	AC	AC	AC	AC	AC	AC	AC	AC	CC	CC	CC	AA	AA	AA	AA	CC	AA
MC1920	PZE-106066955	GG	GG	AA	AA	AA	AA	AG	GG	AA	AA	GG	GG	AG	AG	AA	AG	AG	GG	GG	GG	AG	GG	GG	AA	GG	AG	AG	GG	AA	AG	AG	AG	AG	AA	AG	AA	AG	AG	AG	AG	AA	GG	GG	AA	AA	GG	GG	AA
MC1921	PZE-106067078	GG	GG	AG	AG	AG	AA	AG	AA	AA	AA	AG	AA	AA	AA	AG	AA	AG	AG	AG	AG	AG	AG	AG	AG	GG	AG	AG	AA	AG	AA	AA	AA	AA	AA	AA	AA	AA	AG	AA	AG	AA	GG	GG	AA	GG	GG	GG	GG
MC1922	SYN13424	AC	AC	AC	AC	AC	AC	AC	CC	CC	CC	AC	AC	CC	CC	AA	CC	AC	AC	AC	AC	AC	AC	CC	AA	AC	AA	AC	CC	AC	AA	CC	AA	AC	AC	CC	AC	AC	AC	AC	AC	AA	CC	AA	AA	AA	AA	CC	AA
MC1923	SYN35879	AG	AG	AG	AG	AG	AG	GG	AG	AG	AG	AA	AG	GG	AG	AG	AG	AA	AA	AA	AG	AA	AA	GG	AG	AG	AG	GG	AA	AA	AG	AG	GG	AG	GG	AG	GG	GG	GG	AA	GG	GG	GG	AA	GG	AA	AA	GG	AA
MC1924	PZE-106067612	AG	AG	AG	AG	--	AG	AG	AG	AG	GG	AA	AG	GG	AA	AA	GG	AG	AA	AA	GG	AA	AG	GG	AA	AG	AA	AG	AA	AG	AG	AG	AG	AG	AA	AG	AA	AA	--	GG	GG	AA	GG	AA	AA	AA	AA	GG	AA
MC1925	PZE-106067678	AA	AA	GG	GG	AG	GG	AG	AG	GG	GG	AA	GG	GG	AG	GG	GG	AG	AA	AA	AA	AG	AG	AG	GG	AA	AG	AG	AG	GG	AA	GG	GG	AG	GG	AG	GG	GG	--	GG	AG	GG	AA	AA	GG	GG	AA	AA	GG
MC1926	PZE-106068151	GG	GG	AG	AG	AG	AG	GG	GG	AG	AA	GG	GG	GG	AG	GG	AG	AG	GG	GG	GG	AG	AG	GG	GG	GG	GG	GG	GG	AG	GG	AA	AG	AG	GG	GG	GG	GG	AG	AA	AG	GG	GG	GG	GG	GG	GG	GG	GG
MC1927	PUT-163a-149111517-965	AG	AG	AG	AG	AA	AA	AA	AG	AG	AA	GG	AA	AG	AG	AG	AA	AG	GG	GG	AG	AG	GG	AA	AG	AG	AG	AA	GG	AG	GG	AA	GG	AG	GG	AG	GG	AG	AA	AA	AG	AA	AA	GG	AA	GG	GG	AA	GG
MC1928	PZE-106069023	AA	AA	AC	AC	CC	CC	AC	AA	AC	CC	AA	AC	AA	AC	AC	AC	AC	AA	AA	AA	AA	AA	AA	AC	AA	AC	AC	AA	AC	AA	CC	AA	AC	AA	AA	AA	AC	AA	AC	AA	CC	AA	AA	CC	AA	AA	AA	AA
MC1929	SYN33889	AG	AG	AG	AG	AG	GG	GG	GG	GG	GG	AG	GG	GG	GG	AG	GG	AG	AG	AG	GG	AG	AG	GG	AG	AG	AG	GG	GG	AG	GG	GG	AG	GG	GG	GG	GG	GG	GG	AG	AG	GG	GG	AA	GG	AA	AA	GG	AA
MC1930	PZE-106069728	AC	AC	AA	AA	AA	AA	AA	AA	AC	AA	AC	AA	AA	AC	--	AA	AC	CC	AC	AA	CC	CC	AA	AA	AC	AC	AA	AC	AA	CC	AA	AC	--	AC	CC	AC	AC	CC	AC	AA	AA	AA	CC	AA	AA	CC	AA	AA
MC1931	ZM013030-0963	GG	GG	GG	GG	AG	AA	AG	GG	AA	AG	GG	GG	AG	AG	AG	AG	AG	AG	GG	GG	AG	AG	GG	AG	GG	AG	AG	AG	AG	AA	AA	AA	GG	GG	AA	GG	AA	GG	AA	AG	AA	GG	GG	AA	GG	GG	GG	GG
MC1932	SYN38352	AG	AG	AG	AG	AA	AA	AA	AG	AA	AG	AG	AG	AG	AG	AA	AG	AG	AG	AG	AA	AG	AG	AG	AA	AG	AG	AA	AA	AA	AA	AA	AA	GG	AG	AA	AG	AA	GG	AA	AA	AA	AA	GG	AA	AA	GG	AA	AA
MC1933	PZA-000536002	AA	AA	AG	AG	GG	GG	AG	AA	AG	AG	AA	AG	AG	AG	GG	AG	AG	AG	AA	AA	AA	AG	AA	AG	AA	AG	AG	AG	GG	GG	GG	GG	AG	GG	AG	GG	GG	AA	AG	AG	GG	AA	AA	AA	GG	AA	AA	GG
MC1934	SYN7542	AG	AG	AG	AG	GG	AG	AA	GG	AG	AG	GG	GG	AG	GG	AG	GG	GG	GG	GG	AA	GG	GG	AG	AG	AG	AG	AA	GG	GG	AG	GG	GG	AG	AG	AG	AG	AG	--	GG	AG	AA	AA	GG	AA	GG	GG	AA	GG
MC1935	SYN7543	AG	AG	AG	AG	--	AG	GG	AA	AG	AG	AA	AA	AG	AA	AG	AA	AA	AA	AA	GG	AA	AA	AG	AG	AG	AG	GG	AA	AA	AG	AA	AA	AG	AG	AG	AG	AG	--	AA	AG	GG	GG	AA	GG	AA	AA	GG	AA
MC1936	PZE-106070404	AG	AG	AG	AG	AG	AG	AA	AG	AG	AG	GG	AG	AA	AA	AG	AG	GG	AG	GG	AA	GG	AG	AA	AG	AG	AG	AA	AG	GG	AA	AG	AG	AG	AG	AA	AG	AA	AA	AA	AA	AA	AA	GG	AA	GG	GG	AA	GG
MC1937	PZE-106070562	AA	AA	AG	AG	AG	GG	AG	GG	AG	GG	AG	AG	AG	AA	AG	GG	AG	AA	AG	AA	AA	AA	AG	AA	AA	AG	AG	AG	AG	AA	GG	AA	AA	AG	AA	AG	AG	GG	AG	AA	GG	AA	AA	AA	AA	AA	AA	AA
MC1938	PZE-106070575	AG	AG	AA	AA	AG	AG	AG	AA	GG	AG	AA	AA	AA	AA	AA	AG	AG	AA	AA	AG	AA	AA	AG	AA	AG	AA	AG	AG	AG	AG	AG	AG	AA	AA	AG	AA	AG	AA	AA	AG	AA	GG	AA	AA	AA	AA	GG	AA
MC1939	PZE-106070677	GG	GG	GG	GG	GG	AG	AG	AA	GG	GG	AG	AG	AG	GG	AG	AG	GG	GG	AG	AG	GG	GG	AG	GG	GG	AG	AG	AG	GG	GG	AG	GG	GG	AG	GG	AG	AG	AA	AA	AG	AA	GG	GG	GG	GG	GG	GG	GG
MC1940	PZE-106070821	AG	AG	AG	AG	--	AA	AA	AG	AA	AA	GG	AG	AA	AG	AG	AA	AG	GG	GG	AA	AG	AG	AA	AG	AG	AG	AA	AG	AG	AG	AA	AA	AA	AG	AG	AG	AA	--	AA	AA	AA	AA	GG	AA	GG	GG	AA	GG
MC1941	PZE-106070979	AC	AC	CC	CC	AA	AA	AC	AC	AA	AC	AC	AA	AC	AA	AC	AA	AA	AA	AC	AC	AA	AA	AC	CC	AC	AA	AC	CC	AC	AC	AA	AA	AA	AC	AC	AC	AA	--	AA	AC	AA	CC	AA	CC	AA	AA	CC	CC
MC1942	PZE-106071255	AG	AG	AG	AG	--	AA	AG	AG	AA	AA	AG	AA	AG	AA	AG	AA	AA	AA	AG	AG	AA	AA	AG	GG	AG	AA	AG	AG	AG	GG	AG	AG	AA	AG	AA	AG	AG	--	AG	AG	AA	GG	AA	GG	AA	AA	GG	GG
MC1943	PZE-106072032	AG	AG	AG	AG	GG	GG	GG	GG	GG	GG	AG	GG	GG	AA	AG	GG	AG	AA	AG	--	AG	AA	GG	AG	AG	AG	GG	AG	AG	GG	GG	GG	GG	AG	AG	AG	GG	GG	AG	AG	GG	GG	AA	GG	AA	AA	GG	AA
MC1944	PZE-106072217	AG	AG	AG	AG	AA	AA	AA	AG	AA	AA	GG	AA	AA	AG	AG	AA	AG	AG	GG	AG	AG	GG	AA	AG	AG	AG	AA	AG	AG	AA	AA	AG	AA	AG	AA	AG	AA	AA	AG	AG	AA	AA	GG	AA	GG	GG	AA	GG
MC1945	SYN24609	AG	AG	GG	GG	GG	GG	AG	AA	GG	GG	AG	AA	AA	GG	GG	AG	GG	GG	AG	AA	GG	GG	AA	AG	AG	GG	AG	AG	GG	GG	GG	GG	GG	AG	GG	AG	GG	AA	GG	AG	GG	AA	GG	AA	GG	GG	AA	GG
MC1946	PZE-106072609	AA	AA	AG	AG	GG	AG	AA	GG	AG	GG	AG	GG	AG	GG	AA	GG	AG	AG	AG	AG	AA	AA	AG	AG	AA	AA	AA	GG	AG	AG	GG	AG	AA	GG	AG	GG	AG	GG	AA	AA	AA	AA	AA	GG	AA	AA	AA	AA
MC1947	PZE-106072695	CC	CC	AC	AC	AA	AC	CC	CC	AC	AA	CC	AC	CC	CC	CC	AC	AC	CC	CC	AC	CC	CC	CC	CC	CC	CC	CC	AC	AC	CC	AC	CC	CC	--	CC	CC	CC	CC	CC	CC	CC	CC	CC	CC	CC	CC	CC	CC
MC1948	PZE-106073612	AG	AG	AA	AA	AA	AA	AA	GG	AA	AA	AA	AG	--	GG	AA	AG	AA	AG	AA	AA	AG	AA	AG	AG	AA	AA	AA	AG	AA	AG	AA	AG	AG	GG	AA	GG	GG	GG	AG	AG	AA	AA	AA	GG	AA	GG	AA	AA
MC1949	PUT-163a-149111766-973	AG	AG	AG	AG	AG	AG	GG	AG	AG	AG	GG	AG	GG	AG	AG	AG	AG	AG	GG	GG	AG	AG	GG	AA	GG	GG	GG	AG	AA	GG	AA	GG	AA	AG	AG	AG	AG	--	GG	GG	GG	GG	GG	AA	GG	AA	GG	AA
MC1950	PZA-001618002	GG	GG	AG	AG	AG	AG	AG	GG	GG	AG	AG	GG	AG	AA	AG	GG	AG	AA	AG	AG	AA	AG	GG	GG	AG	AA	AG	GG	GG	AA	AG	AG	AG	AG	AG	AG	AA	AA	AA	AG	AA	GG	AA	GG	AA	GG	GG	GG
MC1951	PZE-106074560	AC	AC	AC	AC	AC	AC	AC	AC	AC	AA	CC	AC	--	CC	CC	AA	AA	CC	CC	AA	AC	AC	AA	AC	AC	CC	AC	CC	AC	CC	AA	CC	AC	CC	CC	CC	CC	CC	CC	AC	CC	AA	CC	AA	CC	CC	AA	CC
MC1952	PZE-106075075	AG	AG	AG	AG	GG	GG	AG	GG	GG	GG	AG	AG	AG	GG	AG	GG	GG	GG	AG	AA	GG	AG	AG	AG	AG	GG	AG	AG	AG	AG	GG	AG	AG	AG	GG	AG	GG	AG	AG	AA	GG	AA	GG	GG	GG	GG	AA	AA
MC1953	PZE-106075137	CC	CC	AC	AC	AC	CC	CC	AC	AC	AC	AC	AA	AC	AC	CC	AC	CC	AC	AC	AC	CC	CC	AC	CC	CC	CC	CC	AA	CC	AC	AC	AC	AC	AC	AA	AC	AC	AA	CC	AC	CC	CC	CC	CC	CC	CC	CC	CC
MC1954	PZE-106075985	AA	AA	AG	AG	GG	GG	AG	AA	AG	AG	GG	AG	AG	AG	GG	AG	GG	GG	GG	AG	GG	GG	AA	GG	AG	GG	AG	AG	GG	AG	GG	AG	GG	GG	AG	GG	--	AG	AA	AA	GG	AA	GG	GG	GG	AA	AA	GG
MC1955	PZE-106076215	AC	AC	CC	CC	--	AC	AC	CC	AA	AC	AA	AC	CC	AC	--	AC	AA	AC	AA	AA	AA	AA	AC	CC	AA	AC	AC	AC	AC	AC	--	CC	AC	AC	AC	AC	CC	--	AA	AA	CC	AA	AA	CC	AA	CC	AA	CC
MC1956	PZE-106076346	AG	AG	AG	AG	AA	AG	AG	AG	AA	AG	AA	AG	GG	AG	AG	AG	AA	AA	AA	AA	AA	AA	AG	AA	AA	AG	AG	AA	AA	AA	AA	GG	AA	AA	AA	AA	AG	GG	AA	AG	GG	AA	AA	AA	AA	GG	AA	AA
MC1957	PZE-106076357	AC	AC	AC	AC	CC	CC	AC	CC	CC	CC	AC	CC	CC	CC	AC	CC	CC	AC	AC	AA	AC	AC	AC	AA	AA	AC	AC	AC	AC	CC	CC	CC	AC	AC	AC	AC	CC	--	CC	AC	CC	AA	AA	AA	AA	CC	AA	AA
MC1958	PZE-106076433	AG	AG	AG	AG	AA	AG	AG	GG	AA	AG	AA	AG	GG	AG	AG	AG	AA	AA	AA	AA	AA	AA	AG	AA	AA	AG	AG	AA	AA	AA	AA	AG	AA	AA	AA	AA	AA	GG	AG	AA	GG	AA	AA	AA	AA	GG	AA	AA
MC1959	PZE-106076451	AC	AC	AC	AC	CC	CC	AC	AC	CC	CC	CC	AC	AC	CC	AC	AC	CC	CC	CC	AA	CC	AC	AA	AA	AC	CC	AC	CC	AC	CC	CC	CC	CC	AC	AC	AC	CC	CC	AC	AC	CC	AA	CC	AA	CC	CC	AA	AA
MC1960	PZE-106076828	AG	AG	GG	GG	AG	AG	AG	GG	AG	AG	AG	AG	GG	GG	GG	AG	AA	GG	AG	AG	AG	GG	AG	GG	AG	GG	AG	GG	AG	AG	AG	AG	AA	AG	AG	AG	AG	--	GG	AA	GG	AA	GG	GG	GG	GG	AA	GG
MC1961	PZE-106077056	AA	AA	AG	AG	AG	AG	AA	AG	AG	GG	AA	AG	AG	GG	AA	AG	AG	AG	AA	AG	AG	AG	AA	AG	AA	AA	AA	AG	AG	AG	AG	AA	AG	AG	AA	AG	AA	--	GG	AG	AA	AA	AA	GG	AA	AA	AA	AA
MC1962	SYN22724	AG	AG	AA	AA	AG	AG	AG	AG	AG	AA	GG	AG	--	AG	AG	AA	AG	AG	GG	AG	AG	GG	AA	AG	AG	GG	AG	AG	AA	AG	AA	AG	AG	AG	AG	AG	GG	AG	GG	AG	GG	AA	GG	GG	GG	AA	GG	AA
MC1963	PZE-106078359	AA	AA	AC	AC	CC	AC	AC	AC	CC	AC	AC	AC	CC	AC	AC	CC	CC	AC	AC	CC	CC	AC	CC	CC	CC	AC	AC	AC	CC	CC	CC	AC	AA	AC	AC	AC	AC	AA	AA	AC	AA	CC	CC	CC	CC	AA	AA	CC
MC1964	PZE-106078487	AG	AG	AG	AG	AA	AG	AG	GG	AA	AG	AA	AG	AG	AG	AG	AG	AA	AG	AA	AA	AA	AA	AG	AA	AA	AG	AG	AG	AA	AG	AG	AG	AG	GG	AG	GG	GG	--	AG	--	GG	AA	AA	AA	AA	GG	AA	AA
MC1965	PZE-106078534	AA	AA	AG	AG	AG	AG	AG	GG	AA	AG	GG	GG	AG	AA	AG	AG	AG	AG	GG	AG	AG	AG	GG	--	GG	AG	AG	AA	AA	AG	AG	AA	AG	AA	AG	AA	AG	--	AG	--	AA	GG	GG	AA	GG	AA	AA	AA
MC1966	SYN35781	AG	AG	AA	AA	AA	AG	AG	AA	AA	AA	AG	AA	--	--	AG	AA	AG	AG	AG	AG	AG	AA	AA	--	AG	--	AG	AG	AA	AA	AA	AA	AA	AG	AA	AG	AG	--	AA	AA	GG	AA	GG	AA	GG	GG	AA	AA
MC1967	PUT-163a-21329827-1505	AC	AC	CC	CC	CC	AC	AC	CC	CC	CC	AC	CC	CC	CC	AC	CC	AC	AC	AC	AC	AC	CC	CC	CC	AC	AA	AC	AC	CC	CC	CC	CC	CC	AC	CC	AC	AC	AA	CC	CC	AA	CC	AA	CC	AA	AA	CC	CC
MC1968	PZE-106079297	AG	AG	GG	GG	GG	AG	AG	GG	GG	GG	AG	GG	GG	GG	AG	GG	AG	AG	AG	AG	AG	GG	GG	--	AG	--	AG	AG	GG	GG	GG	GG	GG	AG	GG	AG	AG	--	GG	GG	AA	GG	AA	GG	AA	AA	GG	GG
MC1969	SYN36203	AG	AG	AA	AA	AA	AG	GG	AA	AA	AA	AG	AG	AA	AA	AG	AA	AA	AA	AG	AG	AA	AA	AG	AG	AG	AG	GG	AA	AA	AA	AA	AA	AA	AA	AG	AA	AG	AG	AA	AA	GG	GG	AA	GG	AA	AA	GG	AA
MC1970	PZE-106079848	AA	AA	GG	GG	AG	--	AA	AG	AG	AG	AA	AG	AG	AG	AG	AG	AA	AA	AA	AA	AA	AA	AG	AG	AA	AA	AA	AG	AG	GG	AA	AG	AG	AG	AG	AG	AA	AA	AA	AG	AA	AA	AA	AA	AA	AA	AA	GG
MC1971	SYN37335	AA	AA	CC	CC	CC	AC	AA	CC	CC	CC	CC	CC	AC	AC	AC	CC	CC	AA	CC	AA	CC	AC	AC	AC	AC	AC	AA	CC	CC	CC	AC	CC	CC	CC	AC	CC	AC	AA	CC	AC	AA	AA	CC	AA	CC	AA	AA	CC
MC1972	PZE-106080884	GG	GG	AG	AG	GG	--	AG	AG	AG	AG	GG	AG	AA	--	GG	AG	AG	AA	GG	AA	AG	AG	AA	AG	AG	AG	AG	GG	GG	AA	AG	GG	AG	AA	AG	AA	GG	AA	AG	AG	GG	AA	GG	AA	GG	GG	GG	GG
MC1973	PZE-106080906	GG	GG	GG	GG	GG	AG	AG	AG	AG	GG	GG	AG	AA	AG	GG	AG	AG	AA	GG	AA	AG	AA	AA	AG	AG	AG	AG	GG	GG	GG	AG	GG	GG	GG	AG	GG	GG	AG	GG	AG	GG	AA	GG	AA	GG	GG	GG	GG
MC1974	PZE-106081058	AA	AA	AA	AA	AC	AC	CC	AA	AC	AA	AC	AC	AC	AA	AC	AA	AA	AC	AC	CC	AA	CC	AC	AC	AC	AC	CC	AC	AA	AA	AA	AA	AC	AA	CC	AA	AC	AA	AC	AC	CC	CC	AA	CC	AA	AA	AA	AA
MC1975	PZE-106081334	GG	GG	AG	AG	AG	AG	GG	AG	AG	AA	GG	GG	GG	AG	GG	AG	AG	AG	GG	AG	AG	AG	GG	GG	GG	GG	GG	AA	AG	AG	AG	AG	AG	AG	GG	AG	AG	AA	AG	AG	GG	GG	GG	GG	GG	GG	GG	GG
MC1976	PZE-106081762	AA	AA	AG	AG	AA	AG	GG	AA	AA	AG	AA	AA	AA	AA	AG	AA	AA	GG	AA	AG	AA	AA	AG	AG	AG	AG	GG	AA	AA	AG	AA	AA	AA	GG	AG	GG	AG	AA	AA	AA	GG	GG	AA	GG	AA	AA	AA	AA
MC1977	SYN27740	AC	AC	AC	AC	AC	AA	AC	CC	AC	AC	AA	CC	CC	AC	--	AC	AC	CC	AA	CC	AC	AA	CC	AC	AC	AC	AC	AA	AA	AC	AA	CC	AC	CC	AC	CC	AC	CC	CC	AC	AA	CC	AA	CC	AA	AA	CC	AA
MC1978	PZE-106084109	AC	AC	AC	AC	CC	--	AC	AC	CC	CC	AA	CC	AC	AC	AC	CC	CC	AA	AA	AA	CC	AC	AC	AC	AA	CC	AC	AC	AC	AC	CC	AC	CC	AC	CC	AC	AC	CC	CC	CC	CC	AA	AA	CC	AA	AA	CC	AA
MC1979	PZE-106084877	AC	AC	AC	AC	CC	AC	AC	CC	CC	CC	AC	AC	AC	AC	AC	CC	CC	AA	AC	AA	CC	AC	AC	AC	AC	CC	AC	CC	AC	CC	AC	AC	CC	AA	CC	AA	CC	CC	CC	CC	CC	AA	CC	CC	CC	CC	AA	AA
MC1980	SYN26382	AG	AG	AG	AG	AA	AG	AG	AA	AG	AA	AG	AG	AA	AA	AG	AA	AG	AG	AG	GG	AA	AA	AG	--	AG	AA	AG	AA	AG	AA	AA	AA	AG	AA	AG	AA	AA	AA	AA	AG	AA	GG	AA	AA	AA	AA	GG	GG
MC1981	SYN22021	AA	AA	AG	AG	GG	AG	AG	GG	AG	GG	AG	AG	AG	GG	AG	GG	AG	AG	AA	AG	AG	GG	AG	AG	AG	GG	AG	AG	AG	GG	GG	GG	AG	GG	AG	GG	GG	AA	GG	GG	GG	AA	GG	GG	GG	AA	AA	AA
MC1982	PZE-106086860	AG	AG	AA	AA	AA	AG	AG	AA	AA	AA	AG	AA	AG	AA	AA	AA	AA	AG	AG	AG	AA	AA	AG	AG	AG	AA	AG	AG	AA	AA	AA	AG	AA	AA	AA	AA	AA	AA	AA	AA	AA	GG	AA	GG	AA	AA	GG	AA
MC1983	PZB00942.1	AG	AG	AG	AG	--	AG	AG	AA	AG	GG	AG	AA	AA	AA	AG	AG	AG	AA	AA	AA	AG	AG	AA	AA	AG	AG	AG	AG	AG	AA	GG	AA	AA	--	AG	AA	AG	AA	GG	AA	GG	AA	GG	AA	GG	GG	AA	AA
MC1984	PZE-106088503	AG	AG	AG	AG	--	AG	GG	GG	AG	AA	AG	GG	GG	AG	--	AG	AG	AG	GG	GG	AG	AG	GG	GG	AG	GG	GG	AG	AG	AG	AA	AG	AG	AG	GG	AG	GG	--	AG	AG	GG	GG	AA	GG	AA	AA	GG	GG
MC1985	SYN26162	AG	AG	AG	AG	AG	AA	AG	AG	AG	AA	AG	GG	--	AG	AG	AG	AG	AG	GG	GG	AA	AG	GG	GG	AG	AA	AG	AG	AG	AA	AG	GG	AA	AG	AG	AG	AA	--	AG	AG	AA	GG	AA	GG	AA	AA	GG	GG
MC1986	SYN28465	AG	AG	AG	AG	GG	AG	AG	AG	GG	AG	AG	GG	AG	AG	AG	GG	GG	AG	GG	AG	AA	AG	GG	GG	AG	AA	AG	AG	GG	AA	AG	AG	GG	AA	AA	AA	AA	--	AG	AG	AA	GG	AA	GG	AA	AA	GG	GG
MC1987	SYN4655	AG	AG	AG	AG	AG	GG	GG	GG	AG	GG	AG	AG	GG	AG	AG	GG	AG	AA	AG	GG	AG	GG	GG	AG	AG	AA	--	GG	AG	GG	--	AG	AA	GG	GG	GG	GG	GG	GG	GG	GG	GG	AA	GG	AA	AA	GG	AA
MC1988	SYN29385	AG	AG	AG	AG	AG	--	AA	AG	--	AG	AG	AG	AG	AG	AG	GG	GG	--	AG	AA	AG	AG	AG	AG	AG	--	AA	AG	GG	AG	GG	GG	GG	--	AA	AG	AG	AG	AG	AG	AA	AA	GG	AA	GG	GG	AA	GG
MC1989	ZM013757-0256	AG	AG	GG	GG	AG	AG	AG	AA	AG	AG	AG	GG	AG	AG	AG	AA	AG	AG	GG	AG	AG	AG	AG	AG	AG	AG	AG	AA	AG	GG	AG	AA	AA	AA	AG	AA	AA	AG	AA	AG	AA	GG	AA	AA	AA	AA	GG	GG
MC1990	SYN11808	AG	AG	AG	AG	--	AG	AG	GG	AG	AA	GG	GG	AG	GG	GG	AG	AG	AG	GG	AA	GG	GG	AG	GG	AG	--	AG	AG	AG	AG	AA	AG	AG	GG	AG	GG	GG	AG	GG	GG	GG	AA	GG	GG	GG	GG	AA	GG
MC1991	PUT-163a-148963646-603	AG	AG	AA	AA	AA	AG	AG	AA	AG	AA	AG	AA	AA	AG	AG	AA	AG	AA	AA	AA	AG	AA	AA	AA	AG	AG	AG	AG	AA	GG	AA	AG	AA	AG	AG	GG	AA	AA	AG	AA	GG	AA	GG	AA	GG	GG	AA	AA
MC1992	PZE-106097408	AG	AG	AG	AG	AG	AG	AA	AG	AA	AA	AG	AG	AG	AG	AG	AA	AA	AG	GG	AA	AG	AG	AA	AG	AA	AA	AA	AA	AG	AG	AG	AG	AG	GG	AG	GG	AG	GG	AG	AG	AA	AA	AA	AA	AA	GG	AA	GG
MC1993	SYN37995	AG	AG	AA	AA	AA	AG	AG	AA	--	AA	AA	AA	AA	AA	AG	AA	AA	AG	AA	AG	--	AG	AG	AG	AG	AG	GG	AG	AA	AG	AA	AA	AG	AG	AG	AG	AG	AG	AA	AA	GG	GG	AA	GG	AA	AA	GG	AA
MC1994	PZE-106097584	AG	AG	AG	AG	AA	AG	AG	AG	AG	AA	AA	AG	AA	AG	AG	AA	AG	AG	AG	AG	--	AG	AA	AG	AA	AG	AA	AA	AG	AG	AG	GG	AA	AG	AA	AA	AG	AA	GG	AG	AA	AA	AA	AA	AA	GG	AA	GG
MC1995	SYN26318	GG	GG	AA	AA	AA	AG	AG	AA	AG	AA	AA	AA	AG	AA	AG	AA	AG	AG	AA	AG	AG	AA	AG	AA	AG	GG	GG	AG	AA	AA	AA	AA	AA	AA	AG	AA	AG	AA	AG	AA	GG	GG	AA	AA	AA	GG	GG	AA
MC1996	PZE-106098066	GG	GG	AA	AA	AG	AG	AG	AG	AG	AA	GG	AA	--	AG	AG	--	AG	AG	AG	AG	AG	AA	AG	--	GG	--	GG	AG	AA	AA	AA	AG	AA	AA	AG	AG	AA	AA	GG	AA	GG	GG	GG	AA	GG	GG	GG	AA
MC1997	PZE-106098286	GG	GG	AG	AG	AG	AG	AG	AG	GG	GG	AA	AG	GG	AG	AG	GG	GG	AG	AA	AG	GG	GG	AG	AG	AA	GG	AG	GG	AG	GG	GG	GG	GG	GG	GG	GG	GG	AG	GG	GG	GG	AA	AA	GG	AA	GG	GG	AA
MC1998	PZE-106098403	AA	AA	AG	AG	GG	GG	AA	AG	AG	AG	GG	AG	AG	AG	GG	AG	AG	AG	GG	AA	--	AG	AG	AG	AG	AG	AG	AG	GG	GG	GG	AG	AA	GG	AG	AG	GG	AG	AA	AG	GG	AA	GG	AA	GG	AA	AA	GG
MC1999	SYN19380	AA	AA	AG	AG	AA	AA	AA	AA	AG	AA	AG	AG	--	AG	AG	AA	AG	AG	AG	AG	--	AA	AA	AG	AG	AG	AA	AA	AG	AA	AA	AA	AG	AG	AG	AG	AA	AG	AG	AG	AA	AA	GG	AA	GG	AA	AA	GG
[truncated: 1,073 more rows]
[truncated: 48 more columns]
