# Supplementary material for: Development of maizeSNP3072, a high-throughput compatible SNP array, for DNA fingerprinting identification of Chinese maize varieties
Source: Mol Breed. 2015 May 31;35(6):136. doi: 10.1007/s11032-015-0335-0 (PMC4449932; doi:10.1007/s11032-015-0335-0)
Supplement: Supplementary file 8 — Supplementary material 8 (XLSX 24 kb) [file 11032_2015_335_MOESM8_ESM.xlsx]

## Sheet: Sheet1
Table S3 309 inbred lines information used for validation of 3072 SNP markers.
ID	Sample name	Pedigree	Type
N001	Ji853	Huangzao4×Zi330	China inbred
N002	Jing24	Zaoshu302×Huangyesi	China inbred
N003	Chang7-2	(Huangzao4×Wei95)×S901	China inbred
N004	Huangzao4	Selected from Tangsipingtou	China inbred
N005	1141	Selected from American hybrid "78599"	China inbred
N006	8001	488×3189	China inbred
N007	H21	Huangzao4×H84	China inbred
N008	Dan340	Baigulŭ9×Pod corn	China inbred
N009	HuangC	((Huangxiao162×Zi330)×O2)×Tuxepeno-1	China inbred
N010	Lian87	Unknown	China inbred
N011	Shen137	Selected form American hybrid "6JK111"	China inbred
N012	Shen5003	Selected form American hybrid "3147"	China inbred
N013	Tie7922	Selected form American hybrid "3382"	China inbred
N014	Ye107	Selected form hybrid "XL80"	China inbred
N015	Ye502	Dan340×Huangzao4	China inbred
N016	1145	Selected from American hybrid "78599"	China inbred
N017	Tie9010	Dankang1×Dan340	China inbred
N018	X178	Selected form American hybrid "78599"	China inbred
N019	0045	478×P78599	China inbred
N020	5237	Huangzaosi × Dan340	China inbred
N021	D9046	Tie7922×Shen5003	China inbred
N022	Jin96	Unknown	China inbred
N023	Nongxi531	Introduced from Agricultural university of Hebei China	China inbred
N024	Dan598	(((OH43Ht3×Dan340)×Danhuang02)×Danhuang11)×78599	China inbred
N025	Zi330	Oh43×Keli67	China inbred
N026	Paternal parent of Anyu28	Unknown	China inbred
N027	Jing404	(Huangzao4×Tuxepeno-2)×Huangzao4	China inbred
N028	Lx9801	Ye502×H21	China inbred
N029	Jing89	Ye478×78599	China inbred
N030	F349	Shen5003×Dan340	China inbred
N031	Zheng58	Selected from Ye478	China inbred
N032	SW1611	Introduced from Thailand	China inbred
N033	U8112	3382×3147	China inbred
N034	Ben7884-7	Ci7×L289	China inbred
N035	MC0303	(9042×Jing89)×9046	China inbred
N036	Shennong92-67	Introduced a popcorn inbred line from Shenyang Agricultural University China	China inbred
N037	502196	Huangzao4×Dan340	China inbred
N038	Ye515	(Huafeng100×AiC103)×Huangzao4	China inbred
N039	Ye52106	(Aijin525×Ye107)×106	China inbred
N040	Zong31	Selected from Zi330	China inbred
N041	444	A619×Huangzao4	China inbred
N042	81162	(Aijin525×Ye107)×106	China inbred
N043	Longkang11	Mo17×Zi330	China inbred
N044	GY246	Introduced a high oil corn inbred line from China Agricultural University	China inbred
N045	Wu314	(Huangzao4×Wu302D)×Huangbaoliao	China inbred
N046	zhong106	Yemen short corn×Synthetic	China inbred
N047	Ji53	Selected from Ji synthetic 2Co-2	China inbred
N048	Yuanfuhuang	Selected from Huangzao4	China inbred
N049	3189	U8112×Shen5003	China inbred
N050	DHuang212	D729×Huangzao4	China inbred
N051	Chang3	Selected from Yinglizi	China inbred
N052	Dabatang	Chinese landrace	China inbred
N053	Danhuang25	Selected from American hybrid "78599"	China inbred
N054	Dunbai	Chinese landrace	China inbred
N055	Duo29	Selected from American hybrid "78599"	China inbred
N056	Ji7162	Unknown	China inbred
N057	Jing123	Unknown	China inbred
N058	Jing186	Sizi×Jingdan841	China inbred
N059	Jing594	Huangzao4×P78599	China inbred
N060	5872	Zheng58×Mo17	China inbred
N061	Yinglizi	Introduced from Europe	China inbred
N062	Zao673	Unknown	China inbred
N063	Zhe446	Unknown	China inbred
N064	Zhe7303	Ji63×Huangzaosi	China inbred
N065	Zhongchang7	Unknown	China inbred
N066	835	V8112×718	China inbred
N067	Dan598-1	Selected from Dan598	China inbred
N068	895	Dan598×Chang7-2	China inbred
N069	Qi319	Selected from American hybrid "78599"	China inbred
N070	CT019	Qi319×Shen137	China inbred
N071	Xun9058	6JK×8085	China inbred
N072	F349(Disease Resistance)	(P25 × F349)×F349	China inbred
N073	P25(Disease Resistance)	Introduced from China Agricultural University	China inbred
N074	MC30	1145×1141	China inbred
N075	Huangyesi	(Yejihong×Huangzao4)×Dunzihuang	China inbred
N076	4112	A619×8112	China inbred
N077	A235	Unknown	China inbred
N078	Bjian8	(BC7321×Jianduanqi)×8112	China inbred
N079	K10	5003×Chang3	China inbred
N080	135	Unknown	China inbred
N081	HOF2	Selected from American hybrid "78599"	China inbred
N082	BM	Introduced from Tangshan institute of Agricultrual Science China	China inbred
N083	352	Unknown	China inbred
N084	4F1	Selected from Mo17	China inbred
N085	E28	(A619Ht1×Lŭ9Kuan)×Lŭ9Kuan	China inbred
N086	Chong72	3147×B37Ht	China inbred
N087	Q126	Huangzao4×Weichun	China inbred
N088	Fu80	lŭ9×Pod corn	China inbred
N089	ZaG546	Unknown	China inbred
N090	Zhonghuang69	Unknown	China inbred
N091	JN22	Unknown	China inbred
N092	673	Unknown	China inbred
N093	JN15	J0045×Qi319	China inbred
N094	0020	Qi319×short stalk 117B	China inbred
N095	Bainuo6	Selected from Zizuo-3	China inbred
N096	Paternal parent of Zinuo5	Waxy corn inbred line	China inbred
N097	Zinuo3	Selected from Zinuo-3	China inbred
N098	9901	Waxy corn inbred line	China inbred
N099	Ziyu-3	Waxy corn inbred line	China inbred
N100	335	Waxy corn inbred line	China inbred
N101	Zinuo5B	Waxy corn inbred line	China inbred
N102	Ai311	Unknown	China inbred
N103	Luyuan92	Yuanqi122×1137	China inbred
N104	434	466×Hua94	China inbred
N105	Su80-1	Jinhuang55×Yuanwu02	China inbred
N106	Ji846	Ji63×Mo17	China inbred
N107	D375	02428×Nannongxian2	China inbred
N108	He344	Baitoushuang×Mo17	China inbred
N109	CA335	Selected form Pool 33	China inbred
N110	P25	Introduced from China Agricultural University	China inbred
N111	PH4CV	PH7V0×PHBE2	PH7V0×PHBE2
N112	Cheng18	Dingshangyumi× (Gong70×60-22)	China inbred
N113	PH6WC	PH01N×PH09B	PH01N×PH09B
N114	S121	Dan340×H201×H204	China inbred
N115	S122	(YeH201×Dan340)×Dan340	China inbred
N116	336-3	Unknown	China inbred
N117	Langxi-1	Unknown	China inbred
N118	Mo17	187-2×103	China inbred
N119	Dan599-2	Unknown	China inbred
N120	Dan599	Unknown	China inbred
N121	7922	Selected from 3382	China inbred
N122	Zhongmiao929	Unknown	China inbred
N123	P178	Unknown	China inbred
N124	Zhongmiao928	Unknown	China inbred
N125	K12	Huangzao4 × Weichun	China inbred
N126	Z069	Unknown	China inbred
N127	HZ85	Unknown	China inbred
N128	Dan717	Selected from Danhuang19/Danhuang17	China inbred
N129	Danhuang17	Unknown	China inbred
N130	B234	Unknown	China inbred
N131	Dan9046	Shen5003 × Tie7923	China inbred
N132	K169	Unknown	China inbred
N133	K236	Unknown	China inbred
N134	B771	Unknown	China inbred
N135	B334	Unknown	China inbred
N136	Tai3841	Unknown	China inbred
N137	Qi318	Selected from American hybrid "78599"	China inbred
N138	488	Ye8112 × Shen5003	China inbred
N139	543	Unknown	China inbred
N140	851	Unknown	China inbred
N141	BA	Unknown	China inbred
N142	P007	Unknown	China inbred
N143	Xinchong72	Unknown	China inbred
N144	BA18	Unknown	China inbred
N145	52106	Unknown	China inbred
N146	Zhi29	Unknown	China inbred
N147	Zhong451	R4513	China inbred
N148	Zhongzi01	Unknown	China inbred
N149	A244	Unknown	China inbred
N150	9010	Unknown	China inbred
N151	9502	Unknown	China inbred
N152	2309	Unknown	China inbred
N153	0037	Unknown	China inbred
N154	1667	Unknown	China inbred
N155	CN165	Unknown	China inbred
N156	M28	Unknown	China inbred
N157	P1219	Unknown	China inbred
N158	P78	Unknown	China inbred
N159	P78599	Unknown	China inbred
N160	A032	Unknown	China inbred
N161	Duo26	Unknown	China inbred
N162	Huo107	Unknown	China inbred
N163	Ji818	Unknown	China inbred
N164	Ji15-22	Unknown	China inbred
N165	Jing946	Unknown	China inbred
N166	Liaolun10732	Unknown	China inbred
N167	Luo4	Unknown	China inbred
N168	Nanchangsi	Unknown	China inbred
N169	Niu2-1	Unknown	China inbred
N170	Shen219	Unknown	China inbred
N171	Shuang741	Unknown	China inbred
N172	Sizisi	(Huangzaosi×Zi334)×Huangzaosi	China inbred
N173	Tai411	Unknown	China inbred
N174	Xin04	Unknown	China inbred
N175	Zhi100	Unknown	China inbred
N176	Zhi25	Unknown	China inbred
N177	Zhi52	Unknown	China inbred
N178	ZhiY478	Unknown	China inbred
N179	Zhongbai11	Unknown	China inbred
N180	593	Unknown	China inbred
N181	802	Unknown	China inbred
N182	M17	Mo17 mutation selection	China inbred
N183	404	(Huangzaosi×Mobai02)×Huangzaosi	China inbred
N184	Xiaoli-Zhen58	Selected from Ye478	China inbred
N185	330	Unknown	China inbred
N186	803	Unknown	China inbred
N187	K14	Unknown	China inbred
N188	GaoBa	Unknown	China inbred
N189	MC0304	Unknown	China inbred
N190	C8605	7922×5003	China inbred
N191	Jingke505M	Unknown	China inbred
N192	Jingke505F	Unknown	China inbred
N193	Unknown	Unknown	China inbred
N194	C8605-2	7922×5003	China inbred
N195	Ye478	U8112×Shen5003	China inbred
N196	478	U8112×Shen5003	China inbred
N197	M56	Unknown	China inbred
N198	M54	Unknown	China inbred
N199	Ji1037	(Mo17×Suwan1)×Mo17	China inbred
N200	Jingnuo6	Selected from Zhongnuo-1	China inbred
N201	P138	Selected from American hybrid "78599"	China inbred
N202	XingK36	Selected from Jiku-6	China inbred
N203	Jing501	Selected from a population of 10 foreign hybrids mix-pollinated	China inbred
N204	Ji842	Ji63×Mo17	China inbred
N205	A801	Dan9042×(Dan9046×Mohuang9)	China inbred
N206	CN1483	Unknown	China inbred
N207	5005	Selected from 8147	China inbred
N208	zhonghuang64	Selected form Pioneer hybrid "64"	China inbred
N209	Huotanghuang	Huobai×Tang203	China inbred
N210	428	413×Zi330	China inbred
N211	Female parent of Zinuo5	Waxy corn inbred line	China inbred
N212	Xiangnuo8	Waxy corn inbred line	China inbred
N213	9902	Waxy corn inbred line	China inbred
N214	Shuangjin-11	Selected from Japanese hybrid "Jinyinsui"	China inbred
N215	SH-251	Selected from Chaotian-1	China inbred
N216	P12	Selected from American hybrid "78599"	China inbred
N217	B73	BSSSC5	China inbred
N218	PHZ51	PH814 × PH848	USA inbred
N219	PB80	Unknown	USA inbred
N220	PHW65	PH861 × PH595	USA inbred
N221	PHG83	PH814 × PH207	USA inbred
N222	792	Unknown	USA inbred
N223	PHT55	A33GB4 × A34CB4	USA inbred
N224	NK790	NK235 × B73	USA inbred
N225	PHK76	PHAD18 × PHB02	USA inbred
N226	PHG84	PH848 × PH595	USA inbred
N227	7831A	Unknown	USA inbred
N228	LH132	(H93 × B73) × B73	USA inbred
N229	IB014	Unknown	USA inbred
N230	LH123Ht	Pioneer Hyb 3535	USA inbred
N231	DKMBNA	Mo17Ht × MDA-28	USA inbred
N232	NS701	A632 × B73Ht	USA inbred
N233	HBAI	Unknown	USA inbred
N234	PHT77	PH814 × PH995	USA inbred
N235	NQ508	Unknown	USA inbred
N236	PHN11	PH207 × (PH207 × PH806)	USA inbred
N237	NS501	Unknown	USA inbred
N238	LH39	Unknown	USA inbred
N239	LH1	(B37 × Holden line 644) × B37	USA inbred
N240	B47	Unknown	USA inbred
N241	PHG35	PHG3BD2 × PH595	USA inbred
N242	LH150	Unknown	USA inbred
N243	LH52	[(Mo17 × Holden line 610) × Mo17] × Mo17	USA inbred
N244	ML606	Unknown	USA inbred
N245	LH57	(Mo17 × H99) × LH53	USA inbred
N246	PHG39	PHA33GB4 × PHA34CB4	USA inbred
N247	LH60	LH55 × LH47	USA inbred
N248	PHG71	A632Ht × PH207	USA inbred
N249	DKFBHJ	(FBAB × B84) × FBAB	USA inbred
N250	NK740	Mo17 Backcross 3 × Mexican Deep Kernel	USA inbred
N251	LH38	L120 × A619	USA inbred
N252	PHG47	PH041 × MKSDTE C10	USA inbred
N253	SG17	Unknown	USA inbred
N254	PHG42	Unknown	USA inbred
N255	LH51	Mo17 Backcross 5 recovery	USA inbred
N256	LH82	Holden line 610 × LH7	USA inbred
N257	LH59	(Mo17 × H99) × LH53	USA inbred
N258	78371A	[(4726 × Iowa Long Ear) × 4726] × 4726	USA inbred
N259	Q381	Pioneer Hyb 3369	USA inbred
N260	LH143保持系	A632 derived	USA inbred
N261	LH143CMS	A632 derived	USA inbred
N262	DK78002A	B73 × A634	USA inbred
N263	NK807	W117 × B37	USA inbred
N264	LP5	(Yugoslavian GLAMOS × B73Ht) × B73Ht	USA inbred
N265	78004	B73 × A634	USA inbred
N266	PHG29	PH207 × (PH207 × PH806)	USA inbred
N267	LH156	Va85 × Pa91	USA inbred
N268	DJ7	B73 × BS16 Synthetic	USA inbred
N269	NK764	NK235 × B73	USA inbred
N270	LH74	A632 × B73	USA inbred
N271	NK778	W117 × B37Ht	USA inbred
N272	NK794	NK235 × B73	USA inbred
N273	DK4676A	1067-1 × B-Line Composite	USA inbred
N274	FR19	A635 × W438	USA inbred
N275	DKFAPW	B14AHt × B37Ht	USA inbred
N276	LP1CmsHt	A632Ht C cytoplasm male sterile	USA inbred
N277	PHG50	PH848 × PH207	USA inbred
N278	F42	B73 mutation selection	USA inbred
N279	DKMDF-13D	H4101× Composite 800M	USA inbred
N280	G103	Unknown	USA inbred
N281	LH61	[(ASA × Mo17) × Mo17] × Mo17	USA inbred
N282	PHG80	PH495 × PH331	USA inbred
N283	PHG72	PH891 × PH207	USA inbred
N284	PHG86	B64 × B73	USA inbred
N285	PHB09	PH555 × PH031	USA inbred
N286	LH145	A632Ht × CM105	USA inbred
N287	LH146Ht	(B73 × CM105) × CM105	USA inbred
N288	DK78010	B73 × A634	USA inbred
N289	LH119	(H93 × B73) × B73	USA inbred
N290	LH93	BS11(FR)C3	USA inbred
N291	NSSS	Unknown	USA inbred
N292	IODEET	Unknown	USA inbred
N293	S07:61	Unknown	USA inbred
N294	HPHR47	Unknown	USA inbred
N295	2369	Unknown	USA inbred
N296	PHM49	Unknown	USA inbred
N297	OQ603	Unknown	USA inbred
N298	11430	Unknown	USA inbred
N299	NKH8431	(NK377 × NKB386) × NK347	USA inbred
N300	PHW52	B73 × PHG39	USA inbred
N301	DKMBPM	Composite 400M	USA inbred
N302	LH149	[(A662 × B73) × B73] × B73	USA inbred
N303	ZMA22	Unknown	USA inbred
N304	SB326	Unknown	USA inbred
N305	LH65	(Mo17 × LH18) × LH53	USA inbred
N306	MBST	Unknown	USA inbred
N307	PHR32	Unknown	USA inbred
N308	NKS8324	(CH593-9 × B73) × B73	USA inbred
N309	PHH93	Unknown	USA inbred
